# Supplementary material for: Gonadal miRNomes and transcriptomes in infected fish reveal sexually dimorphic patterns of the immune response
Source: Funct Integr Genomics. 2025 Jan 30;25(1):29. doi: 10.1007/s10142-025-01537-w (PMC11782434; doi:10.1007/s10142-025-01537-w)
Supplement: Supplementary file 2 — Supplementary Material 2 [file 10142_2025_1537_MOESM2_ESM.xlsx]

## Sheet: Minf vs Mctrl
Dataset 1. Differentially expressed (DE) genes between the different groups resulting from mRNA-sequencing testes and ovaries of European sea bass (Dicentrarchus labrax) 48 h after intraperitoneal infected with Vibrio anguillarum. A total of four individuals per group (control and infected) were used.
gene	gene name	baseMean	log2FC	lfcSE	stat	pvalue	padj
ENSDLAG00005006222		132.095	-4.4658	0.337208	-13.2435	4.92159e-40	5.3658e-36
ENSDLAG00005018682	mmp9	7680.54	5.78156	0.43719	13.2243	6.34856e-40	5.3658e-36
ENSDLAG00005006599		11081.7	4.51043	0.342291	13.1772	1.1876e-39	6.69174e-36
ENSDLAG00005001556		8629.87	7.77602	0.633507	12.2746	1.24058e-34	5.24271e-31
ENSDLAG00005008994		1054.04	2.93452	0.244156	12.019	2.8233e-33	9.545e-30
ENSDLAG00005009344		280.334	4.41638	0.396596	11.1357	8.40846e-29	2.36894e-25
ENSDLAG00005006737	ch25h	2018.82	3.74213	0.342409	10.9288	8.3927e-28	2.02672e-24
ENSDLAG00005001719		1183.51	2.41045	0.224854	10.7201	8.19391e-27	1.539e-23
ENSDLAG00005028846		985.676	5.65467	0.527408	10.7216	8.05912e-27	1.539e-23
ENSDLAG00005025847		284.065	5.97692	0.55818	10.7079	9.34756e-27	1.58011e-23
ENSDLAG00005014009	igfbp1a	102.312	4.04772	0.3861	10.4836	1.02755e-25	1.57906e-22
ENSDLAG00005005516	ltb4r	381.985	3.1988	0.311731	10.2614	1.05166e-24	1.48144e-21
ENSDLAG00005022620	ADAMTS9	799.629	3.51371	0.35414	9.9218	3.3467e-23	4.35174e-20
ENSDLAG00005006075		6220.41	5.79729	0.595987	9.72721	2.30835e-22	2.78717e-19
ENSDLAG00005024806	pthlhb	235.173	2.30107	0.237376	9.69378	3.20452e-22	3.61128e-19
ENSDLAG00005021698	ARHGAP21	1797.77	1.9155	0.197962	9.67613	3.80854e-22	4.02372e-19
ENSDLAG00005035100		720.813	12.9276	1.34542	9.60859	7.3552e-22	7.31366e-19
ENSDLAG00005001163	asap3	1366.02	2.28467	0.245935	9.28972	1.54701e-20	1.45281e-17
ENSDLAG00005005393		34449.4	6.3536	0.68577	9.26491	1.95246e-20	1.73707e-17
ENSDLAG00005000004		739.37	1.97607	0.213491	9.25603	2.12182e-20	1.79336e-17
ENSDLAG00005022360	fbln1	599.314	4.47203	0.487759	9.16852	4.79538e-20	3.86005e-17
ENSDLAG00005016526		939.023	7.68665	0.844313	9.10403	8.70406e-20	6.68788e-17
ENSDLAG00005010260	RHPN1	1362.61	2.63075	0.290292	9.06242	1.27585e-19	9.37695e-17
ENSDLAG00005002533		1215.02	7.31901	0.816915	8.95932	3.26678e-19	2.3009e-16
ENSDLAG00005010359		307.647	5.87652	0.660385	8.89863	5.65424e-19	3.82317e-16
ENSDLAG00005018675		1236.32	4.10039	0.463168	8.85291	8.52667e-19	5.54364e-16
ENSDLAG00005005597		1568.22	3.6544	0.416378	8.77664	1.6843e-18	1.05449e-15
ENSDLAG00005008870		2376.67	2.90121	0.332399	8.72811	2.58962e-18	1.56339e-15
ENSDLAG00005004281		193.434	3.15424	0.365024	8.64117	5.56382e-18	3.24313e-15
ENSDLAG00005024758	c7b	54160.8	7.68356	0.890055	8.63267	5.9935e-18	3.37714e-15
ENSDLAG00005028074		177.905	10.9092	1.26643	8.61417	7.04499e-18	3.84156e-15
ENSDLAG00005001192		3201.65	2.60863	0.309691	8.42335	3.65856e-17	1.93263e-14
ENSDLAG00005021841		7123.35	4.78873	0.573527	8.34962	6.84852e-17	3.5081e-14
ENSDLAG00005023843	alox5ap	285.94	5.07912	0.62598	8.11387	4.90321e-16	2.43776e-13
ENSDLAG00005026699		43.4669	-3.26595	0.404006	-8.08393	6.27139e-16	3.0289e-13
ENSDLAG00005005368		204.485	2.08503	0.262377	7.9467	1.9154e-15	8.99388e-13
ENSDLAG00005004747		391.119	2.25886	0.288264	7.8361	4.64772e-15	2.12338e-12
ENSDLAG00005034990	s1pr3a	458.502	2.38404	0.306533	7.77742	7.40211e-15	3.25262e-12
ENSDLAG00005014751		8093.15	3.01904	0.388267	7.77568	7.50426e-15	3.25262e-12
ENSDLAG00005032299	camk2d2	3028.92	3.8606	0.501967	7.69094	1.46059e-14	6.02192e-12
ENSDLAG00005013039		326.183	9.43051	1.22601	7.69203	1.4482e-14	6.02192e-12
ENSDLAG00005021569	VWA2	442.716	1.25151	0.164072	7.6278	2.3879e-14	9.61073e-12
ENSDLAG00005028039		163.728	3.013	0.395692	7.6145	2.64706e-14	1.0406e-11
ENSDLAG00005024521		1705.99	5.04579	0.664433	7.59413	3.09862e-14	1.19043e-11
ENSDLAG00005013305		487.502	2.51928	0.337855	7.45668	8.87268e-14	3.33297e-11
ENSDLAG00005034909	gpr84	245.177	4.11596	0.554928	7.4171	1.19714e-13	4.39922e-11
ENSDLAG00005024353		1436.31	2.84335	0.385806	7.36991	1.70747e-13	6.14109e-11
ENSDLAG00005031025	gngt1	350.489	4.03569	0.555197	7.26894	3.62333e-13	1.27601e-10
ENSDLAG00005020299	tnip1	16402.3	1.71371	0.23632	7.25163	4.11778e-13	1.42055e-10
ENSDLAG00005010125		5080.71	2.36879	0.32822	7.21708	5.31161e-13	1.79575e-10
ENSDLAG00005008061	tfa	3015.86	4.48146	0.621397	7.21192	5.51682e-13	1.82856e-10
ENSDLAG00005028068		281.897	3.82393	0.531347	7.19668	6.16972e-13	2.00563e-10
ENSDLAG00005027126		282.583	-1.31389	0.185171	-7.09556	1.28825e-12	4.10879e-10
ENSDLAG00005009743		758.099	5.67315	0.80118	7.08099	1.43126e-12	4.48037e-10
ENSDLAG00005033480	rgs5b	458.381	3.04911	0.432349	7.05243	1.75824e-12	5.40387e-10
ENSDLAG00005014206		536.49	4.61317	0.657314	7.01822	2.24717e-12	6.78325e-10
ENSDLAG00005017759		6720.45	1.55841	0.222467	7.0051	2.46809e-12	7.3194e-10
ENSDLAG00005014002		4964.49	0.872947	0.124662	7.00251	2.51426e-12	7.32776e-10
ENSDLAG00005002251	SELE	1579.06	3.61292	0.516741	6.99175	2.71474e-12	7.77795e-10
ENSDLAG00005024775	c6	7353.97	3.00576	0.43312	6.9398	3.92659e-12	1.10625e-09
ENSDLAG00005012097		2270.04	-0.983043	0.141786	-6.93328	4.11202e-12	1.1395e-09
ENSDLAG00005018366	ednraa	3669.26	2.08006	0.300169	6.92965	4.21884e-12	1.15025e-09
ENSDLAG00005008130	mmp13a	198.561	6.66154	0.962398	6.92181	4.45917e-12	1.19647e-09
ENSDLAG00005004435		33.2754	-3.26287	0.471953	-6.91355	4.72673e-12	1.24845e-09
ENSDLAG00005024372	lima1a	2370.53	2.4029	0.350188	6.86174	6.80263e-12	1.7691e-09
ENSDLAG00005028401	TLR2	70.5884	4.3382	0.634339	6.83894	7.97823e-12	2.04339e-09
ENSDLAG00005008150		411.576	4.08946	0.599813	6.81789	9.23873e-12	2.33092e-09
ENSDLAG00005027837		67.3865	6.19038	0.911319	6.79277	1.09999e-11	2.73445e-09
ENSDLAG00005009434		159.572	4.36972	0.644144	6.78376	1.17088e-11	2.86849e-09
ENSDLAG00005030133	rab20	1397.6	2.27939	0.336475	6.77433	1.24983e-11	2.99343e-09
ENSDLAG00005011813		1992.4	1.28064	0.189067	6.77347	1.2573e-11	2.99343e-09
ENSDLAG00005008099		8683.87	1.9222	0.285213	6.73951	1.58922e-11	3.73114e-09
ENSDLAG00005014378		15163.2	3.64848	0.542293	6.72788	1.72152e-11	3.98638e-09
ENSDLAG00005020004		726.151	2.91489	0.434244	6.71256	1.91241e-11	4.36857e-09
ENSDLAG00005032413	coq10b	1938.3	-0.9211	0.137338	-6.70682	1.98913e-11	4.48322e-09
ENSDLAG00005023017		4642.52	1.22851	0.183713	6.68713	2.27583e-11	5.06192e-09
ENSDLAG00005025759	ptgs2b	241.29	3.5991	0.538623	6.68204	2.3564e-11	5.17306e-09
ENSDLAG00005027318		4634.28	3.14537	0.471893	6.66543	2.63892e-11	5.64661e-09
ENSDLAG00005021301		94.0664	5.35278	0.802891	6.66688	2.61297e-11	5.64661e-09
ENSDLAG00005014333		190.599	6.63345	0.998944	6.64046	3.12698e-11	6.6073e-09
ENSDLAG00005015524	serpine2	12952	2.80547	0.423065	6.6313	3.32743e-11	6.94405e-09
ENSDLAG00005010112	prmt7	1881.4	0.900454	0.136141	6.61415	3.73701e-11	7.70371e-09
ENSDLAG00005009426	steap4	42445.8	2.62356	0.39739	6.60199	4.05679e-11	8.26216e-09
ENSDLAG00005005108	clic2	2697.95	2.88418	0.441921	6.52647	6.73393e-11	1.35512e-08
ENSDLAG00005023395		239.474	-1.89416	0.290507	-6.52019	7.02161e-11	1.39639e-08
ENSDLAG00005006276	rrp12	2649.68	1.09321	0.168532	6.48668	8.77473e-11	1.72474e-08
ENSDLAG00005033839		2838.52	1.88736	0.293061	6.44017	1.19342e-10	2.31879e-08
ENSDLAG00005026579		86.1603	3.01352	0.471026	6.39778	1.57648e-10	3.02827e-08
ENSDLAG00005001125	adam8a	882.937	2.14099	0.336979	6.35349	2.10478e-10	3.99766e-08
ENSDLAG00005022847		2102.69	2.84796	0.450375	6.32354	2.55636e-10	4.80142e-08
ENSDLAG00005028939		98.8592	4.88029	0.772902	6.31424	2.71499e-10	5.04332e-08
ENSDLAG00005004791	trpc4a	380.142	-3.18372	0.504783	-6.30711	2.84291e-10	5.14362e-08
ENSDLAG00005034309		8394.84	2.63984	0.418613	6.30617	2.86027e-10	5.14362e-08
ENSDLAG00005019259		77.6482	3.28928	0.521434	6.30815	2.82382e-10	5.14362e-08
ENSDLAG00005015443	slc25a40	926.137	0.726829	0.115451	6.29556	3.06297e-10	5.45015e-08
ENSDLAG00005026523		864.139	1.31891	0.211348	6.24046	4.36281e-10	7.68218e-08
ENSDLAG00005014831	PLEKHG5	1687.11	1.99646	0.322812	6.18459	6.22631e-10	1.08505e-07
ENSDLAG00005016480		106.418	-3.19102	0.518102	-6.15905	7.3181e-10	1.25384e-07
ENSDLAG00005016642	slc16a3b	1265.23	1.90158	0.308774	6.15851	7.34325e-10	1.25384e-07
ENSDLAG00005011548	cdab	1001.44	5.79097	0.942165	6.14645	7.92384e-10	1.33945e-07
ENSDLAG00005015704		381.959	2.74324	0.447209	6.13415	8.56175e-10	1.43295e-07
ENSDLAG00005023917		276.127	4.56855	0.744984	6.13242	8.65541e-10	1.43442e-07
ENSDLAG00005017799		2295.29	0.951687	0.155313	6.12753	8.92543e-10	1.46481e-07
ENSDLAG00005023223	yrk	6703.78	1.03207	0.168546	6.12337	9.16144e-10	1.48909e-07
ENSDLAG00005008475		512.386	1.80042	0.294304	6.11754	9.50311e-10	1.52991e-07
ENSDLAG00005024502		1611.2	2.21063	0.361608	6.11334	9.75667e-10	1.55591e-07
ENSDLAG00005024611		66.6826	-3.71433	0.607822	-6.11089	9.90796e-10	1.56527e-07
ENSDLAG00005001005		11970.4	1.49806	0.247298	6.05772	1.38066e-09	2.15779e-07
ENSDLAG00005004036		236.935	4.97566	0.821544	6.05647	1.39138e-09	2.15779e-07
ENSDLAG00005033679		522.086	1.03684	0.171618	6.04157	1.52625e-09	2.34543e-07
ENSDLAG00005035098		1232.14	0.904584	0.14979	6.03902	1.55057e-09	2.36134e-07
ENSDLAG00005025959	dnttip2	1215.05	0.800185	0.133335	6.0013	1.95749e-09	2.95441e-07
ENSDLAG00005020083	nol10	1117	0.87616	0.146093	5.99729	2.0064e-09	3.00144e-07
ENSDLAG00005010740	cd276	2675.4	1.87039	0.3124	5.98718	2.13511e-09	3.16596e-07
ENSDLAG00005015603	HIF1A	7817.71	1.82799	0.305846	5.97683	2.2752e-09	3.34435e-07
ENSDLAG00005009657	wls	5626.6	0.871098	0.146209	5.95791	2.55482e-09	3.72299e-07
ENSDLAG00005017376		781.5	3.75118	0.630493	5.9496	2.68799e-09	3.88357e-07
ENSDLAG00005026165		2187.24	0.876564	0.147769	5.93199	2.99279e-09	4.2873e-07
ENSDLAG00005005075		1732.3	1.59746	0.27002	5.91606	3.2974e-09	4.68397e-07
ENSDLAG00005023746		1131.01	1.77633	0.302136	5.87925	4.12133e-09	5.80558e-07
ENSDLAG00005032057		7589.72	3.28772	0.560439	5.86634	4.45521e-09	6.22404e-07
ENSDLAG00005012402		4721.08	0.811194	0.138368	5.86258	4.55736e-09	6.31455e-07
ENSDLAG00005018906		579.21	2.85644	0.48906	5.84067	5.19928e-09	7.14541e-07
ENSDLAG00005016947	tfpi2	635.1	2.92024	0.501115	5.82748	5.62701e-09	7.67089e-07
ENSDLAG00005010424	acsl4a	4267.13	1.03075	0.177396	5.81044	6.23076e-09	8.42599e-07
ENSDLAG00005029512	flot2a	8521.25	1.48311	0.255421	5.80653	6.3782e-09	8.55691e-07
ENSDLAG00005015903	slc20a1b	4668.24	1.1415	0.196823	5.79965	6.6453e-09	8.84506e-07
ENSDLAG00005012513	GFPT2	905.625	1.77747	0.308589	5.75999	8.4117e-09	1.11087e-06
ENSDLAG00005029869		1606.36	2.15791	0.375926	5.74027	9.45283e-09	1.23869e-06
ENSDLAG00005008137	aldh1a3	4076.42	4.39923	0.767775	5.72984	1.00524e-08	1.30712e-06
ENSDLAG00005033508	ptges	3028.28	3.06172	0.534541	5.72775	1.01769e-08	1.31232e-06
ENSDLAG00005017778		160.038	3.40318	0.594278	5.72658	1.02476e-08	1.31232e-06
ENSDLAG00005001479		913.471	4.80296	0.840702	5.71303	1.10981e-08	1.41054e-06
ENSDLAG00005006066		5790.39	1.29136	0.226143	5.71036	1.12738e-08	1.42218e-06
ENSDLAG00005000336		1442.56	-1.0605	0.18582	-5.7071	1.14915e-08	1.4389e-06
ENSDLAG00005031308		53.334	3.39542	0.595862	5.69833	1.20985e-08	1.50377e-06
ENSDLAG00005012562		2329.77	2.99868	0.528114	5.67809	1.36206e-08	1.68061e-06
ENSDLAG00005010541	arg2	754.632	1.7305	0.305171	5.6706	1.42294e-08	1.743e-06
ENSDLAG00005003859	api5	2545.3	0.49694	0.0876805	5.66762	1.44792e-08	1.76083e-06
ENSDLAG00005013609	mfsd2ab	300.555	0.903172	0.159563	5.66028	1.51125e-08	1.82473e-06
ENSDLAG00005000980		347.358	5.53024	0.981089	5.63684	1.732e-08	2.07644e-06
ENSDLAG00005027928		437.557	1.36293	0.241918	5.63385	1.76233e-08	2.09792e-06
ENSDLAG00005030239		472.645	2.33535	0.415172	5.62502	1.85486e-08	2.19262e-06
ENSDLAG00005030739		205.142	4.93209	0.877208	5.62249	1.88226e-08	2.20956e-06
ENSDLAG00005026578	prrx1b	80.5274	1.40904	0.25089	5.61617	1.95234e-08	2.27602e-06
ENSDLAG00005003533		762.71	3.46282	0.61771	5.6059	2.07181e-08	2.39875e-06
ENSDLAG00005030240	gltpd2b	705.87	1.0978	0.197456	5.55969	2.70259e-08	3.1078e-06
ENSDLAG00005013651	CBARP	446.947	1.29759	0.23494	5.52307	3.33134e-08	3.80493e-06
ENSDLAG00005013551	pdk4	1616.64	-1.49365	0.271204	-5.50747	3.64025e-08	4.12985e-06
ENSDLAG00005018779		4357.99	0.89437	0.162471	5.5048	3.69592e-08	4.16505e-06
ENSDLAG00005030334		676.815	2.14633	0.390468	5.49682	3.86706e-08	4.32905e-06
ENSDLAG00005016018		1984.71	2.29478	0.417594	5.49524	3.90179e-08	4.3392e-06
ENSDLAG00005033200	PHTF2	4683.07	-0.874433	0.160569	-5.44582	5.15663e-08	5.69724e-06
ENSDLAG00005029529	AHDC1	3137.8	1.34096	0.246595	5.43792	5.39075e-08	5.91722e-06
ENSDLAG00005007061		119.076	2.16021	0.397649	5.43244	5.55882e-08	6.06234e-06
ENSDLAG00005021282	EBNA1BP2	2539.83	0.594801	0.109544	5.42977	5.64266e-08	6.11432e-06
ENSDLAG00005013606		28.0727	2.1699	0.40014	5.42285	5.86564e-08	6.31546e-06
ENSDLAG00005009734		51.2696	5.07397	0.935931	5.42131	5.91654e-08	6.32995e-06
ENSDLAG00005013223	has1	5771.16	-3.48595	0.643367	-5.41829	6.01713e-08	6.39707e-06
ENSDLAG00005002748		1325.23	0.997832	0.18439	5.41154	6.24862e-08	6.60167e-06
ENSDLAG00005027291		647.723	-7.97083	1.47487	-5.40441	6.50205e-08	6.82675e-06
ENSDLAG00005011891		1950.55	1.29084	0.240257	5.37274	7.75481e-08	8.09181e-06
ENSDLAG00005000459		3439.28	1.30356	0.242882	5.36704	8.00392e-08	8.30051e-06
ENSDLAG00005013576	nle1	1496.4	0.714703	0.133257	5.36335	8.16926e-08	8.42032e-06
ENSDLAG00005000690	tpst1l	1621.42	-1.09938	0.205115	-5.35982	8.33054e-08	8.53451e-06
ENSDLAG00005014055		531.052	1.57927	0.295707	5.34064	9.2618e-08	9.43142e-06
ENSDLAG00005009123	PPRC1	2734.82	0.907771	0.170601	5.32103	1.03179e-07	1.04439e-05
ENSDLAG00005008447	pcsk5b	1552.92	1.56409	0.294215	5.31614	1.05991e-07	1.06647e-05
ENSDLAG00005002129	shc2	108.916	-2.77266	0.523941	-5.29193	1.21032e-07	1.2106e-05
ENSDLAG00005009549		1819.36	-2.06029	0.389758	-5.28607	1.24975e-07	1.2427e-05
ENSDLAG00005010160		9390.89	1.86467	0.352941	5.28324	1.26918e-07	1.25463e-05
ENSDLAG00005007385	sec61b	1115.21	1.10821	0.209915	5.27936	1.29636e-07	1.27405e-05
ENSDLAG00005025196		129.502	-1.94775	0.369049	-5.27774	1.30784e-07	1.27791e-05
ENSDLAG00005023269	nfkbiab	4502.12	1.39151	0.263768	5.27549	1.32398e-07	1.28624e-05
ENSDLAG00005029041	plekhm1	1820.62	-0.593669	0.112746	-5.26555	1.39772e-07	1.35012e-05
ENSDLAG00005031597		124.557	-3.29165	0.625299	-5.26412	1.40862e-07	1.35292e-05
ENSDLAG00005033701		188.268	2.1603	0.410943	5.25694	1.46475e-07	1.39888e-05
ENSDLAG00005021121	cpa1	166.097	2.53586	0.482736	5.2531	1.49559e-07	1.42031e-05
ENSDLAG00005025216	eeig2a	188.243	-2.06797	0.393774	-5.25167	1.50725e-07	1.42338e-05
ENSDLAG00005032318		100.51	2.84989	0.543138	5.24709	1.54522e-07	1.45113e-05
ENSDLAG00005002111	grwd1	969.158	1.31171	0.250187	5.24291	1.58063e-07	1.47618e-05
ENSDLAG00005015199		2059.78	2.80501	0.53552	5.23793	1.62388e-07	1.50825e-05
ENSDLAG00005031398	rpl7l1	3472.64	0.844938	0.161711	5.22498	1.74176e-07	1.60889e-05
ENSDLAG00005016584	bco2b	266.685	2.30327	0.441165	5.22087	1.7808e-07	1.62717e-05
ENSDLAG00005026773	tspan33b	1745.56	1.36228	0.260883	5.2218	1.77195e-07	1.62717e-05
ENSDLAG00005031404	lrrc59	958.204	0.982245	0.188554	5.20934	1.8951e-07	1.7223e-05
ENSDLAG00005031031		50.1435	2.02021	0.387902	5.20804	1.90846e-07	1.72516e-05
ENSDLAG00005021220	slc40a1	664.003	-3.66944	0.705253	-5.20301	1.96091e-07	1.76315e-05
ENSDLAG00005026029		5294.59	-2.32418	0.446856	-5.20118	1.98023e-07	1.7711e-05
ENSDLAG00005007992		45.7746	6.61306	1.27523	5.18578	2.15116e-07	1.91385e-05
ENSDLAG00005002929	tnfaip6	340.553	3.7746	0.729926	5.17121	2.32579e-07	2.05838e-05
ENSDLAG00005030964	tmem86a	675.972	-1.35975	0.263348	-5.16332	2.42613e-07	2.136e-05
ENSDLAG00005022500	lhx6a	83.3477	-2.24111	0.43568	-5.14393	2.6905e-07	2.35649e-05
ENSDLAG00005023431		1663.38	-7.02879	1.36697	-5.14188	2.71998e-07	2.37003e-05
ENSDLAG00005016346	gda	1020.86	0.782617	0.152333	5.13753	2.78376e-07	2.41316e-05
ENSDLAG00005007623		554.367	2.78164	0.542368	5.12869	2.91765e-07	2.51632e-05
ENSDLAG00005016676	adgrl4	1808.08	1.63758	0.31986	5.11969	3.06044e-07	2.62607e-05
ENSDLAG00005034402	rnd3a	2124.87	2.59514	0.50742	5.11437	3.14783e-07	2.68742e-05
ENSDLAG00005020369		1407.52	1.85186	0.365281	5.06969	3.98466e-07	3.38476e-05
ENSDLAG00005005662	bysl	1277.18	1.08949	0.215027	5.06675	4.04655e-07	3.40313e-05
ENSDLAG00005015266		2031.64	0.798872	0.15765	5.06738	4.03318e-07	3.40313e-05
ENSDLAG00005030671		4662.73	-7.51512	1.48396	-5.06423	4.10056e-07	3.43148e-05
ENSDLAG00005019458	UTP4	1142.08	0.849159	0.167782	5.0611	4.1685e-07	3.47115e-05
ENSDLAG00005005950		67.4912	-3.91485	0.776082	-5.04438	4.54985e-07	3.77013e-05
ENSDLAG00005013810	sec61a1	3817.36	1.00679	0.199816	5.03856	4.69054e-07	3.86775e-05
ENSDLAG00005030251		389.145	1.31798	0.261727	5.03572	4.76051e-07	3.90639e-05
ENSDLAG00005014380		193.901	2.13436	0.423964	5.03429	4.79612e-07	3.9166e-05
ENSDLAG00005018536		68.7404	-3.06912	0.609944	-5.03181	4.85876e-07	3.94868e-05
ENSDLAG00005032174	dpy19l1l	10671.7	-2.57439	0.511957	-5.02853	4.94249e-07	3.99751e-05
ENSDLAG00005022175		5509.82	0.607321	0.120947	5.0214	5.12974e-07	4.12919e-05
ENSDLAG00005005785		239.064	-2.32206	0.462696	-5.01854	5.20668e-07	4.17127e-05
ENSDLAG00005012197		2125.74	0.556097	0.110967	5.01136	5.40466e-07	4.30945e-05
ENSDLAG00005018770		342.321	1.64947	0.329334	5.0085	5.48549e-07	4.35337e-05
ENSDLAG00005029617		1896.65	2.94807	0.588772	5.00715	5.52409e-07	4.36351e-05
ENSDLAG00005006015		1642.92	0.91389	0.182684	5.00258	5.65681e-07	4.44757e-05
ENSDLAG00005025165		2732.46	-6.59294	1.31978	-4.99548	5.86907e-07	4.59309e-05
ENSDLAG00005016863		224.409	-5.74342	1.15251	-4.98342	6.24711e-07	4.86641e-05
ENSDLAG00005012570		961.07	1.10095	0.221051	4.98051	6.34174e-07	4.91747e-05
ENSDLAG00005016141	nfkbiaa	5965.82	2.24057	0.450351	4.97516	6.51923e-07	5.03201e-05
ENSDLAG00005029313		74.6577	2.39685	0.482681	4.96571	6.84507e-07	5.25951e-05
ENSDLAG00005026887	wnt5b	75.9005	1.86182	0.375377	4.95988	7.05375e-07	5.39532e-05
ENSDLAG00005019468		1628.29	1.65205	0.333523	4.95334	7.29504e-07	5.55474e-05
ENSDLAG00005001018		33.7342	1.98012	0.399886	4.95171	7.3565e-07	5.57642e-05
ENSDLAG00005027259		56.6543	2.3216	0.468968	4.95044	7.40458e-07	5.58781e-05
ENSDLAG00005034520		31.7341	-3.43917	0.695091	-4.9478	7.50585e-07	5.63906e-05
ENSDLAG00005009482		123.026	1.75975	0.356239	4.93979	7.82069e-07	5.8496e-05
ENSDLAG00005023152	slc4a11	1087.19	-3.34189	0.676912	-4.93697	7.93452e-07	5.90859e-05
ENSDLAG00005002544		316.093	4.46986	0.905739	4.93504	8.01341e-07	5.94117e-05
ENSDLAG00005020651	zcchc4	904.113	0.95968	0.194604	4.93146	8.16182e-07	6.02477e-05
ENSDLAG00005007661		6612.97	-6.59883	1.33877	-4.92904	8.26367e-07	6.07344e-05
ENSDLAG00005016514		1642.91	-1.82982	0.372092	-4.91765	8.75891e-07	6.40955e-05
ENSDLAG00005019962	DNAI3	1749.71	-5.76832	1.17678	-4.90178	9.49721e-07	6.91986e-05
ENSDLAG00005016361		330.323	2.67529	0.546016	4.89965	9.60099e-07	6.96546e-05
ENSDLAG00005034784		47.453	-3.64863	0.745011	-4.89742	9.71052e-07	7.01481e-05
ENSDLAG00005030308	MXI1	1667.44	-2.47055	0.505438	-4.88794	1.01897e-06	7.32966e-05
ENSDLAG00005034130	SLC16A10	920.383	-1.07319	0.219641	-4.88608	1.02861e-06	7.36765e-05
ENSDLAG00005022731	phex	161.827	1.39864	0.286736	4.87781	1.07271e-06	7.58738e-05
ENSDLAG00005031469		2263.45	0.847463	0.173685	4.87931	1.06459e-06	7.58738e-05
ENSDLAG00005009616		241.688	2.79444	0.572889	4.8778	1.07275e-06	7.58738e-05
ENSDLAG00005025379		588.488	2.24968	0.461328	4.87654	1.07964e-06	7.60423e-05
ENSDLAG00005008922		558.928	2.48246	0.50976	4.86987	1.11673e-06	7.83284e-05
ENSDLAG00005026406		1227.46	0.982992	0.202002	4.86625	1.13735e-06	7.91186e-05
ENSDLAG00005010756		871.958	1.85859	0.381924	4.86639	1.13656e-06	7.91186e-05
ENSDLAG00005019113	TARBP1	1976.3	0.871267	0.179383	4.85701	1.1917e-06	8.25597e-05
ENSDLAG00005022480	EMILIN2	1567.23	2.02823	0.418251	4.84932	1.23887e-06	8.51293e-05
ENSDLAG00005006156	utp6	1438.68	0.811567	0.167347	4.8496	1.2371e-06	8.51293e-05
ENSDLAG00005003304	ltb4r2b	49.3146	2.70991	0.559024	4.84757	1.24983e-06	8.5535e-05
ENSDLAG00005001111		201.156	3.66726	0.756755	4.84603	1.25954e-06	8.56072e-05
ENSDLAG00005025383		124.428	4.81572	0.993793	4.8458	1.26102e-06	8.56072e-05
ENSDLAG00005009333		3667.8	1.47585	0.304614	4.84498	1.26625e-06	8.56186e-05
ENSDLAG00005010109	tnfrsf9a	766.765	2.86403	0.59265	4.83259	1.34768e-06	9.07617e-05
ENSDLAG00005033767		164.127	2.75227	0.5702	4.82685	1.38708e-06	9.30445e-05
ENSDLAG00005013735	CEBPZ	1349.42	0.879994	0.182617	4.81879	1.44431e-06	9.61494e-05
ENSDLAG00005000685	nop10	1310.66	1.31516	0.272927	4.81873	1.44474e-06	9.61494e-05
ENSDLAG00005013681	polr1b	1820.04	1.13752	0.236128	4.81738	1.45458e-06	9.64244e-05
ENSDLAG00005000830		2952.92	1.85337	0.385031	4.81357	1.48257e-06	9.78958e-05
ENSDLAG00005025506	soat1	895.214	1.05069	0.218662	4.80509	1.54679e-06	0.000100602
ENSDLAG00005032264		102.444	2.47029	0.513877	4.80717	1.53082e-06	0.000100602
ENSDLAG00005033854		130.033	2.48942	0.51804	4.80546	1.54399e-06	0.000100602
ENSDLAG00005021570		141.224	5.14533	1.07082	4.80502	1.54736e-06	0.000100602
ENSDLAG00005029197		111.409	3.41821	0.712516	4.79737	1.6076e-06	0.000104118
ENSDLAG00005000820	tlr21	980.746	-2.41864	0.504576	-4.79341	1.63971e-06	0.000105793
ENSDLAG00005002548	psmg2	2207.42	1.26402	0.263794	4.79167	1.65397e-06	0.000106307
ENSDLAG00005018693	abcc4	3244.12	1.53998	0.321537	4.78943	1.67259e-06	0.000107096
ENSDLAG00005002156	adra2a	66.2499	1.71307	0.357739	4.7886	1.67948e-06	0.00010713
ENSDLAG00005030404	gpr137c	681.352	-1.51607	0.31665	-4.78785	1.68579e-06	0.00010713
ENSDLAG00005030901		393.685	-2.36562	0.494768	-4.78127	1.74187e-06	0.00011028
ENSDLAG00005031517	HLF	1394.72	-1.36987	0.286626	-4.77929	1.75915e-06	0.000110302
ENSDLAG00005032451	snrpd3l	2011.26	0.641072	0.134133	4.77937	1.75843e-06	0.000110302
ENSDLAG00005014015		78.072	2.42955	0.508381	4.77899	1.7618e-06	0.000110302
ENSDLAG00005010283		3390.11	-6.65396	1.39488	-4.77029	1.83961e-06	0.000114748
ENSDLAG00005023312		734.974	-2.09692	0.440432	-4.76105	1.92589e-06	0.000119688
ENSDLAG00005004271	naalad2	180.518	1.20266	0.252661	4.75998	1.93615e-06	0.000119885
ENSDLAG00005001695		143.992	0.930107	0.195505	4.75745	1.96054e-06	0.000120952
ENSDLAG00005006498		82.3732	2.49731	0.525027	4.75655	1.96932e-06	0.000121052
ENSDLAG00005028834	LRRC18	787.326	-5.60369	1.17831	-4.75571	1.97752e-06	0.000121116
ENSDLAG00005011869	ZC3H12A	556.067	1.4106	0.297079	4.74825	2.05186e-06	0.000125215
ENSDLAG00005022986	coq8b	1028.98	0.956141	0.201507	4.74496	2.08552e-06	0.000126812
ENSDLAG00005005612		274.141	2.28777	0.482611	4.7404	2.13295e-06	0.000129231
ENSDLAG00005009639	tbl3	1222.85	0.772207	0.163181	4.73222	2.22075e-06	0.000133592
ENSDLAG00005023851		2208.89	2.18375	0.461441	4.73247	2.21806e-06	0.000133592
ENSDLAG00005031945	OTC	2260.97	0.821763	0.17372	4.7304	2.2408e-06	0.000134321
ENSDLAG00005018895		4148.27	1.15602	0.244429	4.72945	2.25132e-06	0.000134474
ENSDLAG00005025945		1642.11	0.984019	0.2083	4.72404	2.31202e-06	0.000137614
ENSDLAG00005031142		846.559	-1.54364	0.327328	-4.71589	2.40656e-06	0.000142739
ENSDLAG00005006741		145.442	-1.795	0.381405	-4.7063	2.52256e-06	0.000149095
ENSDLAG00005011744		42.2057	2.57485	0.547578	4.70225	2.57306e-06	0.000151551
ENSDLAG00005027234	c1qtnf5	719.524	1.81304	0.385701	4.70063	2.59364e-06	0.000152232
ENSDLAG00005023275	DNAH10	7053.41	-5.7422	1.22369	-4.69252	2.69857e-06	0.000157843
ENSDLAG00005025872	angptl2b	3067.42	3.52063	0.750889	4.68861	2.75063e-06	0.000159782
ENSDLAG00005025466	ANOS1	114.306	1.1275	0.240445	4.68923	2.7423e-06	0.000159782
ENSDLAG00005009417		745.725	-6.13392	1.30908	-4.68568	2.79036e-06	0.000161535
ENSDLAG00005023990		890.756	-6.17527	1.32061	-4.67606	2.92435e-06	0.000168714
ENSDLAG00005018690	map4k2	1043.61	-1.43994	0.308081	-4.6739	2.95527e-06	0.000169918
ENSDLAG00005016204	pes	3530.54	0.506979	0.108665	4.66553	3.07828e-06	0.000176391
ENSDLAG00005007744	ccna1	1963.42	-6.00818	1.28941	-4.65964	3.16768e-06	0.0001809
ENSDLAG00005021921		120.394	1.12488	0.241727	4.65351	3.26337e-06	0.000185738
ENSDLAG00005029195		1674.85	1.25107	0.269043	4.65009	3.31785e-06	0.000188205
ENSDLAG00005028887		348.312	1.63477	0.351768	4.64729	3.3633e-06	0.000190145
ENSDLAG00005019943		1781.69	-4.73126	1.01946	-4.64093	3.46841e-06	0.000195433
ENSDLAG00005034534	eif6	2999.76	0.845194	0.182278	4.63684	3.53773e-06	0.000198677
ENSDLAG00005019537	COL19A1	139.119	-3.82469	0.825124	-4.63529	3.56432e-06	0.000199507
ENSDLAG00005028683		442.48	1.15346	0.248965	4.633	3.60396e-06	0.000201061
ENSDLAG00005028984		22.8685	3.96392	0.855951	4.63101	3.63878e-06	0.000202335
ENSDLAG00005020331	ARMC2	941.798	-3.89012	0.840975	-4.62573	3.73289e-06	0.000206888
ENSDLAG00005008905	dnaaf6	1258.18	-5.49152	1.18785	-4.62308	3.7809e-06	0.000208864
ENSDLAG00005008950	ddost	3831.79	0.9506	0.206102	4.61228	3.98278e-06	0.0002193
ENSDLAG00005017248	tktb	9078.18	0.524408	0.113973	4.60114	4.20178e-06	0.000230607
ENSDLAG00005008232		1210.99	1.21854	0.26507	4.59706	4.2849e-06	0.000234408
ENSDLAG00005007004	kcnk10b	147.882	-5.55274	1.21001	-4.589	4.45375e-06	0.000241302
ENSDLAG00005027566	NOCT	404.895	1.68606	0.367374	4.5895	4.44305e-06	0.000241302
ENSDLAG00005022639	tsr1	2746.21	0.791012	0.172337	4.5899	4.43451e-06	0.000241302
ENSDLAG00005017100	WDR12	1562.23	0.869417	0.189522	4.58743	4.48738e-06	0.000242347
ENSDLAG00005013577	irf3	209.878	1.48939	0.324744	4.58634	4.51073e-06	0.000242832
ENSDLAG00005022925		1026.05	2.24715	0.490071	4.58536	4.53203e-06	0.000243204
ENSDLAG00005004728		893.044	0.7173	0.156829	4.57379	4.78984e-06	0.000256226
ENSDLAG00005016231		1456.67	1.35269	0.295796	4.57303	4.80713e-06	0.00025634
ENSDLAG00005033961	ca4a	85.3471	3.16294	0.692039	4.57047	4.86629e-06	0.000258678
ENSDLAG00005006317		117.995	-1.84988	0.404982	-4.56781	4.92853e-06	0.000261166
ENSDLAG00005014955		715.608	-0.763132	0.167281	-4.56198	5.0674e-06	0.000267685
ENSDLAG00005029812	cldc1	35523.4	2.67921	0.587996	4.55651	5.20095e-06	0.000273884
ENSDLAG00005033680		52.6268	-2.43457	0.535271	-4.5483	5.40822e-06	0.000283915
ENSDLAG00005023239		1264.81	-1.71197	0.376623	-4.54557	5.47869e-06	0.000286724
ENSDLAG00005006526		3194.28	0.734197	0.161543	4.54491	5.496e-06	0.000286742
ENSDLAG00005020937		473.895	1.08588	0.239256	4.53857	5.66374e-06	0.000294584
ENSDLAG00005025454		2782.65	1.47362	0.325238	4.53091	5.87302e-06	0.000304532
ENSDLAG00005021257		746.196	-2.55434	0.563961	-4.52929	5.91832e-06	0.000305943
ENSDLAG00005031995	GNA12	1416.02	1.30151	0.287711	4.52366	6.07785e-06	0.000313231
ENSDLAG00005006572		533.551	-5.74237	1.27083	-4.51861	6.22466e-06	0.000319823
ENSDLAG00005025111	col28a2a	90.7341	-3.36875	0.746064	-4.51537	6.32077e-06	0.000323777
ENSDLAG00005013541	sdad1	1822.45	0.739841	0.164091	4.50872	6.52199e-06	0.000333075
ENSDLAG00005027071	eif4e1c	2283.43	0.970814	0.215354	4.50798	6.54463e-06	0.000333224
ENSDLAG00005024718	junbb	1624.5	1.79762	0.399001	4.50529	6.62821e-06	0.000335459
ENSDLAG00005034506	MID1IP1	900.449	2.12344	0.4713	4.5055	6.62154e-06	0.000335459
ENSDLAG00005032954	TIMM8A	428.18	0.663504	0.147398	4.50145	6.74923e-06	0.000340564
ENSDLAG00005033956	ZCCHC24	38.3505	-1.61144	0.358216	-4.49852	6.84289e-06	0.000344262
ENSDLAG00005003427		1201.44	0.858341	0.190849	4.49749	6.87613e-06	0.000344908
ENSDLAG00005014191		720.041	2.20669	0.491243	4.49206	7.05381e-06	0.000352774
ENSDLAG00005012129	NEDD4	1943.66	0.874487	0.194946	4.4858	7.2642e-06	0.000362224
ENSDLAG00005020722		3471.76	-4.48404	1.0009	-4.47999	7.46467e-06	0.000371126
ENSDLAG00005020279	GUCY1A2	1740.14	-3.51598	0.785203	-4.4778	7.54168e-06	0.000373855
ENSDLAG00005019728	optn	1127.84	1.83093	0.409206	4.47434	7.66483e-06	0.000378849
ENSDLAG00005006378		4078.99	-4.54973	1.01835	-4.46773	7.90543e-06	0.000388842
ENSDLAG00005001416	ZMYND10	1301.88	-4.58122	1.02545	-4.46752	7.91302e-06	0.000388842
ENSDLAG00005009037	alcamb	477.398	1.04783	0.234641	4.4657	7.98086e-06	0.000391039
ENSDLAG00005033844	cxcr3.3	1626.53	2.19647	0.492298	4.46166	8.13276e-06	0.00039733
ENSDLAG00005008778		428.622	-5.81494	1.30371	-4.46031	8.18431e-06	0.00039755
ENSDLAG00005010612	kcnn1a	118.336	-2.89345	0.64865	-4.46072	8.16836e-06	0.00039755
ENSDLAG00005021135		1293.31	1.96725	0.441238	4.45849	8.2539e-06	0.000399782
ENSDLAG00005032250	dusp2	3773	-1.7734	0.398053	-4.45517	8.38259e-06	0.000404855
ENSDLAG00005002106		386.667	2.08227	0.467602	4.45307	8.465e-06	0.000407671
ENSDLAG00005008729		1380.85	2.38369	0.535467	4.45161	8.52285e-06	0.00040929
ENSDLAG00005020605	polr3a	1850.56	0.522754	0.117583	4.44583	8.75523e-06	0.000419259
ENSDLAG00005023882		302.579	-1.616	0.363804	-4.44194	8.91533e-06	0.00042572
ENSDLAG00005020302		174.651	2.29048	0.516455	4.43501	9.20681e-06	0.0004384
ENSDLAG00005001491		121.521	-3.13281	0.708245	-4.42335	9.71837e-06	0.000461459
ENSDLAG00005007216	pak1	619.558	1.60559	0.363664	4.41503	1.00995e-05	0.000478211
ENSDLAG00005009699		2249.5	-3.57436	0.809981	-4.41289	1.02e-05	0.000481623
ENSDLAG00005028081		1692.97	-5.54882	1.2623	-4.39581	1.10358e-05	0.000519635
ENSDLAG00005012468	slc9a7	4551.02	1.21935	0.277596	4.39252	1.12045e-05	0.000526114
ENSDLAG00005010002	mych	1086.64	1.63807	0.373137	4.38998	1.1336e-05	0.000530815
ENSDLAG00005020031	ehhadh	1947.98	-0.965306	0.22006	-4.38656	1.15159e-05	0.000537748
ENSDLAG00005008876		1483.58	0.726746	0.165727	4.3852	1.15878e-05	0.000539615
ENSDLAG00005026043	pgm2	1576.27	0.750856	0.171739	4.37208	1.23067e-05	0.000569951
ENSDLAG00005008284		617.033	3.96619	0.90713	4.37224	1.22976e-05	0.000569951
ENSDLAG00005025589		340.173	-4.47196	1.02415	-4.36653	1.26237e-05	0.000581447
ENSDLAG00005010017	crlf1a	906.299	1.56173	0.357615	4.36707	1.25925e-05	0.000581447
ENSDLAG00005027607		1130.96	0.744706	0.170612	4.36492	1.2717e-05	0.000582571
ENSDLAG00005011561	vps25	1649.02	0.573537	0.131379	4.3655	1.26831e-05	0.000582571
ENSDLAG00005007193	tfap2a	219.712	-5.15772	1.18303	-4.35974	1.30217e-05	0.000593722
ENSDLAG00005008490		614.17	2.00619	0.460179	4.35959	1.30307e-05	0.000593722
ENSDLAG00005014656	TSHZ2	923.167	0.875752	0.200908	4.35898	1.30669e-05	0.000593772
ENSDLAG00005026603		1381.18	-4.80859	1.10407	-4.35532	1.32871e-05	0.000602157
ENSDLAG00005032546		91.7359	-2.84048	0.652796	-4.35125	1.35366e-05	0.000611826
ENSDLAG00005029005		960.664	-5.66377	1.30208	-4.3498	1.36259e-05	0.000614221
ENSDLAG00005023331		2941.06	-0.683211	0.157096	-4.34902	1.36749e-05	0.000614788
ENSDLAG00005026697	stpg1	2367.66	-5.0053	1.15131	-4.34748	1.37708e-05	0.00061746
ENSDLAG00005021640		60.2405	-3.36722	0.775273	-4.34327	1.40378e-05	0.000627763
ENSDLAG00005013157	DNAJA2	6235.43	0.606121	0.139628	4.34098	1.41848e-05	0.000632665
ENSDLAG00005010433		270.288	-3.25273	0.750429	-4.3345	1.46094e-05	0.000649889
ENSDLAG00005008816	C1QTNF7	35.8415	-2.51803	0.581123	-4.33304	1.47066e-05	0.000652494
ENSDLAG00005015985	snx10b	1516.33	1.22022	0.281808	4.32997	1.49133e-05	0.000659932
ENSDLAG00005033242	timm50	938.051	0.764973	0.176707	4.32905	1.49751e-05	0.000660939
ENSDLAG00005022106	CA6	405.143	3.07189	0.710116	4.3259	1.51907e-05	0.000668708
ENSDLAG00005001461		2860.37	-5.07544	1.17382	-4.32387	1.53319e-05	0.000669689
ENSDLAG00005023628		450.23	1.08293	0.250426	4.32435	1.52982e-05	0.000669689
ENSDLAG00005021743	sting1	170.973	2.04373	0.47255	4.3249	1.52601e-05	0.000669689
ENSDLAG00005016779		136.773	-4.07987	0.943715	-4.3232	1.5378e-05	0.000669974
ENSDLAG00005012528		934.33	-6.02636	1.39586	-4.31731	1.57943e-05	0.000685935
ENSDLAG00005031729		27.1055	-1.59841	0.370302	-4.31651	1.58518e-05	0.000685935
ENSDLAG00005017578	pcdh10a	70.8364	-1.70493	0.394997	-4.31631	1.58661e-05	0.000685935
ENSDLAG00005010701	eif3s6ip	6321.76	0.533739	0.123779	4.31204	1.61756e-05	0.000697054
ENSDLAG00005028927		648.44	1.56824	0.363724	4.31163	1.62058e-05	0.000697054
ENSDLAG00005020702	C2orf50	302.787	-5.30056	1.22999	-4.30942	1.63682e-05	0.000702253
ENSDLAG00005026650	abcf1	4693.3	1.06805	0.247892	4.30852	1.6435e-05	0.000703333
ENSDLAG00005031038	ifit10	416.942	1.28494	0.298331	4.30709	1.65415e-05	0.000706106
ENSDLAG00005006486		4247.73	-5.19727	1.20688	-4.30635	1.65969e-05	0.000706685
ENSDLAG00005005243		177.486	-1.85739	0.432239	-4.29714	1.73016e-05	0.000734838
ENSDLAG00005009154	slc13a4	788.113	0.639895	0.148958	4.29581	1.7406e-05	0.000737422
ENSDLAG00005006913	tex10	975.033	0.538543	0.125442	4.29318	1.76133e-05	0.000744339
ENSDLAG00005014799		280.396	-4.89357	1.14064	-4.29018	1.78528e-05	0.000751585
ENSDLAG00005031245		57.5132	3.56886	0.831919	4.28992	1.78737e-05	0.000751585
ENSDLAG00005033171	lpcat4	3385.96	-4.92247	1.14896	-4.28428	1.83335e-05	0.000769005
ENSDLAG00005022709		686.752	0.917422	0.214509	4.27685	1.8956e-05	0.000793148
ENSDLAG00005023373	ccnb1	4872.82	-4.16607	0.974731	-4.27407	1.91936e-05	0.000801106
ENSDLAG00005009856	ehd1a	5079.12	0.978266	0.228979	4.27229	1.93479e-05	0.000804499
ENSDLAG00005033772	josd1	1771.96	0.697745	0.163349	4.27148	1.94176e-05	0.000804499
ENSDLAG00005023197	REXO5	425.043	0.683968	0.160123	4.27152	1.94143e-05	0.000804499
ENSDLAG00005003039	ACACB	3310.52	-2.09583	0.49083	-4.26998	1.95492e-05	0.000807968
ENSDLAG00005034114	ssr3	3725.4	0.6989	0.163776	4.2674	1.97761e-05	0.000815353
ENSDLAG00005034224	tmem200a	82.2213	1.50127	0.351858	4.26668	1.98404e-05	0.000816017
ENSDLAG00005027778		187.504	-5.13143	1.20347	-4.26387	2.00913e-05	0.000824328
ENSDLAG00005022358	noc2l	1959.74	0.60843	0.142739	4.26252	2.02131e-05	0.000827319
ENSDLAG00005000781	dtnba	2387.77	-1.06375	0.250081	-4.25361	2.10351e-05	0.000858881
ENSDLAG00005024160		2118.37	1.9762	0.464672	4.25289	2.11026e-05	0.00085956
ENSDLAG00005002045	rrs1	1863.49	1.09975	0.258627	4.25227	2.11614e-05	0.000859884
ENSDLAG00005014326	abt1	730.108	1.12894	0.265526	4.25171	2.12144e-05	0.000859972
ENSDLAG00005025826	lum	85.3963	2.1082	0.495973	4.25063	2.13174e-05	0.000862078
ENSDLAG00005031885		103.03	-2.30594	0.54262	-4.24964	2.14118e-05	0.000863829
ENSDLAG00005020513	stat3	7915.44	0.691476	0.162773	4.24811	2.15579e-05	0.000867656
ENSDLAG00005025378		229.007	-3.36086	0.793319	-4.23646	2.27073e-05	0.000911743
ENSDLAG00005001558		212.984	-2.54705	0.601419	-4.23506	2.28491e-05	0.000915262
ENSDLAG00005008326		1276.52	-5.16807	1.2218	-4.22987	2.33824e-05	0.00093441
ENSDLAG00005010363	plek2	35.7995	3.60975	0.853609	4.22881	2.3493e-05	0.000936617
ENSDLAG00005025393	DNAJC2	2004.17	0.566938	0.134104	4.22762	2.36181e-05	0.000939391
ENSDLAG00005006690		1104.11	-1.56348	0.370119	-4.22425	2.39733e-05	0.000951278
ENSDLAG00005019955	MOCS1	1394.78	1.2192	0.288747	4.22237	2.41746e-05	0.00095702
ENSDLAG00005023048	rpf1	1411.04	0.892107	0.211375	4.22049	2.43773e-05	0.00096279
ENSDLAG00005010763	cracr2b	1739.4	-4.1432	0.982333	-4.21771	2.46793e-05	0.000972443
ENSDLAG00005027811	igfbp3	3656.92	1.86314	0.442029	4.21497	2.49806e-05	0.000979749
ENSDLAG00005000095	vmp1	2966.12	1.23582	0.293168	4.21538	2.49353e-05	0.000979749
ENSDLAG00005029060		6389.99	-4.76781	1.13326	-4.20717	2.58585e-05	0.00101183
ENSDLAG00005017379	axdnd1	1720.39	-4.65597	1.10798	-4.20222	2.64307e-05	0.00103184
ENSDLAG00005001162	tsen15	206.285	1.19466	0.284568	4.19816	2.69089e-05	0.00104808
ENSDLAG00005014308		2024.38	-5.53853	1.31971	-4.19677	2.70743e-05	0.00104969
ENSDLAG00005031211	zgc:195245	204.669	-4.94967	1.17938	-4.19682	2.70685e-05	0.00104969
ENSDLAG00005032417		90.1404	-1.96319	0.467868	-4.19604	2.71622e-05	0.00105069
ENSDLAG00005004861	cacna1ba	821.01	-2.68606	0.640228	-4.19547	2.72308e-05	0.00105093
ENSDLAG00005026130		6405.05	2.68394	0.640465	4.19061	2.78212e-05	0.00107127
ENSDLAG00005001946	cpn1	2131.58	1.64774	0.393424	4.1882	2.81176e-05	0.00108023
ENSDLAG00005000738	DNAI1	3920.51	-4.54209	1.08481	-4.18697	2.82703e-05	0.00108363
ENSDLAG00005033899		815.195	-5.46949	1.30749	-4.18319	2.87441e-05	0.00109444
ENSDLAG00005025234		951.16	-4.04622	0.96726	-4.18318	2.87465e-05	0.00109444
ENSDLAG00005003314	otol1b	36.6389	3.15105	0.753177	4.18367	2.86841e-05	0.00109444
ENSDLAG00005012035		7426.21	-4.94354	1.18297	-4.17892	2.92896e-05	0.00110766
ENSDLAG00005025083	lrp2a	2521.7	-2.09961	0.502429	-4.17891	2.92903e-05	0.00110766
ENSDLAG00005029631		5960.43	0.759233	0.181645	4.17976	2.91815e-05	0.00110766
ENSDLAG00005022212	ptgis	63.6511	1.43371	0.343612	4.17247	3.01309e-05	0.0011369
ENSDLAG00005027493		6110.59	-5.28123	1.26721	-4.1676	3.07823e-05	0.00115632
ENSDLAG00005019402		1536.07	2.69911	0.647564	4.16809	3.07159e-05	0.00115632
ENSDLAG00005035137	cdc42ep3	459.67	-1.97041	0.473034	-4.16548	3.10696e-05	0.00116195
ENSDLAG00005022256		623.031	3.65836	0.878227	4.16562	3.10507e-05	0.00116195
ENSDLAG00005010845	creld2	586.461	1.24327	0.298658	4.16284	3.14312e-05	0.00117288
ENSDLAG00005031713	frzb	1082.44	0.835872	0.200889	4.16087	3.17035e-05	0.00117525
ENSDLAG00005016997		5097.8	0.975718	0.234451	4.16171	3.15871e-05	0.00117525
ENSDLAG00005012835		36.8869	1.23379	0.296516	4.16097	3.16895e-05	0.00117525
ENSDLAG00005022976	postnb	2116.66	3.5449	0.852171	4.15985	3.18459e-05	0.00117795
ENSDLAG00005027526	SOCS3	1537.85	1.58796	0.382026	4.15667	3.22916e-05	0.00119183
ENSDLAG00005015533		4211.36	-1.49134	0.35962	-4.14697	3.36899e-05	0.00123821
ENSDLAG00005026353	npm3	1448.34	0.633024	0.152648	4.14694	3.36948e-05	0.00123821
ENSDLAG00005005037		1258.19	-3.27673	0.790625	-4.14447	3.40597e-05	0.00124083
ENSDLAG00005002810		588.864	-2.15247	0.519246	-4.14537	3.39265e-05	0.00124083
ENSDLAG00005030213		508.564	0.600616	0.144878	4.14566	3.38832e-05	0.00124083
ENSDLAG00005022798		818.748	0.705916	0.17032	4.14465	3.40326e-05	0.00124083
ENSDLAG00005023379		1682.24	0.820737	0.198151	4.14197	3.44332e-05	0.00125174
ENSDLAG00005010838	smoc1	381.527	2.46009	0.594046	4.14125	3.45422e-05	0.00125301
ENSDLAG00005000787		2015.06	-3.95519	0.955384	-4.1399	3.47457e-05	0.00125769
ENSDLAG00005027026		2347.74	-4.94215	1.1948	-4.13637	3.52848e-05	0.00127447
ENSDLAG00005031739	lmo3	57.3442	-4.02442	0.974919	-4.12795	3.66004e-05	0.00131918
ENSDLAG00005025661		198.553	-2.64042	0.639936	-4.12607	3.69009e-05	0.00132718
ENSDLAG00005013854	ACVR1B	3478.35	1.22191	0.296427	4.12213	3.75386e-05	0.00134724
ENSDLAG00005017758		151.518	-2.66983	0.648104	-4.11945	3.79776e-05	0.00136011
ENSDLAG00005012640		2298.13	-0.632436	0.153552	-4.11872	3.80989e-05	0.00136157
ENSDLAG00005014225		894.858	0.643216	0.15646	4.11107	3.93829e-05	0.00140207
ENSDLAG00005012234	ttc27	3436.55	1.02943	0.250411	4.11098	3.93978e-05	0.00140207
ENSDLAG00005022055		863.384	-4.86159	1.18504	-4.10248	4.08753e-05	0.00145159
ENSDLAG00005007271	fam98b	833.997	1.02577	0.250097	4.1015	4.10484e-05	0.00145468
ENSDLAG00005032213	nfil3-5	2249.86	1.68453	0.410926	4.09935	4.14316e-05	0.00146519
ENSDLAG00005005165		425.485	-4.4249	1.07994	-4.09736	4.17892e-05	0.00147069
ENSDLAG00005032666		200.886	-2.81333	0.686574	-4.09763	4.17398e-05	0.00147069
ENSDLAG00005030574		2684.21	2.41763	0.590094	4.09703	4.18483e-05	0.00147069
ENSDLAG00005016394	asic2	746.607	-1.86154	0.454433	-4.09639	4.19641e-05	0.0014717
ENSDLAG00005031642	aanat2	73.8052	1.17977	0.288088	4.09518	4.21841e-05	0.00147627
ENSDLAG00005006021		32868.5	-5.14264	1.25596	-4.09459	4.22918e-05	0.00147627
ENSDLAG00005003054		4717.19	-4.65025	1.1358	-4.09424	4.23563e-05	0.00147627
ENSDLAG00005015696		1927.24	-5.29009	1.29298	-4.09138	4.28812e-05	0.00149149
ENSDLAG00005001481	TACR3	45.1349	-2.05419	0.502346	-4.08919	4.32879e-05	0.00150254
ENSDLAG00005025189		655.528	0.610341	0.149284	4.08846	4.34241e-05	0.00150418
ENSDLAG00005004643		6181.36	-4.13034	1.01124	-4.08442	4.41864e-05	0.00152014
ENSDLAG00005013846	mapk10	887.869	-3.01826	0.739023	-4.08412	4.42445e-05	0.00152014
ENSDLAG00005028420	PIP5KL1	148.753	1.65792	0.405805	4.08551	4.39793e-05	0.00152014
ENSDLAG00005007134	slc8a3	53.448	-3.08847	0.756161	-4.0844	4.419e-05	0.00152014
ENSDLAG00005018267	CTIF	4125.37	-3.82672	0.937815	-4.08046	4.49462e-05	0.00154112
ENSDLAG00005022576	LRGUK	457.982	-3.97979	0.975928	-4.07796	4.54329e-05	0.00155465
ENSDLAG00005014575	eeig1b	118.311	1.1561	0.283555	4.07717	4.55873e-05	0.0015567
ENSDLAG00005030558	stum	332.561	-2.32784	0.57101	-4.07671	4.56771e-05	0.0015567
ENSDLAG00005014080	racgap1	5012.42	-4.17768	1.0258	-4.07261	4.64901e-05	0.00158123
ENSDLAG00005029267		1276.72	1.12811	0.277094	4.0712	4.67721e-05	0.00158762
ENSDLAG00005006636		929.309	-4.91684	1.20856	-4.06835	4.7347e-05	0.00159872
ENSDLAG00005001289	lmo4b	341.46	0.538361	0.132335	4.06818	4.73813e-05	0.00159872
ENSDLAG00005016622		2709.83	0.480145	0.118038	4.06771	4.74773e-05	0.00159872
ENSDLAG00005016634		249.169	1.1553	0.283992	4.06805	4.74075e-05	0.00159872
ENSDLAG00005006250		236.365	-3.91501	0.962675	-4.06681	4.76618e-05	0.00160174
ENSDLAG00005009563	drc3	1615.18	-5.19264	1.27745	-4.06485	4.80624e-05	0.00160829
ENSDLAG00005035089		953.898	-2.10673	0.518386	-4.06401	4.82372e-05	0.00160829
ENSDLAG00005020891	psme3	2471.56	0.665445	0.163725	4.06441	4.81548e-05	0.00160829
ENSDLAG00005008658	serpine1	3106.47	3.58092	0.880996	4.06463	4.81096e-05	0.00160829
ENSDLAG00005013490		2256.01	-4.28172	1.0545	-4.06043	4.89824e-05	0.00162992
ENSDLAG00005029548		42.7247	-2.03271	0.500766	-4.05921	4.92391e-05	0.00163524
ENSDLAG00005023783		2154.23	-5.233	1.29058	-4.05477	5.01847e-05	0.00165997
ENSDLAG00005016143	AQP4	5994.22	-1.94978	0.480892	-4.0545	5.02421e-05	0.00165997
ENSDLAG00005002664	impdh2	2765.87	0.727438	0.179463	4.05342	5.04748e-05	0.00165997
ENSDLAG00005014946		995.639	0.809091	0.199597	4.05363	5.04282e-05	0.00165997
ENSDLAG00005031545		2430.22	1.78506	0.440321	4.054	5.03502e-05	0.00165997
ENSDLAG00005028587		1717.93	-4.29993	1.06123	-4.05184	5.08165e-05	0.00166797
ENSDLAG00005032400		5488.55	1.16013	0.286655	4.04713	5.185e-05	0.00169859
ENSDLAG00005019224	mapk15	1553.82	-4.20929	1.04104	-4.04336	5.26908e-05	0.0017228
ENSDLAG00005024717	srm	582.342	0.776478	0.192074	4.04261	5.28605e-05	0.00172501
ENSDLAG00005031584	fam136a	620.755	0.901581	0.223208	4.0392	5.36335e-05	0.00174686
ENSDLAG00005029710		105.373	-2.59393	0.642367	-4.03808	5.38902e-05	0.00175184
ENSDLAG00005027559	ccdc43	473.522	0.937008	0.232113	4.03687	5.41694e-05	0.00175417
ENSDLAG00005002361	slc7a3a	6276.35	-1.10242	0.27306	-4.03728	5.40752e-05	0.00175417
ENSDLAG00005023640	mettl25	370.715	1.06326	0.26348	4.03546	5.44947e-05	0.00176134
ENSDLAG00005029024		134.712	-2.98861	0.740875	-4.0339	5.48595e-05	0.00176884
ENSDLAG00005027003		41.4556	1.25856	0.312022	4.03357	5.49362e-05	0.00176884
ENSDLAG00005023458	st8sia1	1915.64	-5.01701	1.24395	-4.03312	5.50422e-05	0.00176888
ENSDLAG00005011378	grin2bb	355.381	-3.57563	0.887237	-4.03008	5.57586e-05	0.00178851
ENSDLAG00005001619		357.146	0.729213	0.180987	4.02909	5.59925e-05	0.00179261
ENSDLAG00005007848		693.336	-1.73907	0.431705	-4.02838	5.61629e-05	0.00179466
ENSDLAG00005016369	ANO3	506.621	-2.29029	0.568964	-4.02537	5.6886e-05	0.00181434
ENSDLAG00005015683		1285.5	-4.45617	1.1072	-4.0247	5.70476e-05	0.00181607
ENSDLAG00005031592		97.5621	2.44183	0.606932	4.02323	5.74051e-05	0.00182401
ENSDLAG00005022377	sfxn5a	227.428	-1.02882	0.255786	-4.0222	5.76569e-05	0.00182858
ENSDLAG00005005253		3022.12	-3.28982	0.818076	-4.02141	5.78499e-05	0.00183126
ENSDLAG00005001559		3775.67	1.20359	0.299421	4.01973	5.82646e-05	0.00184094
ENSDLAG00005010672		6622.1	-4.07751	1.01518	-4.01654	5.90591e-05	0.0018442
ENSDLAG00005015302		690.708	-3.83164	0.95424	-4.01538	5.93497e-05	0.0018442
ENSDLAG00005031445		27.5963	-3.27539	0.815189	-4.01795	5.87067e-05	0.0018442
ENSDLAG00005020387	NTRK3	221.647	-2.9362	0.730751	-4.01806	5.86799e-05	0.0018442
ENSDLAG00005012546		1491.61	0.585792	0.145846	4.01651	5.90657e-05	0.0018442
ENSDLAG00005006083	smtnl	409.891	1.72157	0.428615	4.01659	5.90472e-05	0.0018442
ENSDLAG00005032249		207.519	1.50874	0.375735	4.01545	5.93332e-05	0.0018442
ENSDLAG00005027642		90.4055	2.76009	0.686891	4.01824	5.86345e-05	0.0018442
ENSDLAG00005032337	ypel3	1851.54	-1.38983	0.34608	-4.01591	5.9218e-05	0.0018442
ENSDLAG00005026619	RND1	584.472	1.35264	0.336907	4.0149	5.94721e-05	0.00184462
ENSDLAG00005015282	FRY	2313.74	-1.94575	0.485612	-4.0068	6.1548e-05	0.00190203
ENSDLAG00005034578		484.69	0.804719	0.200819	4.00718	6.14471e-05	0.00190203
ENSDLAG00005001507	aplnra	122.933	-2.56705	0.641143	-4.00387	6.23154e-05	0.00192223
ENSDLAG00005014809		2391.28	-3.8665	0.966532	-4.00038	6.32396e-05	0.00194364
ENSDLAG00005001797	CSPP1	2171.38	-4.45871	1.1145	-4.00064	6.31701e-05	0.00194364
ENSDLAG00005017428	ATP11B	1947.82	-0.553907	0.138486	-3.99973	6.3415e-05	0.00194549
ENSDLAG00005025186		6273.18	-3.92625	0.982368	-3.99672	6.42256e-05	0.00196679
ENSDLAG00005026009	atg9b	4151.91	-4.12978	1.03426	-3.99296	6.52535e-05	0.00199466
ENSDLAG00005018469		5355.54	-4.30128	1.0777	-3.99116	6.57504e-05	0.00200444
ENSDLAG00005001256	pid1	121.516	-1.27127	0.31854	-3.99094	6.58108e-05	0.00200444
ENSDLAG00005007171	pros1	4131.63	1.1538	0.289166	3.99008	6.605e-05	0.00200811
ENSDLAG00005007033	acot7	378.742	1.16288	0.29149	3.98944	6.62304e-05	0.00200937
ENSDLAG00005015523	kcng4a	407.601	-1.58651	0.397756	-3.98866	6.64481e-05	0.00200937
ENSDLAG00005029600		836.811	1.13312	0.284061	3.989	6.63537e-05	0.00200937
ENSDLAG00005034083		3529.92	1.20463	0.30207	3.9879	6.66595e-05	0.00201217
ENSDLAG00005028664		647.931	0.961657	0.241276	3.98571	6.72777e-05	0.00202721
ENSDLAG00005011874	ZDHHC11	1693.68	-4.31825	1.08379	-3.98439	6.76534e-05	0.0020349
ENSDLAG00005022368	sema3e	86.6842	-2.27118	0.570175	-3.9833	6.79649e-05	0.00204064
ENSDLAG00005017079	APMAP	2575.8	0.844134	0.211958	3.98255	6.81792e-05	0.00204344
ENSDLAG00005013320	lsg1	1255.06	0.401707	0.100891	3.98162	6.84484e-05	0.00204788
ENSDLAG00005019516	MARCHF4	1628.12	-4.5623	1.14604	-3.98095	6.86415e-05	0.00205003
ENSDLAG00005001768	nptxrb	237.237	-4.23236	1.06354	-3.9795	6.90601e-05	0.00205889
ENSDLAG00005010782		1034.76	-4.61366	1.15988	-3.97769	6.95879e-05	0.00207097
ENSDLAG00005007126	zgc:153738	2188.8	-3.86764	0.97256	-3.97676	6.98609e-05	0.00207545
ENSDLAG00005031181		86.7113	1.85309	0.466154	3.97528	7.02954e-05	0.00208469
ENSDLAG00005024402	ttll6	1678.3	-4.49376	1.13067	-3.97443	7.05494e-05	0.00208856
ENSDLAG00005030663		673.138	1.61818	0.407303	3.97291	7.09986e-05	0.00209818
ENSDLAG00005007410		1884.31	-0.618385	0.155754	-3.97027	7.17915e-05	0.00211791
ENSDLAG00005006143		1091.98	-4.25148	1.07107	-3.96939	7.20561e-05	0.002119
ENSDLAG00005000841	WARS1	595.915	0.97151	0.244755	3.96932	7.2079e-05	0.002119
ENSDLAG00005020554		1802.83	-0.633418	0.159639	-3.96781	7.25348e-05	0.00212869
ENSDLAG00005024008		3930.11	-4.91738	1.24035	-3.96451	7.35475e-05	0.00215094
ENSDLAG00005020485		1814.54	-2.39259	0.603487	-3.96461	7.35147e-05	0.00215094
ENSDLAG00005030765		316.035	1.74827	0.441265	3.96195	7.434e-05	0.00217037
ENSDLAG00005005091	fez1	203.93	-4.21634	1.06459	-3.96052	7.47876e-05	0.00217967
ENSDLAG00005027425		5439.1	-3.57991	0.904382	-3.9584	7.54526e-05	0.00219527
ENSDLAG00005016806	ghra	472.593	-3.43037	0.86683	-3.95738	7.57778e-05	0.00220094
ENSDLAG00005026040		3673.32	0.794092	0.200795	3.95473	7.66207e-05	0.00222161
ENSDLAG00005020452		958.887	0.46411	0.117384	3.95376	7.69332e-05	0.00222685
ENSDLAG00005016181	CREB5	250.866	-2.43296	0.615591	-3.95224	7.7424e-05	0.00223722
ENSDLAG00005009877	asb2b	399.545	-1.55212	0.393042	-3.949	7.84776e-05	0.0022638
ENSDLAG00005023707	atp1a3a	3325.04	-3.65322	0.925292	-3.94818	7.87482e-05	0.00226773
ENSDLAG00005012049		1517.64	-4.67658	1.18587	-3.94359	8.02719e-05	0.00230768
ENSDLAG00005018069	trmt13	534.418	1.0791	0.273692	3.94277	8.05457e-05	0.00231162
ENSDLAG00005028871		237.16	-4.30531	1.09264	-3.94028	8.13871e-05	0.00232458
ENSDLAG00005013642		91.097	-4.07014	1.03297	-3.94021	8.14097e-05	0.00232458
ENSDLAG00005009880	KIRREL3	558.726	-1.12859	0.286402	-3.94057	8.12888e-05	0.00232458
ENSDLAG00005026946		189.934	-3.27963	0.833465	-3.93493	8.32194e-05	0.00236515
ENSDLAG00005003326	fbxo36b	2165.85	-4.24374	1.07872	-3.93404	8.35303e-05	0.00236515
ENSDLAG00005000565		3135.7	-1.25957	0.320124	-3.93462	8.33271e-05	0.00236515
ENSDLAG00005028012	MIA40	645.917	1.0388	0.26404	3.93426	8.34544e-05	0.00236515
ENSDLAG00005023954		1676.36	2.8969	0.736349	3.93414	8.34953e-05	0.00236515
ENSDLAG00005026180		21.5407	2.17578	0.553523	3.93077	8.46733e-05	0.00239351
ENSDLAG00005004443		144.413	-2.05028	0.5219	-3.92848	8.54837e-05	0.00241238
ENSDLAG00005026938	adipor2	930.789	-1.88008	0.478862	-3.92613	8.63229e-05	0.00242796
ENSDLAG00005002103	scinla	947.639	-1.24354	0.316729	-3.9262	8.62982e-05	0.00242796
ENSDLAG00005008275	IKZF2	150.471	-2.4131	0.614709	-3.9256	8.65147e-05	0.00242931
ENSDLAG00005017854	agtpbp1	773.963	-0.826459	0.210597	-3.92436	8.69611e-05	0.00243488
ENSDLAG00005015583	ZNF536	314.583	-1.16658	0.297274	-3.92425	8.7001e-05	0.00243488
ENSDLAG00005006857		573.876	-4.4308	1.13067	-3.91876	8.90067e-05	0.00248279
ENSDLAG00005007882	ccdc86	1196.94	1.07412	0.274084	3.91893	8.89416e-05	0.00248279
ENSDLAG00005019685		2698.71	-2.25193	0.574806	-3.91772	8.93906e-05	0.00248939
ENSDLAG00005032889		1628.13	-3.96413	1.01211	-3.9167	8.9769e-05	0.00249581
ENSDLAG00005021795		4009.28	0.936063	0.239118	3.91465	9.05339e-05	0.00251295
ENSDLAG00005020511	efemp2a	8588.86	2.20303	0.56308	3.91246	9.13621e-05	0.00253178
ENSDLAG00005013386	FAM13A	5939.89	-2.17148	0.556175	-3.90431	9.44944e-05	0.00261429
ENSDLAG00005020806		398.863	-2.23415	0.572361	-3.90339	9.48545e-05	0.00261997
ENSDLAG00005032028		115.548	-1.20698	0.309288	-3.90245	9.52253e-05	0.00262592
ENSDLAG00005005914	MDN1	4156.74	0.666813	0.170924	3.90122	9.5709e-05	0.00263496
ENSDLAG00005007783		63.6508	-3.96472	1.01639	-3.9008	9.5875e-05	0.00263524
ENSDLAG00005004173	alkbh1	336.348	0.584255	0.150087	3.89278	9.91009e-05	0.00271948
ENSDLAG00005033529		146.742	-1.92426	0.494572	-3.89076	9.99297e-05	0.00273778
ENSDLAG00005033309		382.551	0.903156	0.23216	3.89024	0.000100146	0.00273927
ENSDLAG00005019909		474.104	-2.0236	0.520422	-3.88837	0.000100918	0.00275593
ENSDLAG00005025940		1200.64	-4.61303	1.18696	-3.88641	0.000101739	0.00276495
ENSDLAG00005021022		331.902	-2.82853	0.727752	-3.88666	0.000101632	0.00276495
ENSDLAG00005009804	snx17	1451.74	-0.752141	0.193524	-3.88654	0.000101682	0.00276495
ENSDLAG00005006970		541.798	-0.863232	0.222161	-3.88561	0.000102075	0.00276518
ENSDLAG00005028015		43.876	2.44795	0.629947	3.88595	0.000101929	0.00276518
ENSDLAG00005022825		45.2374	-1.89515	0.488202	-3.8819	0.000103645	0.00279876
ENSDLAG00005030868		1460.43	-1.1701	0.301403	-3.88219	0.000103522	0.00279876
ENSDLAG00005000776	ODAD2	8576.02	-4.0578	1.04548	-3.88128	0.000103909	0.00279979
ENSDLAG00005025698		85.2116	1.48866	0.383575	3.88103	0.000104015	0.00279979
ENSDLAG00005016489		58.834	2.07023	0.533624	3.87956	0.000104646	0.0028123
ENSDLAG00005020122		2563.01	-5.59286	1.44253	-3.87712	0.000105699	0.0028295
ENSDLAG00005019139	anxa6	955.844	1.70952	0.441001	3.87644	0.000105994	0.0028295
ENSDLAG00005012463		5819.19	-2.14054	0.552209	-3.87632	0.00010605	0.0028295
ENSDLAG00005000182	JPH1	85.1071	1.13882	0.293802	3.87615	0.000106123	0.0028295
ENSDLAG00005020410		9100.59	0.474239	0.122315	3.87719	0.00010567	0.0028295
ENSDLAG00005012977	dbx1a	58.3513	-2.57348	0.664131	-3.87496	0.000106642	0.00283886
ENSDLAG00005007191		1092.98	-3.75954	0.970473	-3.87393	0.000107095	0.00284643
ENSDLAG00005030548		1875.52	-5.14114	1.32734	-3.87327	0.000107384	0.00284964
ENSDLAG00005025097	map4k5	4843.17	-1.69336	0.437444	-3.87102	0.000108379	0.00287153
ENSDLAG00005006280	cdh17	69.5747	-3.64253	0.941747	-3.86785	0.0001098	0.00290462
ENSDLAG00005001887		4634.4	-3.53404	0.913867	-3.86713	0.000110124	0.00290865
ENSDLAG00005027297		620.592	-3.78887	0.980597	-3.86384	0.000111618	0.00294352
ENSDLAG00005024431		2200.35	-4.72085	1.2227	-3.86099	0.000112928	0.00297313
ENSDLAG00005030019	FGF6	326.382	-4.84458	1.25487	-3.86063	0.000113093	0.00297313
ENSDLAG00005012525	ergic2	1173.73	0.681625	0.176708	3.85735	0.000114624	0.00300869
ENSDLAG00005021347	IL-1b	90.3266	2.86094	0.741943	3.85601	0.000115254	0.00302054
ENSDLAG00005030532	adora2b	326.405	1.17401	0.304648	3.85365	0.000116371	0.00304511
ENSDLAG00005015096		572.152	1.07506	0.279018	3.85301	0.000116675	0.00304832
ENSDLAG00005032597	cldnb	45.2541	3.47309	0.90237	3.84885	0.000118673	0.00309099
ENSDLAG00005013881		412.802	-0.7677	0.199461	-3.84887	0.000118662	0.00309099
ENSDLAG00005034407		518.909	-7.52318	1.95723	-3.8438	0.000121144	0.00314564
ENSDLAG00005019092		7411.67	-1.45396	0.378232	-3.8441	0.000120995	0.00314564
ENSDLAG00005019271		1010.16	0.863379	0.224725	3.84193	0.000122069	0.0031648
ENSDLAG00005031514	lenep	49.2424	1.72536	0.449188	3.84106	0.000122506	0.00317128
ENSDLAG00005010284	cfap20	12234.1	-4.3142	1.12332	-3.84058	0.000122746	0.00317263
ENSDLAG00005034558	smim12	969.651	0.719471	0.187367	3.8399	0.000123082	0.0031729
ENSDLAG00005004386	TCTE1	1919.48	-4.50992	1.17463	-3.83943	0.00012332	0.0031729
ENSDLAG00005000465	tomm40	1064.95	0.702416	0.182945	3.8395	0.000123285	0.0031729
ENSDLAG00005033849		1706.17	1.63205	0.425232	3.83803	0.000124026	0.00318621
ENSDLAG00005028075		3325.61	-0.780381	0.20344	-3.83594	0.000125086	0.00320744
ENSDLAG00005034982		461.011	0.840168	0.219042	3.83565	0.000125231	0.00320744
ENSDLAG00005032036		891.806	0.764722	0.199395	3.83521	0.000125456	0.00320833
ENSDLAG00005027139		1471.12	1.60077	0.417451	3.83463	0.000125753	0.00321108
ENSDLAG00005012210	abhd2a	6119.01	-1.0795	0.28167	-3.83249	0.000126852	0.00323425
ENSDLAG00005020517	wdr43	4187.38	0.758949	0.198068	3.83177	0.000127224	0.00323885
ENSDLAG00005017501		7854.03	-3.58268	0.935228	-3.83081	0.000127723	0.00324667
ENSDLAG00005017293		1527.74	-1.81119	0.4731	-3.82835	0.000129004	0.00327431
ENSDLAG00005024210	nol8	962.525	0.622502	0.16264	3.82748	0.000129462	0.00328099
ENSDLAG00005015625	serpinb1	462.186	-2.16061	0.564574	-3.82698	0.000129724	0.00328271
ENSDLAG00005002149		88.2116	-4.26582	1.11505	-3.82567	0.000130419	0.00329536
ENSDLAG00005016638		1062.42	-1.05965	0.27707	-3.82449	0.000131045	0.00330132
ENSDLAG00005011771	twnk	656.098	0.620198	0.162158	3.82466	0.000130953	0.00330132
ENSDLAG00005034463		1287.75	-3.83576	1.00371	-3.82157	0.000132605	0.00332576
ENSDLAG00005027403		169.375	-3.81197	0.997357	-3.82207	0.000132336	0.00332576
ENSDLAG00005012701		2649.29	-1.14364	0.299259	-3.82157	0.000132605	0.00332576
ENSDLAG00005022793	crot	1296.55	-1.42391	0.37266	-3.82095	0.000132937	0.00332915
ENSDLAG00005010199	plekha7a	1243.17	-0.635155	0.166372	-3.81768	0.000134715	0.00336867
ENSDLAG00005001710		5427.7	-4.31146	1.13009	-3.81516	0.000136095	0.00337323
ENSDLAG00005008391		4095.12	-3.38688	0.887723	-3.81525	0.000136045	0.00337323
ENSDLAG00005000085	ccar1	5409.61	-0.492479	0.129084	-3.81517	0.00013609	0.00337323
ENSDLAG00005022395		3509.57	-2.92307	0.765967	-3.81619	0.00013553	0.00337323
ENSDLAG00005032013		61.8633	-1.46003	0.382616	-3.81592	0.000135677	0.00337323
ENSDLAG00005010900		2053.92	1.21823	0.319231	3.81613	0.00013556	0.00337323
ENSDLAG00005021290		6429.23	0.543337	0.142433	3.81469	0.000136354	0.0033747
ENSDLAG00005026031		68.2549	-3.95611	1.03756	-3.81288	0.000137358	0.0033946
ENSDLAG00005016017	glrx5	1176.11	1.02575	0.269058	3.81238	0.000137634	0.00339646
ENSDLAG00005019342		446.002	-5.58254	1.46527	-3.80991	0.00013902	0.00342565
ENSDLAG00005015469		1871.44	-0.651865	0.171137	-3.80903	0.000139511	0.00342775
ENSDLAG00005013839	pals2a	505.612	0.769856	0.202105	3.80919	0.000139421	0.00342775
ENSDLAG00005003615		434.91	-3.68998	0.969158	-3.80741	0.000140429	0.00344529
ENSDLAG00005016565		3714.88	-3.97378	1.04447	-3.80459	0.000142038	0.00347358
ENSDLAG00005029847		252.913	0.941314	0.247387	3.80503	0.00014179	0.00347358
ENSDLAG00005023609	tmtc2a	592.807	1.31437	0.345495	3.80431	0.000142198	0.00347358
ENSDLAG00005031668		1064.9	-5.52474	1.45322	-3.80172	0.000143697	0.00350514
ENSDLAG00005011909		4058.97	-3.22485	0.8485	-3.80065	0.000144316	0.00350859
ENSDLAG00005030326	CFAP91	4875.35	-3.62697	0.954237	-3.80091	0.000144166	0.00350859
ENSDLAG00005029268		236.335	0.840279	0.221103	3.8004	0.000144462	0.00350859
ENSDLAG00005007230		652.352	-3.50966	0.923663	-3.79971	0.000144863	0.00351329
ENSDLAG00005028798		623.897	0.525633	0.138384	3.79836	0.000145657	0.0035275
ENSDLAG00005009659		542.998	1.1333	0.298515	3.79647	0.000146772	0.0035494
ENSDLAG00005021581		348.028	-1.52331	0.401382	-3.79517	0.000147541	0.00355862
ENSDLAG00005002668	nhp2	5145.92	0.677047	0.1784	3.79512	0.000147574	0.00355862
ENSDLAG00005010792	TGFBR2	3944.32	1.9363	0.510455	3.79327	0.000148674	0.00358004
ENSDLAG00005014370		2638.42	1.8906	0.498563	3.7921	0.00014938	0.00359193
ENSDLAG00005030080	TIMP2	7519.67	1.27293	0.335769	3.7911	0.000149979	0.0036012
ENSDLAG00005010679		834.668	-4.72619	1.24753	-3.78845	0.00015159	0.00362957
ENSDLAG00005023132	rrp9	1245.13	0.75837	0.200167	3.78869	0.000151442	0.00362957
ENSDLAG00005009483		1785.78	-5.18224	1.36848	-3.78686	0.000152565	0.00364774
ENSDLAG00005033777		93.3242	-3.26451	0.862581	-3.78458	0.000153966	0.00367606
ENSDLAG00005004677		1047.14	-4.44286	1.17522	-3.78046	0.000156541	0.00373225
ENSDLAG00005015886	agpat4	569.976	-3.26251	0.863389	-3.77872	0.000157636	0.00375308
ENSDLAG00005018796	CFAP43	4879.8	-4.24522	1.12369	-3.77794	0.000158132	0.00375959
ENSDLAG00005008051		2001.6	1.52566	0.40398	3.77658	0.000158996	0.00377482
ENSDLAG00005031914	arl4d	59.3062	-1.25809	0.333165	-3.77619	0.000159243	0.00377538
ENSDLAG00005012493		936.944	-3.60223	0.954442	-3.77417	0.000160539	0.00379307
ENSDLAG00005008728		1956.15	-3.16413	0.83851	-3.77352	0.000160962	0.00379307
ENSDLAG00005020737		268.436	-3.10013	0.821301	-3.77466	0.000160224	0.00379307
ENSDLAG00005016823	itga11a	29.9901	-3.2196	0.853261	-3.77329	0.000161111	0.00379307
ENSDLAG00005006102	nolc1	2015.46	0.572049	0.151594	3.77357	0.000160931	0.00379307
ENSDLAG00005033118		47.6296	-3.23644	0.857844	-3.77276	0.000161449	0.00379573
ENSDLAG00005000267	srp14	1841.98	0.585871	0.155317	3.7721	0.000161879	0.00380055
ENSDLAG00005019941		510.543	1.85103	0.490899	3.7707	0.000162792	0.00381669
ENSDLAG00005023071		1249.22	-1.68154	0.446355	-3.76726	0.000165047	0.0038642
ENSDLAG00005014013	RASGEF1C	210.013	-1.77197	0.470528	-3.76592	0.000165938	0.00387968
ENSDLAG00005027255	agbl2	880.895	-3.16703	0.841143	-3.76515	0.000166448	0.00388197
ENSDLAG00005025921		1405.1	-1.23495	0.328002	-3.76508	0.000166495	0.00388197
ENSDLAG00005006829		2352.54	-3.84404	1.02128	-3.76393	0.000167262	0.0038945
ENSDLAG00005006710		2029.67	0.474677	0.126175	3.76205	0.000168529	0.00391858
ENSDLAG00005029556		497.398	-3.33172	0.88602	-3.76032	0.000169698	0.00394036
ENSDLAG00005004586		160.568	2.07217	0.551271	3.75889	0.000170667	0.00395742
ENSDLAG00005023158	CSK	1105.45	-0.407009	0.108355	-3.75624	0.000172483	0.00398441
ENSDLAG00005021293		2039.37	-1.35471	0.360688	-3.75589	0.000172726	0.00398441
ENSDLAG00005022324	LPIN2	3788.46	1.35664	0.36121	3.75582	0.000172774	0.00398441
ENSDLAG00005027022		3181.5	1.20879	0.321779	3.75657	0.000172258	0.00398441
ENSDLAG00005023877	slc2a2	21.9075	1.99463	0.531238	3.75468	0.000173562	0.00399714
ENSDLAG00005016003		185.129	-1.54917	0.41276	-3.7532	0.000174591	0.00401535
ENSDLAG00005029979		303.784	-3.58289	0.955238	-3.75078	0.000176287	0.00404886
ENSDLAG00005000919		2147.24	-3.49579	0.932521	-3.74875	0.000177716	0.00407613
ENSDLAG00005013504	CFAP61	5219.89	-5.05467	1.34903	-3.7469	0.000179035	0.00410082
ENSDLAG00005006408		132.374	0.77079	0.205742	3.74639	0.000179401	0.00410365
ENSDLAG00005033110		6720.73	-2.84348	0.759135	-3.74568	0.000179903	0.00410957
ENSDLAG00005030530	adprm	524.009	0.873502	0.233366	3.74306	0.000181792	0.00414712
ENSDLAG00005008691	ANLN	2537.46	-2.86831	0.766379	-3.74268	0.000182066	0.00414776
ENSDLAG00005031667	hspd1	3966.62	1.19756	0.320078	3.74147	0.00018295	0.00416229
ENSDLAG00005030373	ttll9	820.995	-3.99658	1.0683	-3.74105	0.000183252	0.00416356
ENSDLAG00005032033		3465.71	0.570007	0.152417	3.73978	0.00018418	0.00417903
ENSDLAG00005010694		256.308	-4.56996	1.22256	-3.73802	0.000185474	0.00420276
ENSDLAG00005007003	ddx54	2172.84	0.922761	0.246904	3.73732	0.000185989	0.00420877
ENSDLAG00005016919	g2e3	665.821	-2.93797	0.786386	-3.73604	0.000186939	0.00422463
ENSDLAG00005009626		249.772	1.40252	0.375664	3.73345	0.000188878	0.00426274
ENSDLAG00005027621		1580.6	-1.45648	0.390164	-3.733	0.000189216	0.00426467
ENSDLAG00005034126	nfil3-4	182.242	-2.13527	0.572377	-3.73053	0.000191077	0.0042992
ENSDLAG00005033228		379.34	2.55102	0.683865	3.73029	0.000191256	0.0042992
ENSDLAG00005011025	nek2	1288.51	-3.38059	0.906372	-3.72981	0.000191626	0.0043018
ENSDLAG00005019320		522.234	-2.392	0.641473	-3.72891	0.000192309	0.00430568
ENSDLAG00005000448		747.677	0.804246	0.21566	3.72924	0.000192061	0.00430568
ENSDLAG00005016573	ddx3xa	15944	0.713981	0.191621	3.72601	0.000194533	0.00434971
ENSDLAG00005010946	KCNQ5	39.2317	-1.53139	0.411091	-3.72518	0.000195179	0.00435839
ENSDLAG00005022187		1631.57	0.803395	0.215959	3.72012	0.000199126	0.00444066
ENSDLAG00005021479	THNSL1	136.514	0.692437	0.18621	3.71858	0.000200346	0.00446199
ENSDLAG00005019963	nme9	246.331	-4.2721	1.14971	-3.71581	0.000202552	0.00450241
ENSDLAG00005024054		25.5166	2.36485	0.636458	3.71564	0.000202694	0.00450241
ENSDLAG00005018445		89.0409	-1.69028	0.454963	-3.71521	0.000203039	0.00450416
ENSDLAG00005006233	tomm40l	1669.71	0.490104	0.13198	3.71346	0.000204444	0.00452938
ENSDLAG00005001978	vars1	2433.36	0.6362	0.171347	3.71293	0.000204873	0.00453295
ENSDLAG00005019471	nr4a1	140.797	-3.16179	0.85173	-3.71219	0.00020547	0.00454021
ENSDLAG00005030730	snai1b	227.716	2.59652	0.699973	3.70946	0.000207702	0.00458354
ENSDLAG00005034008		58.2044	-4.04352	1.09048	-3.70802	0.000208888	0.00459503
ENSDLAG00005026632	mlc1	159.845	-2.68638	0.724515	-3.70784	0.000209038	0.00459503
ENSDLAG00005019833		1709.85	0.623546	0.168167	3.70789	0.000208993	0.00459503
ENSDLAG00005001814	mmp2	16095.2	1.14036	0.307699	3.70607	0.0002105	0.00462116
ENSDLAG00005015618	COL22A1	88.2205	-2.12545	0.573582	-3.70557	0.000210915	0.00462426
ENSDLAG00005000941	cyp1c2	2873.41	1.57573	0.425359	3.70447	0.000211831	0.00463233
ENSDLAG00005033909	tmem147	1436.52	0.569136	0.15363	3.7046	0.000211727	0.00463233
ENSDLAG00005028768		113.723	-2.74645	0.741508	-3.70387	0.000212337	0.00463465
ENSDLAG00005025026	sall1a	26.9756	1.51807	0.409882	3.70369	0.000212485	0.00463465
ENSDLAG00005008186		212.673	-3.27022	0.88332	-3.70219	0.000213744	0.00465009
ENSDLAG00005034521	dtnbp1b	329.603	-1.60232	0.432793	-3.70227	0.000213683	0.00465009
ENSDLAG00005029200		2704.14	-3.57093	0.964845	-3.70104	0.000214716	0.00466524
ENSDLAG00005025171		337.382	-5.87844	1.58965	-3.69796	0.000217342	0.00471509
ENSDLAG00005010300	dgat1a	387.866	-2.96477	0.801809	-3.6976	0.000217644	0.00471509
ENSDLAG00005019044		1116.86	-1.04155	0.281699	-3.69737	0.000217847	0.00471509
ENSDLAG00005030014		25.929	-2.67812	0.724603	-3.69599	0.000219033	0.00473469
ENSDLAG00005006513	lrrc47	1453.14	0.737037	0.199666	3.69135	0.000223068	0.00481577
ENSDLAG00005019303	FNDC1	466.286	-2.74459	0.743618	-3.69087	0.000223492	0.00481875
ENSDLAG00005010450	DENND5A	4997.56	-0.499107	0.135261	-3.68995	0.000224302	0.00483007
ENSDLAG00005011045	kcnh6a	361.244	-2.65932	0.721444	-3.68611	0.000227708	0.00489718
ENSDLAG00005006017	prmt1	14397.1	0.625085	0.169656	3.68442	0.000229221	0.00491566
ENSDLAG00005030429		1045.08	0.903564	0.245226	3.68461	0.00022905	0.00491566
ENSDLAG00005006607	ube3d	815.343	0.768031	0.208467	3.68418	0.00022944	0.00491566
ENSDLAG00005000058		3160.26	-3.68902	1.00142	-3.6838	0.000229787	0.00491685
ENSDLAG00005011516		2319.54	-8.07721	2.19329	-3.68269	0.000230787	0.00492579
ENSDLAG00005008052	limk1a	2098.77	1.68366	0.457147	3.68298	0.000230524	0.00492579
ENSDLAG00005027474		65.9351	1.30518	0.354535	3.68138	0.000231979	0.00494499
ENSDLAG00005018722		39.2059	3.76179	1.02243	3.67926	0.000233909	0.00497984
ENSDLAG00005004989		792.203	-4.49153	1.22115	-3.67811	0.000234972	0.00499619
ENSDLAG00005002346		17212.7	-3.2809	0.892218	-3.67724	0.000235769	0.00500466
ENSDLAG00005026551	JUNB	5004.55	1.68714	0.458833	3.67703	0.000235963	0.00500466
ENSDLAG00005013871	hsd17b3	1048.19	-3.6424	0.990885	-3.6759	0.00023701	0.00502058
ENSDLAG00005020039		7245.5	-3.2709	0.890014	-3.67511	0.000237747	0.00502988
ENSDLAG00005017824		1495.2	-3.09792	0.843175	-3.67411	0.000238678	0.00504328
ENSDLAG00005006009	dhx37	1299.21	0.637153	0.173464	3.67311	0.000239615	0.00505674
ENSDLAG00005030175	ZNF800	950.653	0.435484	0.11859	3.67217	0.000240496	0.005069
ENSDLAG00005028266		191.515	3.61794	0.985489	3.67121	0.000241402	0.00508177
ENSDLAG00005012073	qrsl1	566.934	0.785792	0.214154	3.66928	0.000243237	0.00511402
ENSDLAG00005013594	myclb	489.919	-0.868215	0.236705	-3.66792	0.000244534	0.0051334
ENSDLAG00005013463	PTPRZ1	867.297	-2.13614	0.582423	-3.66768	0.000244766	0.0051334
ENSDLAG00005027260	si:ch73-335l21.4	247.967	2.06135	0.562147	3.66692	0.000245493	0.00514228
ENSDLAG00005023525		856.914	-3.82688	1.04468	-3.66322	0.000249066	0.00520737
ENSDLAG00005029669		32.0077	1.53561	0.419216	3.66306	0.000249217	0.00520737
ENSDLAG00005003445		285.937	-3.62039	0.988559	-3.66229	0.000249969	0.00521165
ENSDLAG00005022120		1025.84	-2.94044	0.802913	-3.66222	0.000250038	0.00521165
ENSDLAG00005027815	ak8	2824.35	-4.9364	1.34865	-3.66025	0.000251967	0.00524538
ENSDLAG00005006998	GPR65	29.1759	-3.2372	0.884518	-3.65985	0.000252366	0.00524722
ENSDLAG00005000719		754.731	-4.19377	1.14684	-3.65681	0.000255373	0.00528375
ENSDLAG00005024869		860.291	-0.63537	0.173726	-3.65731	0.000254872	0.00528375
ENSDLAG00005011147	npc1	1465.42	-1.89328	0.517731	-3.65689	0.000255298	0.00528375
ENSDLAG00005011749		36.7262	1.76556	0.48271	3.65761	0.000254577	0.00528375
ENSDLAG00005013842		317.75	1.55875	0.426324	3.65625	0.000255936	0.00528893
ENSDLAG00005008287		1166.84	-2.30646	0.631086	-3.65474	0.000257441	0.00531354
ENSDLAG00005004406		54.2757	2.59191	0.709268	3.65435	0.000257839	0.00531525
ENSDLAG00005027564		111.416	-3.4299	0.938938	-3.65295	0.000259244	0.00532473
ENSDLAG00005002751	kifc1	1782.19	-2.78614	0.762661	-3.65318	0.000259012	0.00532473
ENSDLAG00005006480	rfx2	3542.33	-2.70539	0.740589	-3.65302	0.000259173	0.00532473
ENSDLAG00005008735	LRRC56	1234.96	-3.443	0.942708	-3.65224	0.00025996	0.00533297
ENSDLAG00005004940		255.011	-4.4881	1.22941	-3.65062	0.000261607	0.0053556
ENSDLAG00005012885		1716.58	1.19322	0.326861	3.65053	0.000261697	0.0053556
ENSDLAG00005010191	RGS7	25.2389	-1.79253	0.491091	-3.65009	0.000262146	0.0053583
ENSDLAG00005007693		2148.64	1.28809	0.353043	3.64853	0.000263748	0.00538453
ENSDLAG00005009684	ccdc191	255.796	-3.09186	0.847966	-3.64621	0.000266132	0.00542326
ENSDLAG00005003443	daxx	2945.68	-3.32725	0.91256	-3.64607	0.000266287	0.00542326
ENSDLAG00005032690	sec22ba	486.167	0.592043	0.162418	3.64518	0.000267207	0.00543546
ENSDLAG00005029940		272.174	-3.6227	0.994021	-3.64449	0.000267924	0.00544349
ENSDLAG00005031653		3146.82	-1.99739	0.548286	-3.64296	0.000269516	0.00546927
ENSDLAG00005016026		2425.94	1.32164	0.362863	3.64226	0.000270255	0.00547768
ENSDLAG00005019187		141.07	2.20495	0.605486	3.64161	0.000270934	0.00548487
ENSDLAG00005022271	RERE	5095.4	-1.07456	0.295119	-3.64112	0.000271456	0.00548887
ENSDLAG00005020413	entpd2a.1	788.932	-2.09917	0.576672	-3.64015	0.000272482	0.00549189
ENSDLAG00005025912	prg4b	2157.99	2.0861	0.573095	3.64005	0.00027258	0.00549189
ENSDLAG00005007206	slc2a12	425.527	-2.66759	0.732747	-3.64053	0.000272074	0.00549189
ENSDLAG00005032027		1004.85	1.74393	0.479145	3.63968	0.000272982	0.00549344
ENSDLAG00005020105		461.101	-1.23901	0.340453	-3.63929	0.000273396	0.00549522
ENSDLAG00005023919		69.8997	-3.73591	1.02668	-3.63882	0.00027389	0.00549862
ENSDLAG00005020802		153.42	-4.67727	1.28621	-3.63649	0.00027638	0.00554202
ENSDLAG00005019615		53.166	-2.6951	0.741438	-3.63496	0.000278027	0.00556185
ENSDLAG00005028130	slc25a37	506.127	0.505493	0.139058	3.63513	0.000277838	0.00556185
ENSDLAG00005013349	POLRMT	1139.45	0.599021	0.164873	3.63322	0.000279907	0.00559285
ENSDLAG00005022139		240.127	-3.70165	1.01924	-3.63179	0.000281464	0.00561731
ENSDLAG00005001117		203.978	-1.84184	0.507335	-3.63043	0.000282951	0.00564034
ENSDLAG00005028197	VAPB	1726.45	-0.519851	0.143226	-3.62959	0.000283874	0.00565206
ENSDLAG00005027487		514.911	-4.23093	1.16592	-3.62882	0.000284719	0.00566223
ENSDLAG00005006780	cdca3	3129.61	-3.16195	0.871431	-3.62845	0.000285123	0.0056636
ENSDLAG00005007940	snrnp40	1332.53	0.459504	0.126713	3.62634	0.000287471	0.00570354
ENSDLAG00005025598		119.018	-4.13236	1.13991	-3.62515	0.000288791	0.00571159
ENSDLAG00005023328	dnaaf9	6955.78	-3.43063	0.946364	-3.62506	0.000288891	0.00571159
ENSDLAG00005023043		98.6199	2.2879	0.63105	3.62554	0.000288354	0.00571159
ENSDLAG00005021894	ACSBG1	137.158	-3.70432	1.02217	-3.62399	0.000290093	0.00572174
ENSDLAG00005011379		168.704	-4.12631	1.13876	-3.62353	0.000290612	0.00572174
ENSDLAG00005009181		149.406	-3.66251	1.01108	-3.62239	0.000291898	0.00572174
ENSDLAG00005014135	ARHGAP24	600.405	-0.909936	0.251175	-3.62272	0.000291526	0.00572174
ENSDLAG00005013194		67.1002	-1.05283	0.290609	-3.62282	0.00029141	0.00572174
ENSDLAG00005024277		1023.68	0.761077	0.21002	3.62383	0.000290271	0.00572174
ENSDLAG00005004044	septin7b	3744.82	-2.1383	0.590332	-3.6222	0.000292112	0.00572174
ENSDLAG00005033004		6408.66	1.87208	0.516732	3.62292	0.000291293	0.00572174
ENSDLAG00005020416	trim3b	327.392	-1.55053	0.428223	-3.62085	0.000293633	0.00574487
ENSDLAG00005008726		385.456	1.44123	0.39808	3.62045	0.000294095	0.00574727
ENSDLAG00005026094	mrpl47	743.832	0.696958	0.192565	3.61934	0.000295352	0.00575851
ENSDLAG00005021560	rbm28	2105.04	0.771644	0.213187	3.61956	0.000295107	0.00575851
ENSDLAG00005005424	ccdc88c	1476.82	-1.41881	0.392042	-3.61904	0.000295703	0.00575872
ENSDLAG00005012930	axin2	327.155	1.29521	0.357968	3.61824	0.00029661	0.00576311
ENSDLAG00005014353		107.974	-3.24039	0.895521	-3.61844	0.000296381	0.00576311
ENSDLAG00005009384		1271.14	0.690302	0.190834	3.61728	0.000297712	0.00577787
ENSDLAG00005015480		251.605	1.30148	0.360097	3.61425	0.000301223	0.0058393
ENSDLAG00005011439	CCNA2	3218.05	-3.18774	0.882807	-3.61091	0.00030512	0.00590807
ENSDLAG00005034856		88.2374	2.32316	0.643429	3.61059	0.000305505	0.00590876
ENSDLAG00005006187		821.916	0.924492	0.256104	3.60982	0.000306407	0.00591943
ENSDLAG00005030016	mfap3l	5836.57	-1.2887	0.357075	-3.60905	0.000307319	0.00593027
ENSDLAG00005010329		3166.06	-3.8487	1.06815	-3.60314	0.000314397	0.00605309
ENSDLAG00005002148	cks2	2667.32	-3.55978	0.987966	-3.60314	0.0003144	0.00605309
ENSDLAG00005020620	hdac8	1722.26	-3.27861	0.910084	-3.60254	0.000315127	0.00606019
ENSDLAG00005004744	kdm5ba	4313.14	-1.47805	0.410433	-3.6012	0.000316757	0.00608462
ENSDLAG00005009913	UNC79	476.009	-0.901043	0.250264	-3.60036	0.000317771	0.00609717
ENSDLAG00005008257	cbx7a	2398.3	2.18184	0.606377	3.59816	0.000320472	0.00614202
ENSDLAG00005028029		252.326	0.696918	0.193787	3.59631	0.000322769	0.00617904
ENSDLAG00005001096		281.807	-3.45348	0.960546	-3.59532	0.000323987	0.00619534
ENSDLAG00005013254		306.783	-2.56054	0.712311	-3.5947	0.000324768	0.00620326
ENSDLAG00005001665	wdr6	656.444	0.630919	0.175617	3.5926	0.000327399	0.00624645
ENSDLAG00005009803		3039.35	-4.13982	1.15245	-3.59218	0.000327918	0.00624929
ENSDLAG00005005295		412.886	1.85982	0.517806	3.59173	0.000328495	0.00625324
ENSDLAG00005026739	iqck	580.652	-4.06012	1.13073	-3.59069	0.000329798	0.00627098
ENSDLAG00005011389	chrd	548.137	0.953008	0.265469	3.5899	0.000330803	0.00628302
ENSDLAG00005013970	mkrn4	6345.93	-4.09496	1.14106	-3.58874	0.000332282	0.00630404
ENSDLAG00005012003	cep131	1402.05	-2.46173	0.686235	-3.58731	0.000334112	0.00631506
ENSDLAG00005012320	jade3	1082.87	0.638122	0.177893	3.58711	0.000334357	0.00631506
ENSDLAG00005006458	ndrg3a	5526.65	-1.32172	0.36844	-3.58734	0.000334073	0.00631506
ENSDLAG00005015578		758.029	0.448978	0.125162	3.58717	0.000334289	0.00631506
ENSDLAG00005030505	SNORD14	34.5212	1.78183	0.496866	3.58613	0.000335625	0.00633192
ENSDLAG00005006281		7409.3	1.24189	0.346447	3.58465	0.000337529	0.00636075
ENSDLAG00005012672	dlc	340.498	1.59004	0.443667	3.58385	0.000338564	0.00637315
ENSDLAG00005010907		911.644	-1.6621	0.463956	-3.58244	0.000340394	0.00640046
ENSDLAG00005021114	cep41	3014.6	-3.65763	1.02152	-3.58056	0.000342856	0.0064396
ENSDLAG00005005175		1627	-2.34306	0.65452	-3.57982	0.000343829	0.00644355
ENSDLAG00005019688	ppp1r14bb	1032.74	1.09527	0.305933	3.5801	0.000343462	0.00644355
ENSDLAG00005029880		259.424	-5.19807	1.45229	-3.57923	0.000344611	0.00645106
ENSDLAG00005032527		258.783	-2.39091	0.668115	-3.57858	0.000345462	0.00645984
ENSDLAG00005019261		29.7567	2.3174	0.647896	3.57681	0.000347817	0.00649668
ENSDLAG00005014272		4742.29	-1.31937	0.368993	-3.57558	0.000349448	0.00651572
ENSDLAG00005010455		2861.03	0.920612	0.25748	3.57546	0.000349607	0.00651572
ENSDLAG00005034621		263.211	0.703872	0.196942	3.574	0.000351565	0.00654499
ENSDLAG00005006306	SNRPC	3136.36	0.6324	0.177063	3.5716	0.000354805	0.00659804
ENSDLAG00005025096	zgc:172182	2665.64	-3.77707	1.05862	-3.56792	0.000359831	0.00668416
ENSDLAG00005005578	deptor	627.837	-0.951166	0.266616	-3.56755	0.000360335	0.00668617
ENSDLAG00005022181		942.055	-2.90034	0.813044	-3.56726	0.000360731	0.00668618
ENSDLAG00005026177	DNAH2	6492.26	-3.41078	0.956566	-3.56565	0.000362959	0.0067201
ENSDLAG00005006673		4050.58	1.1763	0.330089	3.56359	0.000365819	0.00675826
ENSDLAG00005018179	VWA5B1	133.267	-3.99794	1.12182	-3.56381	0.000365506	0.00675826
ENSDLAG00005014805		160.202	-1.15047	0.322974	-3.5621	0.000367897	0.00678923
ENSDLAG00005011692	mtrex	1733.96	0.439426	0.123388	3.56134	0.000368968	0.00680156
ENSDLAG00005024430		1176.42	-0.610973	0.171653	-3.55934	0.000371791	0.00683869
ENSDLAG00005014531	rars1	5225.41	1.57885	0.443559	3.55949	0.000371569	0.00683869
ENSDLAG00005010550	CFAP46	2112.21	-3.42245	0.962258	-3.55669	0.000375562	0.00690055
ENSDLAG00005019144		2380.12	-2.91719	0.820352	-3.55603	0.000376505	0.00691036
ENSDLAG00005011638	SNORD31	56.8467	1.06572	0.299767	3.55514	0.000377772	0.00692609
ENSDLAG00005032236		272.698	0.859674	0.241855	3.5545	0.0003787	0.00693559
ENSDLAG00005021352		68.0466	1.14088	0.321024	3.55386	0.000379617	0.00694486
ENSDLAG00005013070	dlgap5	2335.99	-2.22101	0.625089	-3.55311	0.000380711	0.00695734
ENSDLAG00005023492	sec23b	1761.79	1.01925	0.286939	3.55216	0.000382078	0.00696726
ENSDLAG00005026429		248.947	0.953295	0.268361	3.55228	0.000381905	0.00696726
ENSDLAG00005026959		2365.8	-4.31852	1.216	-3.55141	0.000383167	0.00697959
ENSDLAG00005015148	sdf4	2513.38	0.46959	0.13224	3.55105	0.0003837	0.00698177
ENSDLAG00005006909	NAALADL2	27.1967	-2.88644	0.813143	-3.54974	0.000385612	0.00700149
ENSDLAG00005015004	si:busm1-57f23.1	320.272	3.21257	0.905011	3.54976	0.000385582	0.00700149
ENSDLAG00005026725		316.272	-2.10861	0.594106	-3.54921	0.000386392	0.00700813
ENSDLAG00005016167		2918.28	0.665618	0.187575	3.54854	0.000387379	0.00701849
ENSDLAG00005001938	cfap52	6229.36	-4.28837	1.2089	-3.54734	0.000389136	0.00704278
ENSDLAG00005022938	PLCB1	730.014	-0.919653	0.259311	-3.54652	0.00039035	0.0070572
ENSDLAG00005018639		797.049	2.03588	0.574427	3.54419	0.000393819	0.0071123
ENSDLAG00005009994		551.846	-1.96659	0.554973	-3.54357	0.000394749	0.00712148
ENSDLAG00005019265		715.595	-1.78887	0.504927	-3.54284	0.00039585	0.0071305
ENSDLAG00005032072		2505.88	1.56341	0.441308	3.54267	0.000396092	0.0071305
ENSDLAG00005019972		2090.72	0.986289	0.278589	3.54031	0.000399663	0.00718713
ENSDLAG00005018856	HACD1	249.03	-1.07661	0.304248	-3.53859	0.000402275	0.00720346
ENSDLAG00005024357	nectin3b	375.137	-1.83639	0.518894	-3.53904	0.000401591	0.00720346
ENSDLAG00005013822		1004.15	0.796973	0.225222	3.5386	0.000402252	0.00720346
ENSDLAG00005025614		4776.65	1.23293	0.348391	3.53892	0.00040176	0.00720346
ENSDLAG00005012643	SLC46A2	672.739	1.44814	0.409284	3.53824	0.000402806	0.00720532
ENSDLAG00005000253		294.004	-1.31829	0.372656	-3.53755	0.000403852	0.0072164
ENSDLAG00005018832		224.889	-1.2339	0.348937	-3.53617	0.000405978	0.00724672
ENSDLAG00005003939		121.888	-3.84793	1.08936	-3.53228	0.000411988	0.00733078
ENSDLAG00005023389		402.765	-3.49479	0.989245	-3.53279	0.000411206	0.00733078
ENSDLAG00005018028		1063.22	0.989891	0.280223	3.53251	0.00041163	0.00733078
ENSDLAG00005025139	klhl41a	278.507	1.0319	0.292208	3.5314	0.000413366	0.00733985
ENSDLAG00005012726	zap70	352.777	-2.57905	0.730267	-3.53165	0.000412974	0.00733985
ENSDLAG00005028699		2171.12	-3.11897	0.883361	-3.5308	0.000414305	0.0073411
ENSDLAG00005008231		1056.49	-1.01095	0.286317	-3.5309	0.000414154	0.0073411
ENSDLAG00005031141	gal3st1a	281.003	-3.60721	1.02191	-3.52986	0.00041578	0.00735183
ENSDLAG00005001950	hars	3153.21	0.586326	0.166101	3.52993	0.000415668	0.00735183
ENSDLAG00005002035	mesd	826.724	0.554703	0.157202	3.5286	0.000417765	0.0073792
ENSDLAG00005025152	pum3	2532.08	0.548806	0.155668	3.52549	0.000422697	0.00745075
ENSDLAG00005015384		3176.19	1.00695	0.285611	3.52561	0.000422512	0.00745075
ENSDLAG00005019689	dph2	509.281	0.48794	0.138452	3.52424	0.000424693	0.00746065
ENSDLAG00005029287		737.174	-1.97506	0.560468	-3.52396	0.000425156	0.00746065
ENSDLAG00005015706	FAM135B	64.2728	-3.94615	1.11987	-3.52376	0.000425466	0.00746065
ENSDLAG00005026999	foxc1b	58.2234	1.19342	0.338631	3.52426	0.000424664	0.00746065
ENSDLAG00005022883	sycp1	11177.6	-3.34615	0.949391	-3.52452	0.000424245	0.00746065
ENSDLAG00005021972		50.7377	-2.71184	0.770259	-3.52069	0.000430428	0.00753985
ENSDLAG00005014742		142.074	-3.3106	0.940732	-3.51918	0.000432886	0.00757506
ENSDLAG00005002199		321.327	-1.13197	0.321757	-3.51809	0.000434658	0.0075982
ENSDLAG00005015296		76.0528	-4.04316	1.14935	-3.51777	0.000435196	0.00759975
ENSDLAG00005014926		922.365	-1.73907	0.494431	-3.51732	0.000435932	0.00760473
ENSDLAG00005029437	tsr2	857.726	0.616839	0.17548	3.51515	0.000439503	0.00765914
ENSDLAG00005024216	cenpp	1158.79	-3.34152	0.951482	-3.51191	0.0004449	0.00773842
ENSDLAG00005009460	insrb	868.667	-1.04831	0.298528	-3.5116	0.000445426	0.00773842
ENSDLAG00005003777	si:ch1073-281m9.1	2493.16	-1.78995	0.509719	-3.51163	0.000445362	0.00773842
ENSDLAG00005022887	flr	1915.58	-3.49002	0.993973	-3.51118	0.00044612	0.00774253
ENSDLAG00005012593		1840.16	0.747587	0.212958	3.51048	0.000447291	0.00775488
ENSDLAG00005001283		2769.01	-3.20823	0.915121	-3.5058	0.000455245	0.00788469
ENSDLAG00005024484	urm1	374.414	0.698256	0.199188	3.50551	0.000455733	0.00788506
ENSDLAG00005012019		188.245	-4.06654	1.16054	-3.50402	0.000458294	0.00792128
ENSDLAG00005028684		519.268	2.23513	0.638006	3.50331	0.000459521	0.00793437
ENSDLAG00005031127		655.837	0.490525	0.140038	3.5028	0.000460401	0.00794144
ENSDLAG00005005077	USP53	452.411	-1.53378	0.438114	-3.50087	0.000463746	0.00799099
ENSDLAG00005027229		2291.37	-2.11125	0.603141	-3.50043	0.000464509	0.00799598
ENSDLAG00005024801	ldhbb	28.6586	-2.73821	0.782314	-3.50014	0.000465007	0.00799642
ENSDLAG00005021152		3890.08	0.520012	0.148601	3.49937	0.000466353	0.00801141
ENSDLAG00005026260	GPR155	890.576	-1.6176	0.462459	-3.49783	0.000469061	0.00804976
ENSDLAG00005022562		540.434	-2.97982	0.853094	-3.49296	0.000477703	0.00818974
ENSDLAG00005005473		9129.12	-4.38413	1.25548	-3.49198	0.000479446	0.0082045
ENSDLAG00005000871	si:ch211-63o20.7	426.35	-2.35919	0.675612	-3.49194	0.000479534	0.0082045
ENSDLAG00005031640	prdx1	2095.39	1.20135	0.344085	3.49144	0.000480425	0.00821142
ENSDLAG00005024406		659.366	-0.705564	0.202286	-3.48794	0.00048675	0.00831113
ENSDLAG00005008751		5797.09	-2.97952	0.854386	-3.48733	0.000487877	0.00832197
ENSDLAG00005004994	kcnk3a	77.8907	3.05555	0.876349	3.48669	0.000489046	0.0083335
ENSDLAG00005030398	cuedc2	176.392	-3.61668	1.03787	-3.48471	0.000492669	0.00837835
ENSDLAG00005002194		87.0298	-2.26436	0.649798	-3.48472	0.000492659	0.00837835
ENSDLAG00005025863	EDIL3	363.301	-1.03707	0.297936	-3.48085	0.000499826	0.00849152
ENSDLAG00005009046		696.726	-3.49887	1.00527	-3.48052	0.000500443	0.00849347
ENSDLAG00005026509	trnt1	806.753	0.515789	0.148261	3.47893	0.000503425	0.0085355
ENSDLAG00005006962	dzank1	435.127	-3.50468	1.00776	-3.47771	0.000505719	0.0085658
ENSDLAG00005031889		3778.97	-3.77222	1.08478	-3.47742	0.000506266	0.00856648
ENSDLAG00005034897	nfil3-6	698.949	1.95477	0.562281	3.4765	0.000508005	0.00858731
ENSDLAG00005025259	EEF2K	1203.4	-0.619064	0.178136	-3.47523	0.00051042	0.00861952
ENSDLAG00005012545		66.7602	-2.78445	0.801293	-3.47495	0.000510956	0.00861996
ENSDLAG00005010724	aars1	2449.54	0.645078	0.185654	3.47463	0.000511552	0.00862141
ENSDLAG00005024569		206.006	-0.733257	0.211074	-3.47393	0.000512891	0.00862677
ENSDLAG00005022886	spata4	957.673	-3.28836	0.946531	-3.47412	0.000512537	0.00862677
ENSDLAG00005002073	plpp2b	4020.14	-0.83158	0.239493	-3.47226	0.000516103	0.00867217
ENSDLAG00005013588	ifi44c2	1608.12	1.96063	0.565025	3.46998	0.000520491	0.00872856
ENSDLAG00005015980	lman1	1813.23	0.918569	0.264705	3.47015	0.000520159	0.00872856
ENSDLAG00005003085		266.509	-5.15505	1.48596	-3.46918	0.000522058	0.00874616
ENSDLAG00005016437		431.233	-3.40021	0.980319	-3.46847	0.000523422	0.00875165
ENSDLAG00005029723		780.632	0.688476	0.198487	3.46862	0.000523135	0.00875165
ENSDLAG00005000662		15879.9	0.636941	0.183756	3.46624	0.000527797	0.00881609
ENSDLAG00005027339	ssuh2rs1	5204.76	0.512794	0.147996	3.46492	0.000530382	0.00885052
ENSDLAG00005032620		61.3581	1.10321	0.318559	3.46312	0.000533944	0.00890117
ENSDLAG00005030940		541.896	1.09737	0.316911	3.46269	0.000534806	0.00890676
ENSDLAG00005015914	ARMC3	3387.34	-3.9224	1.13343	-3.46066	0.000538856	0.00896538
ENSDLAG00005002661		1331.24	-3.29439	0.952066	-3.46025	0.000539666	0.00897002
ENSDLAG00005032847	mgll	73.0669	-1.69319	0.489656	-3.45792	0.000544356	0.00903909
ENSDLAG00005027985		1187.26	-3.08739	0.893405	-3.45575	0.000548754	0.00910318
ENSDLAG00005034561		6740.66	-3.89041	1.12589	-3.45541	0.000549463	0.009106
ENSDLAG00005020184		5362.2	-2.85918	0.827942	-3.45335	0.000553667	0.00916669
ENSDLAG00005007331	mycla	566.082	1.15267	0.333873	3.45243	0.000555563	0.00918908
ENSDLAG00005033085		6366.42	-4.80379	1.39254	-3.44966	0.000561292	0.0092657
ENSDLAG00005020061		211.45	0.811071	0.235111	3.44974	0.000561131	0.0092657
ENSDLAG00005028951		54.4752	-2.1919	0.636423	-3.4441	0.000572963	0.00943992
ENSDLAG00005024837	LYST	2289.44	-1.12833	0.327594	-3.44428	0.00057258	0.00943992
ENSDLAG00005026729		126.528	-4.89983	1.42327	-3.44265	0.000576038	0.00948135
ENSDLAG00005027018		32.9647	-3.37158	0.979949	-3.44057	0.000580494	0.00952841
ENSDLAG00005033457		906.279	-2.52769	0.734683	-3.44052	0.000580588	0.00952841
ENSDLAG00005029498	SYPL1	4795.55	-0.449351	0.130588	-3.44099	0.000579596	0.00952841
ENSDLAG00005021958	ddx5	38646.4	0.9467	0.275187	3.44021	0.000581273	0.00953039
ENSDLAG00005032031	zgc:194224	215.163	0.694588	0.201972	3.43904	0.000583788	0.00956236
ENSDLAG00005010905	ADGB	1872.42	-3.08378	0.896945	-3.43809	0.000585839	0.00958411
ENSDLAG00005027942		493.21	-1.4212	0.413393	-3.4379	0.00058625	0.00958411
ENSDLAG00005011484	limd2	610.383	-2.02322	0.588616	-3.43726	0.000587638	0.00959751
ENSDLAG00005027091	CLIP1	8033.02	-2.7675	0.805262	-3.43677	0.000588696	0.00960551
ENSDLAG00005024208		882.195	0.52419	0.15258	3.4355	0.000591453	0.00962782
ENSDLAG00005013076	scube2	664.175	-1.64737	0.479535	-3.43536	0.000591772	0.00962782
ENSDLAG00005009726		22.9798	1.38162	0.402133	3.43572	0.000590976	0.00962782
ENSDLAG00005033861	JUND	1369.21	-2.98743	0.869963	-3.43398	0.000594796	0.00966773
ENSDLAG00005033437		885.318	-2.63479	0.767406	-3.43337	0.000596131	0.00967436
ENSDLAG00005001933	utp3	1591.86	0.865888	0.252205	3.43327	0.000596349	0.00967436
ENSDLAG00005029941		206.654	-1.85301	0.53985	-3.43246	0.000598134	0.00969401
ENSDLAG00005016044		1024.19	-2.99536	0.872864	-3.43165	0.000599918	0.00971362
ENSDLAG00005017706		4817.82	0.946666	0.275895	3.43125	0.000600812	0.00971878
ENSDLAG00005027322		367.625	-2.84434	0.829222	-3.43013	0.000603295	0.00973438
ENSDLAG00005033775		83.2369	-2.63698	0.76879	-3.43003	0.000603504	0.00973438
ENSDLAG00005022336	SAMD11	347.571	-1.25755	0.366627	-3.43006	0.000603447	0.00973438
ENSDLAG00005020124	atxn1a	424.11	-0.852684	0.248673	-3.42893	0.000605956	0.00976461
ENSDLAG00005018086	mrps27	588.22	0.473938	0.138253	3.42805	0.000607933	0.00978714
ENSDLAG00005011203	dhx35	2454.35	0.651424	0.19016	3.42566	0.000613312	0.00985499
ENSDLAG00005015284	pdia6	937.204	0.943971	0.275559	3.42566	0.000613314	0.00985499
ENSDLAG00005033857	calr	4381.73	0.804234	0.234797	3.42523	0.000614283	0.0098612
ENSDLAG00005016627		774.744	-4.38096	1.27975	-3.42329	0.000618677	0.00989415
ENSDLAG00005030408		328.652	-3.23264	0.944303	-3.42331	0.00061863	0.00989415
ENSDLAG00005003355		1017.94	-3.15336	0.92112	-3.4234	0.000618426	0.00989415
ENSDLAG00005011601		364.867	-2.70072	0.788815	-3.42377	0.0006176	0.00989415
ENSDLAG00005001190	akap12b	4722.83	-1.24503	0.363811	-3.42219	0.000621186	0.00992488
ENSDLAG00005024230	aspn	27.4546	-2.04259	0.5972	-3.42028	0.000625564	0.00998539
ENSDLAG00005006861		309.74	-2.83984	0.831095	-3.41699	0.00063318	0.0100784
ENSDLAG00005020353		2419.19	0.646145	0.189077	3.41736	0.000632316	0.0100784
ENSDLAG00005029700		869.044	1.01317	0.2965	3.4171	0.00063291	0.0100784
ENSDLAG00005000265	rps6kb1b	1395.54	0.617019	0.180601	3.41648	0.000634358	0.0100877
ENSDLAG00005006870		2991.38	0.646106	0.189168	3.41551	0.000636629	0.0101122
ENSDLAG00005035010	s1pr5b	2590.23	1.56565	0.45842	3.41531	0.000637096	0.0101122
ENSDLAG00005029337		614.28	-2.78377	0.815231	-3.4147	0.000638521	0.0101253
ENSDLAG00005029619	cdc34a	5304.27	-1.74082	0.509876	-3.4142	0.000639694	0.0101344
ENSDLAG00005011826	BBOF1	3524.16	-4.05611	1.18847	-3.41288	0.000642806	0.010148
ENSDLAG00005034372	scn1ba	150.314	-0.931087	0.272821	-3.41282	0.000642953	0.010148
ENSDLAG00005017754	si:ch211-114n24.6	3385.89	0.592796	0.173677	3.41322	0.000641999	0.010148
ENSDLAG00005029494		42.7788	1.75746	0.514903	3.41319	0.000642079	0.010148
ENSDLAG00005007311	clstn2a	95.6598	-2.78716	0.817013	-3.4114	0.000646295	0.0101912
ENSDLAG00005001685		20.5911	-3.14535	0.922187	-3.41075	0.000647847	0.0102062
ENSDLAG00005006914		974.18	0.824085	0.241726	3.40917	0.000651601	0.0102557
ENSDLAG00005029517		67.871	1.21692	0.357135	3.40746	0.000655708	0.0103108
ENSDLAG00005020900		2463.16	-2.93372	0.86112	-3.40687	0.000657135	0.0103151
ENSDLAG00005013554	kmo	26.5129	-2.10772	0.618673	-3.40684	0.000657204	0.0103151
ENSDLAG00005026716		13365.8	-3.49701	1.02694	-3.40529	0.000660941	0.0103642
ENSDLAG00005009899		3089.48	0.416798	0.122418	3.40473	0.000662305	0.0103759
ENSDLAG00005033747		725.486	-2.39497	0.703905	-3.40241	0.000667933	0.0104544
ENSDLAG00005025430		712.473	-2.7656	0.812938	-3.40198	0.000669003	0.0104614
ENSDLAG00005002234		1890.53	0.509737	0.149866	3.40129	0.000670692	0.0104782
ENSDLAG00005015038	ak2	2915.11	0.61203	0.179995	3.40026	0.000673209	0.0104788
ENSDLAG00005011618		476.339	-3.29285	0.968356	-3.40046	0.000672732	0.0104788
ENSDLAG00005001221	FMN1	841.195	-3.31039	0.973353	-3.40101	0.000671362	0.0104788
ENSDLAG00005002009	nab1a	732.32	0.916577	0.26953	3.40065	0.000672257	0.0104788
ENSDLAG00005025280	TMEM38A	153.016	-1.34987	0.397057	-3.39969	0.000674627	0.0104912
ENSDLAG00005034693		5260.01	-3.15786	0.929296	-3.39812	0.000678502	0.010532
ENSDLAG00005016976		211.158	1.10872	0.326271	3.39817	0.000678395	0.010532
ENSDLAG00005029420		3520.52	-4.20936	1.23909	-3.39713	0.000680972	0.0105534
ENSDLAG00005007312		2692.71	-3.10569	0.914362	-3.39656	0.000682378	0.0105534
ENSDLAG00005021745	SNORA54	28.8293	1.33423	0.392778	3.39691	0.000681505	0.0105534
ENSDLAG00005027488	TFAP4	1826.81	0.486605	0.143256	3.39676	0.000681886	0.0105534
ENSDLAG00005000306		574.786	-1.60404	0.472308	-3.39617	0.00068337	0.0105591
ENSDLAG00005019567	nudt5	2237.18	0.679506	0.200116	3.39555	0.000684902	0.0105731
ENSDLAG00005008820	CENPI	1538.05	-2.40909	0.709562	-3.39519	0.000685822	0.0105777
ENSDLAG00005023697		111.554	-3.47954	1.02509	-3.39437	0.000687872	0.0105975
ENSDLAG00005034277	nop53	3361.02	0.828572	0.244134	3.39392	0.000688989	0.0105975
ENSDLAG00005024069	PLCB4	1550.47	-1.03631	0.305324	-3.39411	0.000688511	0.0105975
ENSDLAG00005004226	jhy	1199.62	-2.88962	0.851787	-3.39243	0.000692763	0.0106459
ENSDLAG00005015514	ergic1	1029.21	0.828749	0.244379	3.39124	0.00069576	0.0106822
ENSDLAG00005026559		63.5211	-1.46724	0.432949	-3.38894	0.000701645	0.0107628
ENSDLAG00005027407	asb5a	182.607	-3.2153	0.948899	-3.38845	0.000702885	0.010772
ENSDLAG00005013126		1043.58	1.17233	0.346096	3.38728	0.000705881	0.0108082
ENSDLAG00005015438		590.59	-2.87014	0.848071	-3.38432	0.00071355	0.0109157
ENSDLAG00005005044	mrps24	720.447	0.525378	0.155267	3.3837	0.00071517	0.0109306
ENSDLAG00005020179		922.712	-4.35608	1.28751	-3.38334	0.000716108	0.010935
ENSDLAG00005032111		1351.93	1.29323	0.382291	3.38284	0.000717398	0.0109449
ENSDLAG00005000674	dyrk3	3770.39	-3.27991	0.969724	-3.38231	0.000718778	0.010956
ENSDLAG00005001093		163.859	-3.18415	0.941572	-3.38173	0.000720301	0.0109693
ENSDLAG00005009327		1158.85	-1.88304	0.557044	-3.38041	0.00072377	0.0110122
ENSDLAG00005015956	ccbe1	884.997	1.95143	0.577506	3.37906	0.000727342	0.0110467
ENSDLAG00005034893		1181.36	-2.70238	0.799718	-3.37917	0.000727063	0.0110467
ENSDLAG00005023814		4623.48	-3.08789	0.914145	-3.3779	0.000730415	0.0110735
ENSDLAG00005034640	SAMD5	217.733	-2.87402	0.85082	-3.37794	0.000730312	0.0110735
ENSDLAG00005026434		2706.93	-3.17072	0.939728	-3.37408	0.000740627	0.0112182
ENSDLAG00005021272		1603.71	-2.70341	0.801361	-3.37353	0.00074212	0.0112308
ENSDLAG00005020705	cfap20dc	1748.24	-3.46743	1.02808	-3.37273	0.000744279	0.0112433
ENSDLAG00005013342		3245.02	-2.20914	0.654987	-3.3728	0.000744088	0.0112433
ENSDLAG00005001257		443.806	-3.47664	1.03149	-3.37049	0.000750348	0.0113249
ENSDLAG00005018620		1892.24	-3.79582	1.12661	-3.36923	0.000753785	0.0113318
ENSDLAG00005005106	gnl1	4462.21	-2.46901	0.732827	-3.36915	0.000753992	0.0113318
ENSDLAG00005035013		1350.35	-1.33848	0.39729	-3.36903	0.000754346	0.0113318
ENSDLAG00005015234		414.062	-1.05937	0.314414	-3.36936	0.000753436	0.0113318
ENSDLAG00005023720	micall2b	2027.13	2.24315	0.66585	3.36885	0.000754827	0.0113318
ENSDLAG00005026178		1205.74	0.587417	0.174367	3.36885	0.000754817	0.0113318
ENSDLAG00005021412	raver1	3294.53	-2.82192	0.837765	-3.3684	0.000756069	0.0113404
ENSDLAG00005012819		50.4936	-2.73884	0.813293	-3.3676	0.000758267	0.0113632
ENSDLAG00005016847		29348.1	-0.527401	0.15666	-3.36653	0.000761211	0.0113973
ENSDLAG00005031721		248.081	-1.04547	0.310613	-3.36581	0.000763181	0.0114065
ENSDLAG00005007937		340.403	-0.95915	0.28496	-3.36592	0.0007629	0.0114065
ENSDLAG00005035125	atf7ip	2637.11	-1.0329	0.306984	-3.36467	0.000766358	0.0114439
ENSDLAG00005019339		835.538	-0.804706	0.239249	-3.36346	0.000769718	0.0114767
ENSDLAG00005007733		477.084	-0.653616	0.194332	-3.36339	0.000769909	0.0114767
ENSDLAG00005022871		1478.52	-2.85529	0.849143	-3.36255	0.000772251	0.0115014
ENSDLAG00005009066		363.885	-2.47506	0.73621	-3.36189	0.000774112	0.011519
ENSDLAG00005027949	naa50	2744.84	0.386115	0.114886	3.36086	0.000776999	0.0115518
ENSDLAG00005011157		3538.72	0.899758	0.267793	3.3599	0.000779708	0.0115819
ENSDLAG00005014576		7888.68	-2.96771	0.883693	-3.3583	0.000784228	0.0115931
ENSDLAG00005017164	g3bp1	5452.99	0.668078	0.198933	3.35831	0.000784211	0.0115931
ENSDLAG00005010400	gatm	36.1517	-1.44298	0.429709	-3.35804	0.000784962	0.0115931
ENSDLAG00005012379	ift172	2129.66	-2.50896	0.746869	-3.35931	0.000781385	0.0115931
ENSDLAG00005026150	ITGA6	254.791	-1.69222	0.50382	-3.35877	0.000782892	0.0115931
ENSDLAG00005027908		23.3949	-1.26076	0.375456	-3.35794	0.000785265	0.0115931
ENSDLAG00005032550	PDCD6	1419.65	0.747073	0.222423	3.3588	0.000782823	0.0115931
ENSDLAG00005010185	LAMA3	226.503	-0.866881	0.258286	-3.35628	0.000789977	0.0116525
ENSDLAG00005000252	dpysl5b	11662.9	-4.02855	1.20041	-3.35597	0.00079086	0.0116554
ENSDLAG00005024492		4664.44	0.633418	0.188833	3.35439	0.000795404	0.0117121
ENSDLAG00005030354		42.3082	-3.41655	1.01898	-3.35291	0.000799674	0.0117239
ENSDLAG00005028701	CNR1	66.7007	-2.31117	0.689188	-3.35347	0.000798054	0.0117239
ENSDLAG00005024728	EXOSC10	2057.22	0.404092	0.120511	3.35316	0.000798939	0.0117239
ENSDLAG00005031886		2771.21	-1.85073	0.551973	-3.35294	0.000799587	0.0117239
ENSDLAG00005030503		11620.6	0.282609	0.0842651	3.35381	0.000797077	0.0117239
ENSDLAG00005014922		2415.62	-3.00418	0.896153	-3.35231	0.0008014	0.011739
ENSDLAG00005007817	TRMT44	434.963	0.56086	0.167333	3.35177	0.000802975	0.0117519
ENSDLAG00005014005	cgnb	207.878	-1.26197	0.376612	-3.35085	0.00080564	0.0117807
ENSDLAG00005008810		382.166	-2.557	0.763269	-3.35007	0.000807915	0.0117835
ENSDLAG00005023161		348.148	-2.09398	0.625181	-3.3494	0.000809867	0.0117835
ENSDLAG00005011337	METTL24	80.764	-2.28361	0.68174	-3.34968	0.00080906	0.0117835
ENSDLAG00005022421		547.092	-0.830822	0.248055	-3.34935	0.000810012	0.0117835
ENSDLAG00005018327	ppan	3218.08	0.840517	0.250933	3.34957	0.000809379	0.0117835
ENSDLAG00005000487	TMEM38B	652.013	-1.47196	0.439357	-3.35025	0.00080738	0.0117835
ENSDLAG00005018089		874.763	0.819601	0.244831	3.34762	0.00081508	0.0118369
ENSDLAG00005002407	spon2b	42.1541	-1.91107	0.570861	-3.34769	0.000814868	0.0118369
ENSDLAG00005012603	ttc12	866.425	-2.87901	0.86021	-3.34687	0.000817288	0.0118384
ENSDLAG00005019745	ube2c	511.25	-2.33307	0.697068	-3.34697	0.000816989	0.0118384
ENSDLAG00005012246	VPS39	1279.87	-2.15824	0.644819	-3.34705	0.000816773	0.0118384
ENSDLAG00005007259		1181.64	-0.559201	0.167119	-3.34613	0.000819469	0.0118538
ENSDLAG00005017506		819.611	0.839691	0.250951	3.34604	0.000819753	0.0118538
ENSDLAG00005005480	IPO4	17645.7	-3.23709	0.96759	-3.34551	0.000821309	0.0118662
ENSDLAG00005018753		398.486	1.4388	0.430153	3.34487	0.000823225	0.0118837
ENSDLAG00005014204	LRRC17	1234.47	1.33323	0.398629	3.34455	0.000824153	0.0118869
ENSDLAG00005006746	gpat4	726.639	-2.98418	0.892617	-3.34318	0.000828243	0.0119256
ENSDLAG00005001084	RNF145	2593.12	-2.56822	0.76816	-3.34334	0.000827751	0.0119256
ENSDLAG00005007781	DNAH7	10165	-3.13977	0.93953	-3.34185	0.000832209	0.0119521
ENSDLAG00005009925		3418.28	-1.43257	0.42866	-3.34199	0.000831814	0.0119521
ENSDLAG00005015415	UNCX	28.3887	-3.37818	1.01077	-3.34219	0.000831206	0.0119521
ENSDLAG00005007725	BACH2	847.628	-3.49855	1.0471	-3.34117	0.000834275	0.0119672
ENSDLAG00005007119	rrbp1b	237.751	0.857304	0.256598	3.34103	0.000834672	0.0119672
ENSDLAG00005015998	e2f8	2176.88	-2.49007	0.745992	-3.33793	0.000844055	0.0120637
ENSDLAG00005031352	klf11a	173.28	-1.23891	0.371168	-3.33786	0.000844256	0.0120637
ENSDLAG00005018963	pkn1b	2740.65	-1.93784	0.580553	-3.33792	0.000844067	0.0120637
ENSDLAG00005018121		160.185	1.50321	0.450292	3.33829	0.00084295	0.0120637
ENSDLAG00005004910		6505.63	-2.37982	0.713074	-3.33741	0.000845623	0.012073
ENSDLAG00005030930	PDIA4	1610.34	0.891674	0.267284	3.33606	0.000849757	0.0121218
ENSDLAG00005033144	gde1	3637.38	-3.38706	1.01598	-3.3338	0.000856692	0.0121796
ENSDLAG00005007305		5585.61	0.596473	0.178901	3.3341	0.000855745	0.0121796
ENSDLAG00005033803		1040.04	0.669926	0.200944	3.3339	0.000856381	0.0121796
ENSDLAG00005034361		7136	0.673207	0.201899	3.33437	0.000854927	0.0121796
ENSDLAG00005021046	ahi1	2579.01	-2.65615	0.796976	-3.33279	0.000859799	0.0122032
ENSDLAG00005028344		4751.95	-2.95658	0.88708	-3.33293	0.000859354	0.0122032
ENSDLAG00005026070	ZFYVE9	3437.2	-2.63505	0.790817	-3.33206	0.000862042	0.0122248
ENSDLAG00005009808		144.732	-1.45127	0.435609	-3.3316	0.000863488	0.012235
ENSDLAG00005031253		558.842	-3.22375	0.968165	-3.32975	0.000869228	0.0123061
ENSDLAG00005023030		815.582	-4.62528	1.38927	-3.32929	0.000870673	0.0123116
ENSDLAG00005009088	DYNC1I2	5691.85	-2.47623	0.743799	-3.32916	0.000871074	0.0123116
ENSDLAG00005021328	ndel1b	1158.2	0.662218	0.19898	3.32806	0.000874539	0.0123502
ENSDLAG00005024876	ubap1	2330.58	0.631905	0.189911	3.32737	0.000876712	0.0123706
ENSDLAG00005011760		364.667	-1.5945	0.479286	-3.32683	0.000878407	0.0123841
ENSDLAG00005033403	SOX9	85.6317	1.71509	0.515735	3.32553	0.000882506	0.0124316
ENSDLAG00005032498	socs5b	3303.37	0.547842	0.164759	3.32511	0.00088383	0.0124355
ENSDLAG00005007610		83.4664	1.60412	0.482447	3.32498	0.000884253	0.0124355
ENSDLAG00005023305	TNS1	11337.4	-1.49355	0.4493	-3.32418	0.000886792	0.0124608
ENSDLAG00005030737		2124.17	-2.3043	0.693412	-3.32314	0.000890107	0.012497
ENSDLAG00005029992	rnf217	2466.34	-2.45432	0.738625	-3.32283	0.000891102	0.0125006
ENSDLAG00005024477	osbp2b	1413.37	-2.36916	0.713104	-3.32232	0.000892714	0.0125024
ENSDLAG00005003728		1909.03	4.55765	1.37179	3.32242	0.000892416	0.0125024
ENSDLAG00005010822		25.3784	-1.6853	0.507409	-3.32139	0.000895715	0.0125341
ENSDLAG00005000963		4516.4	0.635587	0.19138	3.32107	0.000896717	0.0125377
ENSDLAG00005016592	agk	1654.86	0.421284	0.126861	3.32083	0.000897514	0.0125385
ENSDLAG00005032336		400.43	-1.0764	0.324214	-3.32003	0.000900087	0.0125641
ENSDLAG00005000101	ccnb3	1381.81	-2.37536	0.715678	-3.31903	0.000903294	0.0125777
ENSDLAG00005020005		93.2167	-2.60466	0.784756	-3.31907	0.000903187	0.0125777
ENSDLAG00005023207	clstn1	1319.5	-2.9226	0.880494	-3.31927	0.000902526	0.0125777
ENSDLAG00005029801		23.3611	-1.1909	0.358877	-3.31839	0.000905366	0.0125915
ENSDLAG00005009640	STK6	1185.26	-2.3328	0.703017	-3.31827	0.000905775	0.0125915
ENSDLAG00005018577		1082.22	-4.44064	1.33856	-3.31747	0.000908374	0.012594
ENSDLAG00005011965		717.198	-3.9072	1.17783	-3.3173	0.000908935	0.012594
ENSDLAG00005005137	gucy1b1	801.31	-1.28338	0.386867	-3.31736	0.000908722	0.012594
ENSDLAG00005032698		843.229	2.51756	0.758817	3.31774	0.00090749	0.012594
ENSDLAG00005010325		3947.33	-4.66396	1.40635	-3.31637	0.000911963	0.0126256
ENSDLAG00005023617	parpbp	538.462	-2.78245	0.839244	-3.31543	0.00091503	0.0126577
ENSDLAG00005006642		1768.04	-3.567	1.07621	-3.3144	0.000918396	0.0126835
ENSDLAG00005030349	ATP1B4	190.165	-1.71649	0.517864	-3.31456	0.000917884	0.0126835
ENSDLAG00005033443	sspn	147.489	-1.47974	0.446608	-3.31328	0.000922098	0.0127242
ENSDLAG00005007394	oga	3546.95	-0.615948	0.186042	-3.3108	0.000930294	0.0128268
ENSDLAG00005003412		104.518	2.71027	0.818754	3.31024	0.000932165	0.0128422
ENSDLAG00005029172		241.7	1.28822	0.389323	3.30887	0.000936727	0.0128945
ENSDLAG00005021531		2861.48	-2.35004	0.710395	-3.30807	0.000939401	0.0129208
ENSDLAG00005000050		621.803	-4.8648	1.47075	-3.30771	0.000940623	0.0129271
ENSDLAG00005033233		1094.86	-3.13927	0.949507	-3.3062	0.00094569	0.0129336
ENSDLAG00005022420		943.396	-2.34111	0.708061	-3.30637	0.000945121	0.0129336
ENSDLAG00005035073	PRIMA1	22.4334	-2.09474	0.63352	-3.30651	0.000944653	0.0129336
ENSDLAG00005001088	RALGAPA2	1434.89	-0.505946	0.15301	-3.30663	0.000944249	0.0129336
ENSDLAG00005022021		63.418	0.864191	0.261378	3.30629	0.000945418	0.0129336
ENSDLAG00005024075		654.607	1.12335	0.339712	3.30675	0.000943837	0.0129336
ENSDLAG00005020431	xpr1a	1329.42	-3.95026	1.19489	-3.30595	0.000946543	0.0129348
ENSDLAG00005005895	PNPT1	1245.23	0.431653	0.1306	3.30515	0.000949246	0.0129613
ENSDLAG00005031027	fbxl16	90.769	-2.44621	0.740662	-3.30274	0.000957455	0.0130523
ENSDLAG00005017870		863.028	0.902246	0.273168	3.30289	0.000956933	0.0130523
ENSDLAG00005015397	fryl	4723.32	-0.52776	0.159821	-3.30219	0.000959335	0.0130674
ENSDLAG00005020341		1636.71	-3.42553	1.03748	-3.30177	0.000960752	0.0130761
ENSDLAG00005022310		962.614	-3.30614	1.0015	-3.30118	0.000962789	0.0130828
ENSDLAG00005001760	slc11a2-beta	7429.02	1.13109	0.342611	3.3014	0.000962036	0.0130828
ENSDLAG00005022631	adamts3	370.456	1.03022	0.312119	3.30075	0.000964283	0.0130926
ENSDLAG00005007130		340.3	1.00954	0.305986	3.29931	0.000969211	0.0131489
ENSDLAG00005017158		1585.85	0.817843	0.247922	3.29879	0.000971008	0.0131522
ENSDLAG00005025663		124.218	1.74237	0.528148	3.29901	0.000970252	0.0131522
ENSDLAG00005027098	ier2b	372.982	1.22243	0.370631	3.29824	0.000972922	0.0131676
ENSDLAG00005029108		2808.71	-0.502572	0.152435	-3.29695	0.000977415	0.0132178
ENSDLAG00005032600	jph2	5831.69	1.04701	0.317608	3.29656	0.000978773	0.0132256
ENSDLAG00005032352		807.492	-2.00276	0.607602	-3.29616	0.000980148	0.0132332
ENSDLAG00005011429		33.7165	1.30068	0.394629	3.29595	0.000980904	0.0132332
ENSDLAG00005010026		13724.1	-3.45102	1.04725	-3.29533	0.000983072	0.0132393
ENSDLAG00005031198		1003.57	-2.00279	0.607835	-3.29495	0.000984376	0.0132393
ENSDLAG00005012699	itga5	3838.81	1.80237	0.546973	3.29517	0.000983625	0.0132393
ENSDLAG00005010764	NOXRED1	1030.11	-2.60248	0.789846	-3.29492	0.00098449	0.0132393
ENSDLAG00005002436		428.698	-2.97989	0.904552	-3.29433	0.000986567	0.0132547
ENSDLAG00005008443	lpcat3	1607.79	-1.3829	0.419806	-3.29415	0.000987202	0.0132547
ENSDLAG00005017464	cep162	2320.99	-1.40198	0.425692	-3.29341	0.000989802	0.013255
ENSDLAG00005014715		833.239	-2.62642	0.797381	-3.29381	0.000988409	0.013255
ENSDLAG00005005673	kirrel1b	62.0584	1.49128	0.452848	3.29311	0.000990858	0.013255
ENSDLAG00005006585	oxa1l	373.077	0.497381	0.15104	3.29303	0.000991144	0.013255
ENSDLAG00005001039		86.9441	3.85411	1.17026	3.29337	0.000989957	0.013255
ENSDLAG00005031877		766.069	0.77405	0.235103	3.29239	0.0009934	0.0132747
ENSDLAG00005015981	MRM2	228.81	0.76125	0.231253	3.29185	0.000995311	0.0132827
ENSDLAG00005019785	PRKAR2B	74.9446	-3.15164	0.957427	-3.29177	0.000995574	0.0132827
ENSDLAG00005024597		1188.35	-4.73519	1.4387	-3.2913	0.000997249	0.0132946
ENSDLAG00005022910	trmt11	831.35	0.545977	0.165914	3.29072	0.000999313	0.0133116
ENSDLAG00005009457	c4b	9625.85	2.05319	0.624002	3.29036	0.00100059	0.013318
ENSDLAG00005013913	yars1	3292.75	0.80266	0.24399	3.28972	0.00100287	0.0133379
ENSDLAG00005008738		2438.68	-2.50133	0.760501	-3.28905	0.00100527	0.0133532
ENSDLAG00005021942		461.199	-1.83906	0.559163	-3.28895	0.0010056	0.0133532
ENSDLAG00005014683	KIF23	1967.32	-2.42284	0.737279	-3.2862	0.00101551	0.0134652
ENSDLAG00005033557	poldip2	4625.59	0.623121	0.18962	3.28616	0.00101562	0.0134652
ENSDLAG00005031738	cfap299	173.514	-2.27957	0.693781	-3.28573	0.0010172	0.0134755
ENSDLAG00005015945	odad3	329.246	-2.59916	0.791145	-3.28532	0.00101866	0.0134843
ENSDLAG00005026676		786.511	-3.55913	1.08353	-3.28475	0.00102074	0.0135012
ENSDLAG00005007865		3474.31	0.688311	0.209634	3.28339	0.00102568	0.013556
ENSDLAG00005027037	UBE2N	570.315	-2.3654	0.720533	-3.28285	0.00102764	0.0135713
ENSDLAG00005012090		4653.59	-2.02141	0.616121	-3.28086	0.0010349	0.0136565
ENSDLAG00005024152		8412.43	-2.08172	0.634631	-3.28021	0.00103731	0.0136761
ENSDLAG00005009693		184.484	-1.54038	0.469627	-3.28002	0.00103801	0.0136761
ENSDLAG00005023686		502.852	-3.45513	1.0541	-3.27779	0.00104623	0.0137675
ENSDLAG00005007751	SPATA16	648.162	-4.71971	1.43995	-3.2777	0.00104657	0.0137675
ENSDLAG00005028397		640.782	-3.81338	1.16369	-3.27699	0.00104922	0.0137901
ENSDLAG00005006666		1703.48	0.716268	0.218588	3.2768	0.00104992	0.0137901
ENSDLAG00005012900	sf3a3	4476.74	0.312947	0.0955147	3.27642	0.0010513	0.0137976
ENSDLAG00005008554		624.909	1.50808	0.460622	3.27401	0.00106033	0.0138944
ENSDLAG00005030805	zgc:103625	44.4386	1.26231	0.385548	3.27407	0.00106011	0.0138944
ENSDLAG00005031312	gpr34b	108.751	-1.66206	0.507882	-3.27252	0.00106592	0.0139366
ENSDLAG00005034228	rab30	1375.68	-2.04508	0.624905	-3.27263	0.00106553	0.0139366
ENSDLAG00005012786	ZBTB47	47.9188	-1.4957	0.45705	-3.2725	0.00106602	0.0139366
ENSDLAG00005024050	tp53rk	344.432	0.616983	0.188572	3.27186	0.00106842	0.0139571
ENSDLAG00005026378		331.787	-0.542873	0.165961	-3.27109	0.00107134	0.0139846
ENSDLAG00005030831		2806.26	-2.22022	0.678867	-3.27048	0.00107366	0.0140039
ENSDLAG00005032042		46.1207	-2.97302	0.909176	-3.27002	0.0010754	0.0140158
ENSDLAG00005007979		371.893	0.558184	0.170785	3.26835	0.00108177	0.0140772
ENSDLAG00005000624	rpl13a	589.782	0.911622	0.27891	3.26851	0.00108115	0.0140772
ENSDLAG00005030683	CCNO	127.391	-3.62454	1.10914	-3.26787	0.00108362	0.0140833
ENSDLAG00005011486		1105.11	-1.22667	0.375382	-3.26779	0.00108391	0.0140833
ENSDLAG00005000582	MYORG	381.599	-1.12423	0.344084	-3.26731	0.00108574	0.0140962
ENSDLAG00005014376	cox5aa	1610.84	0.585665	0.179286	3.26665	0.00108828	0.0141167
ENSDLAG00005010695		22.8994	2.09356	0.640924	3.26647	0.00108898	0.0141167
ENSDLAG00005022387	chchd3a	1161.08	0.481368	0.14739	3.26596	0.00109095	0.0141314
ENSDLAG00005016452		381.161	-2.65346	0.812717	-3.26493	0.00109492	0.014172
ENSDLAG00005034559	cmklr1	1122.5	-2.05507	0.62956	-3.26429	0.0010974	0.0141823
ENSDLAG00005021992	foxq1a	38.8905	2.01498	0.61728	3.26429	0.00109738	0.0141823
ENSDLAG00005034778		245.956	-2.85422	0.874592	-3.26349	0.00110051	0.0142007
ENSDLAG00005004151		248.604	-2.3569	0.722188	-3.26355	0.00110025	0.0142007
ENSDLAG00005027800		346.204	2.88927	0.885413	3.26319	0.00110167	0.0142049
ENSDLAG00005006225	AADAC	1628.26	1.61473	0.494881	3.26287	0.0011029	0.0142099
ENSDLAG00005012902	gars1	1605.49	0.747516	0.229143	3.26222	0.00110544	0.0142318
ENSDLAG00005029378		205.141	-3.04977	0.935059	-3.26158	0.00110793	0.014253
ENSDLAG00005007990		188.488	0.675481	0.207122	3.26128	0.00110912	0.0142574
ENSDLAG00005031402		26.1187	-2.45391	0.752566	-3.26072	0.0011113	0.0142747
ENSDLAG00005012505	grm5b	307.723	-2.89779	0.889065	-3.25937	0.00111661	0.014312
ENSDLAG00005008311		564.009	-1.20488	0.369721	-3.2589	0.00111845	0.014312
ENSDLAG00005025087	RAVER2	315.096	-2.77627	0.85181	-3.25925	0.00111705	0.014312
ENSDLAG00005006660	srebf1	2002.31	0.803563	0.246571	3.25895	0.00111824	0.014312
ENSDLAG00005032137		581.44	1.20418	0.369503	3.25893	0.00111833	0.014312
ENSDLAG00005033165		769.384	-4.068	1.24879	-3.25757	0.00112372	0.0143687
ENSDLAG00005022084	sh3d19	76.7	0.78949	0.242384	3.25719	0.00112521	0.0143769
ENSDLAG00005023864		2130.02	-2.4515	0.752819	-3.25642	0.00112826	0.0144049
ENSDLAG00005001183	PAPOLG	3192.21	-0.382544	0.117482	-3.25619	0.00112918	0.0144058
ENSDLAG00005031379		2631.03	-2.97457	0.914316	-3.25333	0.00114062	0.0145407
ENSDLAG00005015624		2960.65	-2.19048	0.67337	-3.25301	0.0011419	0.0145461
ENSDLAG00005022575		118.3	-2.97538	0.914762	-3.25263	0.00114344	0.0145494
ENSDLAG00005001265	inha	3916.07	-1.40654	0.432448	-3.25252	0.00114388	0.0145494
ENSDLAG00005032894		769.986	-0.897122	0.275896	-3.25166	0.00114731	0.0145821
ENSDLAG00005027061		154.38	-2.84145	0.873974	-3.25118	0.00114926	0.0145959
ENSDLAG00005025301	KLHL23	135.156	-2.61362	0.80401	-3.25073	0.00115107	0.0146058
ENSDLAG00005022499	morn5	561.207	-3.74278	1.15143	-3.25056	0.00115177	0.0146058
ENSDLAG00005000240		130.602	-2.7124	0.834516	-3.25027	0.00115294	0.0146097
ENSDLAG00005014189		1303.33	0.762683	0.234768	3.24866	0.00115948	0.0146815
ENSDLAG00005004859	CHST15	2286.7	1.95337	0.601325	3.24844	0.00116041	0.0146823
ENSDLAG00005021447		1784.44	0.595414	0.183308	3.24816	0.00116154	0.0146856
ENSDLAG00005006541		741.048	-2.10159	0.647122	-3.2476	0.00116385	0.0147038
ENSDLAG00005011123		969.443	-2.09411	0.645076	-3.24631	0.00116913	0.0147485
ENSDLAG00005021455	pfdn6	328.579	0.79168	0.243856	3.24651	0.0011683	0.0147485
ENSDLAG00005005669		2651.36	-1.41784	0.436941	-3.24492	0.00117485	0.0148096
ENSDLAG00005010832	cerkl	2259.11	-1.55391	0.479014	-3.24398	0.00117873	0.0148364
ENSDLAG00005018930	rex1bd	206.193	0.849136	0.261745	3.24413	0.0011781	0.0148364
ENSDLAG00005025160	gpc6b	153.789	-1.48503	0.457861	-3.24341	0.00118109	0.014855
ENSDLAG00005007727		972.261	-2.82575	0.871367	-3.2429	0.00118321	0.0148615
ENSDLAG00005001295		450.107	-2.64535	0.815746	-3.24286	0.00118336	0.0148615
ENSDLAG00005033712	SLC25A22	6240.18	1.69809	0.523761	3.24211	0.00118647	0.0148809
ENSDLAG00005028686	TPM4	109.664	-2.29069	0.706552	-3.24207	0.00118667	0.0148809
ENSDLAG00005029014	MTMR14	3682.96	-0.530487	0.163694	-3.24072	0.00119228	0.0149402
ENSDLAG00005018269		2523.9	-1.63408	0.50431	-3.24022	0.00119436	0.0149551
ENSDLAG00005012707	pfdn2	1465.94	0.476598	0.147144	3.23898	0.00119957	0.0150092
ENSDLAG00005012811	traf3ip1	3228.93	-2.89859	0.895002	-3.23864	0.00120099	0.0150159
ENSDLAG00005019934		1036.47	-2.83227	0.875252	-3.23595	0.00121239	0.015136
ENSDLAG00005030804	heatr3	2305.48	0.759735	0.234773	3.23605	0.00121197	0.015136
ENSDLAG00005014752	bbs2	1757.9	-2.42414	0.749382	-3.23485	0.00121705	0.0151684
ENSDLAG00005030716	LSM5	1312.15	0.585324	0.180951	3.23471	0.00121767	0.0151684
ENSDLAG00005022773		2757.94	0.837236	0.258796	3.23512	0.00121593	0.0151684
ENSDLAG00005017453		61.8483	-3.39823	1.05128	-3.23246	0.0012273	0.0152547
ENSDLAG00005009315		1107.03	-2.13038	0.659041	-3.23255	0.0012269	0.0152547
ENSDLAG00005006709	tspan5a	1104.57	-1.5948	0.493352	-3.23259	0.00122676	0.0152547
ENSDLAG00005010226	C2CD2	1550.29	0.552645	0.17104	3.23108	0.00123324	0.0153059
ENSDLAG00005030411		496.367	-3.10324	0.960375	-3.23128	0.00123237	0.0153059
ENSDLAG00005022193		614.018	-2.34752	0.726731	-3.23025	0.00123682	0.01533
ENSDLAG00005005396		1517.26	-1.73842	0.538174	-3.23021	0.00123699	0.01533
ENSDLAG00005005840		2558.84	-2.89957	0.898041	-3.22877	0.00124322	0.0153959
ENSDLAG00005004911	KIF20A	2502.84	-2.3164	0.717572	-3.2281	0.00124616	0.0154162
ENSDLAG00005000832		3430.32	-0.743617	0.230366	-3.22798	0.00124668	0.0154162
ENSDLAG00005024304		565.096	1.12694	0.349205	3.22716	0.00125024	0.0154489
ENSDLAG00005034724		1202.97	1.17067	0.362791	3.22684	0.00125166	0.0154551
ENSDLAG00005022868	alg1	677.627	0.711575	0.22058	3.22592	0.00125569	0.0154823
ENSDLAG00005006803		203.9	-3.01753	0.935363	-3.22605	0.0012551	0.0154823
ENSDLAG00005030766	LYAR	4064.55	-2.99803	0.929526	-3.22534	0.00125825	0.0155025
ENSDLAG00005001340		13486.3	-4.03424	1.25147	-3.2236	0.00126591	0.0155855
ENSDLAG00005007668		222.529	-1.40597	0.436244	-3.22291	0.00126896	0.0156117
ENSDLAG00005023992	nadkb	1933.96	-0.533444	0.165575	-3.22177	0.00127402	0.0156626
ENSDLAG00005015091	LRRC18	268.337	-3.41271	1.05957	-3.22084	0.00127815	0.015702
ENSDLAG00005001109	snrpa	559.876	0.6478	0.201181	3.21999	0.00128195	0.0157372
ENSDLAG00005026798	spint1a	1043.43	0.919161	0.285474	3.21978	0.00128291	0.0157375
ENSDLAG00005006973		3276.68	-2.22234	0.690489	-3.2185	0.00128863	0.0157734
ENSDLAG00005000520		1939.16	-1.95954	0.60882	-3.21859	0.00128822	0.0157734
ENSDLAG00005030517		42.5762	-1.72015	0.534438	-3.21861	0.00128813	0.0157734
ENSDLAG00005024417		194.451	-1.47901	0.459605	-3.218	0.00129088	0.0157895
ENSDLAG00005028999		134.221	-1.24022	0.385646	-3.21596	0.00130011	0.0158824
ENSDLAG00005028296	traf4a	125.774	1.31889	0.410116	3.2159	0.00130036	0.0158824
ENSDLAG00005001030		549.216	-3.49881	1.08862	-3.21399	0.00130903	0.0159102
ENSDLAG00005021947		41.0766	-3.31871	1.03251	-3.21423	0.00130795	0.0159102
ENSDLAG00005013130		686.389	-3.12141	0.971252	-3.2138	0.00130993	0.0159102
ENSDLAG00005001789		224.259	-2.70693	0.84207	-3.21462	0.0013062	0.0159102
ENSDLAG00005024153	PAK5	112.685	-1.45927	0.453947	-3.21463	0.00130612	0.0159102
ENSDLAG00005034249		101363	0.728663	0.226643	3.21503	0.00130431	0.0159102
ENSDLAG00005031506	zgc:112255	578.621	0.781112	0.243053	3.21374	0.00131016	0.0159102
ENSDLAG00005007521	ZZEF1	2160.23	0.560816	0.174496	3.21391	0.0013094	0.0159102
ENSDLAG00005031840		12250.4	-2.93051	0.912072	-3.21303	0.00131344	0.0159271
ENSDLAG00005022407		177.702	-2.73342	0.850717	-3.21308	0.00131319	0.0159271
ENSDLAG00005006318		1153.4	-0.86998	0.270786	-3.2128	0.0013145	0.0159274
ENSDLAG00005023692		1566.89	-0.542507	0.168868	-3.21261	0.00131535	0.0159274
ENSDLAG00005014963	lrrc71	1676.43	-2.92103	0.909353	-3.21221	0.00131719	0.0159377
ENSDLAG00005021153		197.692	-1.03314	0.321648	-3.21201	0.00131809	0.0159377
ENSDLAG00005022902	bbox1	832.028	-1.02331	0.318641	-3.21147	0.00132058	0.0159565
ENSDLAG00005005500		16204.5	1.24308	0.387104	3.21123	0.00132168	0.0159583
ENSDLAG00005005936		2276.35	-3.50989	1.0933	-3.21037	0.00132564	0.0159948
ENSDLAG00005001837		512.198	-2.15184	0.670375	-3.20991	0.00132779	0.0160073
ENSDLAG00005007891	TTC29	800.855	-4.64734	1.44789	-3.20974	0.00132857	0.0160073
ENSDLAG00005021551	AFAP1L2	2345.79	1.06903	0.333233	3.20807	0.00133631	0.016089
ENSDLAG00005014390		2448.67	-2.65756	0.828828	-3.20641	0.00134403	0.0161589
ENSDLAG00005004616	OSBPL8	1259.32	-1.3533	0.422047	-3.20651	0.00134356	0.0161589
ENSDLAG00005025411		796.242	-2.4985	0.779279	-3.20617	0.00134516	0.016161
ENSDLAG00005027953		71.7883	0.750149	0.234009	3.20564	0.0013476	0.0161789
ENSDLAG00005025321	cacnb3a	950.002	-3.39512	1.05953	-3.20436	0.00135365	0.0162285
ENSDLAG00005024936		3617.53	-1.45803	0.455016	-3.20435	0.00135365	0.0162285
ENSDLAG00005005166	nr3c1	2012.81	-1.35852	0.424008	-3.20399	0.00135536	0.0162375
ENSDLAG00005022285	kpna2	2285.43	-1.81675	0.567089	-3.20365	0.00135698	0.0162453
ENSDLAG00005024892	dnajb9a	1046.76	-2.65414	0.828881	-3.20207	0.00136443	0.016323
ENSDLAG00005001297		5650.3	0.487325	0.152241	3.201	0.0013695	0.016372
ENSDLAG00005013032	lmbr1l	521.517	-1.21871	0.380822	-3.20021	0.00137327	0.0164054
ENSDLAG00005010689		161.619	-3.41101	1.06689	-3.19715	0.00138792	0.0165687
ENSDLAG00005014016		11145	-2.24707	0.702904	-3.19683	0.00138945	0.0165754
ENSDLAG00005009533	st3gal4	3578.95	1.10146	0.344587	3.19646	0.00139127	0.0165854
ENSDLAG00005022495	KCNIP4	1040.3	0.501063	0.15689	3.19372	0.00140452	0.0167315
ENSDLAG00005004802		164.293	-2.85181	0.893614	-3.19132	0.00141622	0.0168591
ENSDLAG00005000232	DYNLT1	3804.29	-4.19478	1.31496	-3.19004	0.00142252	0.016922
ENSDLAG00005000170	tnfrsf1a	1880.41	0.992426	0.3112	3.18903	0.00142753	0.0169698
ENSDLAG00005028145		92.5922	-2.59685	0.814439	-3.18852	0.00143005	0.0169878
ENSDLAG00005017302		318.139	-3.60693	1.13159	-3.18749	0.00143515	0.0170363
ENSDLAG00005002144		615.612	-2.625	0.823941	-3.18591	0.00144299	0.0171011
ENSDLAG00005031221	igfbp5a	405.027	-1.42218	0.446416	-3.18578	0.00144364	0.0171011
ENSDLAG00005009486	spice1	1588.1	-2.58111	0.810163	-3.18591	0.00144299	0.0171011
ENSDLAG00005007549		2485.7	-3.96048	1.24372	-3.18438	0.00145066	0.017142
ENSDLAG00005007542	FAM184A	974.316	-2.54042	0.797833	-3.18415	0.0014518	0.017142
ENSDLAG00005021416		342.54	-1.23104	0.386595	-3.18431	0.00145098	0.017142
ENSDLAG00005014519		9108.08	-1.22762	0.385514	-3.18437	0.00145071	0.017142
ENSDLAG00005003351	lnx2a	1349.99	-3.39313	1.06568	-3.18401	0.00145252	0.017142
ENSDLAG00005009919	wdr26b	4116.73	-2.16499	0.679985	-3.18387	0.00145318	0.017142
ENSDLAG00005028085		2245.36	-2.53767	0.797317	-3.18276	0.00145879	0.0171778
ENSDLAG00005021748		3842.47	-2.05902	0.646902	-3.18289	0.00145814	0.0171778
ENSDLAG00005021386		491.994	-1.86557	0.586166	-3.18267	0.00145926	0.0171778
ENSDLAG00005014606	septin6	20879.2	-2.9773	0.935761	-3.18169	0.00146419	0.0172238
ENSDLAG00005022751	sobpa	126.75	-1.34649	0.423446	-3.17985	0.00147353	0.0173216
ENSDLAG00005033192	fgf10a	46.0518	1.94709	0.612498	3.17893	0.00147819	0.0173644
ENSDLAG00005026124	WDR19	2266.44	-2.07561	0.653131	-3.17794	0.00148325	0.0174117
ENSDLAG00005029345	tspy	1074.96	-0.639622	0.201292	-3.17759	0.00148507	0.017421
ENSDLAG00005029382	LRRC4B	77.3931	-1.14197	0.359489	-3.17666	0.00148984	0.0174648
ENSDLAG00005020430		1726.06	-2.53639	0.798841	-3.17508	0.00149794	0.0175254
ENSDLAG00005028784		97.6756	-0.899449	0.283279	-3.17513	0.00149767	0.0175254
ENSDLAG00005024104	rasgrf2b	113.233	-1.48935	0.46908	-3.17505	0.00149812	0.0175254
ENSDLAG00005022301	slc5a2	120.337	1.18871	0.374551	3.1737	0.00150508	0.0175946
ENSDLAG00005029477		23.2529	-1.95067	0.614878	-3.17246	0.00151155	0.0176581
ENSDLAG00005016604	aspm	2113.02	-2.01704	0.635959	-3.17165	0.00151576	0.0176951
ENSDLAG00005031086		2782.08	-1.32836	0.418881	-3.17122	0.001518	0.017709
ENSDLAG00005019195	ccdc137	2298.87	0.749395	0.236377	3.17034	0.00152262	0.0177383
ENSDLAG00005027826		102.92	-2.44735	0.771911	-3.17051	0.00152172	0.0177383
ENSDLAG00005015084	VSTM4	117.85	1.3089	0.412886	3.17012	0.00152377	0.0177396
ENSDLAG00005009176		425.565	-2.60315	0.82132	-3.16947	0.00152719	0.0177671
ENSDLAG00005008454	itgbl1	93.1964	-2.97895	0.94063	-3.16697	0.00154037	0.0178958
ENSDLAG00005021173		5227.57	-0.962692	0.303978	-3.16698	0.00154032	0.0178958
ENSDLAG00005024351	ppm1nb	710.439	-1.7539	0.554159	-3.16498	0.00155093	0.0180061
ENSDLAG00005027950		956.208	-1.45425	0.459721	-3.16332	0.00155981	0.0180956
ENSDLAG00005014551	kif17	2324.19	-2.25869	0.714065	-3.16314	0.00156077	0.0180956
ENSDLAG00005002606		1497.72	-2.42771	0.767568	-3.16286	0.00156229	0.0181007
ENSDLAG00005004179		3107.28	0.60397	0.190996	3.16221	0.00156575	0.0181284
ENSDLAG00005007295	spsb4a	730.429	-2.86487	0.906289	-3.1611	0.00157177	0.0181856
ENSDLAG00005023740		163.344	-1.61124	0.509751	-3.16084	0.00157316	0.0181893
ENSDLAG00005031512	fkbp1ab	4560.26	-1.14684	0.362898	-3.16023	0.00157643	0.0182057
ENSDLAG00005014037		1969.82	1.39825	0.442458	3.16018	0.00157674	0.0182057
ENSDLAG00005032006		259.414	-1.4369	0.45474	-3.15982	0.00157864	0.0182153
ENSDLAG00005030705		630.376	-3.68677	1.16698	-3.15924	0.00158183	0.0182396
ENSDLAG00005010423		428.308	-3.48943	1.1047	-3.15873	0.0015846	0.0182467
ENSDLAG00005021406		6406.28	-2.51906	0.797457	-3.15887	0.00158382	0.0182467
ENSDLAG00005023838	ca7	459.747	-2.82469	0.894572	-3.15759	0.0015908	0.0183056
ENSDLAG00005015076	ZBTB48	134.244	-0.924551	0.292875	-3.15681	0.00159504	0.0183419
ENSDLAG00005029395		3673.86	-2.43892	0.77314	-3.15456	0.00160741	0.0184715
ENSDLAG00005034795	cpox	1158.06	0.803513	0.254785	3.15369	0.00161218	0.0185118
ENSDLAG00005027387		360.14	-2.19358	0.695639	-3.15333	0.0016142	0.0185118
ENSDLAG00005009988		407.8	-1.05012	0.333007	-3.15344	0.00161356	0.0185118
ENSDLAG00005007875	bmp1b	74.7392	0.960647	0.304735	3.1524	0.00161936	0.0185175
ENSDLAG00005001141	dedd1	1522.38	-1.17865	0.373819	-3.153	0.001616	0.0185175
ENSDLAG00005012231		1674.16	-1.72373	0.546806	-3.15236	0.00161959	0.0185175
ENSDLAG00005001165		365.339	0.591959	0.187769	3.15259	0.00161829	0.0185175
ENSDLAG00005021054	ube2h	661.964	-1.88645	0.598446	-3.15225	0.00162017	0.0185175
ENSDLAG00005000315	samd8	337.529	0.763632	0.242283	3.15182	0.00162259	0.0185326
ENSDLAG00005004187		1901.36	1.09476	0.347383	3.15144	0.00162466	0.0185437
ENSDLAG00005028307		612.302	-2.4413	0.77484	-3.15071	0.00162875	0.0185653
ENSDLAG00005008916		747.188	-0.846124	0.268539	-3.15084	0.00162802	0.0185653
ENSDLAG00005029934		402.854	1.95886	0.622083	3.14887	0.00163902	0.0186698
ENSDLAG00005031563		2688.36	-2.97886	0.94614	-3.14843	0.00164149	0.0186728
ENSDLAG00005008932	hand2	83.9117	-3.21685	1.02167	-3.14862	0.00164043	0.0186728
ENSDLAG00005007984	kif23	1663.66	-2.10643	0.66913	-3.14802	0.00164381	0.0186866
ENSDLAG00005008156		44.492	-3.07996	0.978458	-3.14778	0.00164518	0.0186896
ENSDLAG00005020488		1922.79	-2.43246	0.77313	-3.14625	0.00165377	0.0187746
ENSDLAG00005007866		68.8495	-2.22275	0.706569	-3.14584	0.00165613	0.0187887
ENSDLAG00005012449	DYNC2I1	1972.1	-2.53081	0.804853	-3.14444	0.00166406	0.0188408
ENSDLAG00005026101	tbccd1	1461.78	-2.12032	0.674246	-3.14473	0.00166242	0.0188408
ENSDLAG00005015380		169.963	2.03364	0.646708	3.1446	0.00166315	0.0188408
ENSDLAG00005035060		59.2641	2.13263	0.678303	3.14407	0.00166615	0.0188518
ENSDLAG00005014513		4329.7	-2.67063	0.849545	-3.14361	0.0016688	0.0188566
ENSDLAG00005012591		171.673	-1.44742	0.46041	-3.14376	0.00166794	0.0188566
ENSDLAG00005006570		104.661	1.81267	0.576681	3.14327	0.0016707	0.0188654
ENSDLAG00005001667		282.972	-4.17047	1.32728	-3.14212	0.00167732	0.0189275
ENSDLAG00005012143		193.73	-1.60723	0.51162	-3.14144	0.00168118	0.0189584
ENSDLAG00005022343		6200.17	-3.48562	1.11025	-3.1395	0.00169239	0.0190467
ENSDLAG00005034191		178.706	-0.791004	0.251925	-3.13984	0.00169039	0.0190467
ENSDLAG00005033999	psph	588.787	-0.948303	0.302049	-3.13957	0.00169195	0.0190467
ENSDLAG00005002240		6867.08	-2.57284	0.819685	-3.13881	0.00169633	0.0190783
ENSDLAG00005025243	spata17	1120.14	-2.90806	0.926578	-3.1385	0.00169816	0.0190862
ENSDLAG00005001647	hspa4b	6093.94	0.672017	0.214186	3.13754	0.00170373	0.0191361
ENSDLAG00005004605		1796.21	-2.72181	0.867614	-3.13712	0.00170614	0.0191505
ENSDLAG00005029089		28.0774	1.34561	0.429011	3.13653	0.00170959	0.0191764
ENSDLAG00005003356	agfg1b	4804.87	0.79494	0.253487	3.13601	0.00171261	0.0191804
ENSDLAG00005029454		31.7362	-2.59846	0.828586	-3.13601	0.00171261	0.0191804
ENSDLAG00005028869	onecut1	22.1644	2.02056	0.644336	3.13589	0.00171335	0.0191804
ENSDLAG00005028453		44.7578	2.09207	0.667364	3.13483	0.00171956	0.0192372
ENSDLAG00005000362		3377.43	-1.89297	0.604024	-3.13393	0.00172484	0.0192835
ENSDLAG00005013943	ADCY9	135.702	-1.37606	0.43917	-3.13333	0.00172834	0.0193099
ENSDLAG00005013255	aldh1a2	3184.35	1.38703	0.44275	3.13276	0.00173174	0.0193223
ENSDLAG00005022770	spc25	562.432	-2.14879	0.685899	-3.13281	0.00173144	0.0193223
ENSDLAG00005033202	eif1ad	983.859	0.376843	0.120329	3.13178	0.00173753	0.0193685
ENSDLAG00005009499	MAP7D1	1952.81	0.850315	0.271521	3.13167	0.00173817	0.0193685
ENSDLAG00005005029	enpp1	834.141	1.33412	0.426042	3.13144	0.00173953	0.0193709
ENSDLAG00005011053		1395.88	-1.70751	0.545322	-3.13119	0.00174098	0.0193743
ENSDLAG00005013068		918.477	-1.30092	0.415564	-3.13048	0.00174519	0.0194083
ENSDLAG00005010067		1198.48	-2.5119	0.802745	-3.12913	0.00175323	0.0194849
ENSDLAG00005016598	glceb	837.778	-2.88636	0.922509	-3.12881	0.00175514	0.0194934
ENSDLAG00005010977	twf2b	57.7894	-0.892602	0.285315	-3.12848	0.00175713	0.0195026
ENSDLAG00005001518	dll4	402.521	-1.06578	0.340693	-3.12827	0.00175841	0.019504
ENSDLAG00005034480	cep57l1	2930.62	-3.02096	0.965945	-3.12747	0.0017632	0.0195331
ENSDLAG00005014036		696.387	1.34659	0.430573	3.12744	0.00176334	0.0195331
ENSDLAG00005000731		242.753	-2.86654	0.916664	-3.12714	0.00176514	0.0195403
ENSDLAG00005021713		1205.32	-0.796175	0.254723	-3.12565	0.00177412	0.0196268
ENSDLAG00005002239		53.8936	-1.48702	0.475821	-3.12516	0.00177708	0.0196467
ENSDLAG00005029326	xkr5a	1357.5	1.31666	0.421434	3.12423	0.0017827	0.0196959
ENSDLAG00005028341	PKNOX1	1146.37	-0.615916	0.197166	-3.12385	0.00178503	0.0197088
ENSDLAG00005033415		25.1148	-1.69804	0.543614	-3.12362	0.00178642	0.0197113
ENSDLAG00005007289		206.777	-0.812289	0.260098	-3.12301	0.00179013	0.0197264
ENSDLAG00005024606		1244.01	0.496135	0.158856	3.12318	0.00178908	0.0197264
ENSDLAG00005025306	SSB	2174.74	0.549539	0.176002	3.12234	0.00179422	0.0197587
ENSDLAG00005000357		4222.23	-2.36173	0.756568	-3.12164	0.00179846	0.0197924
ENSDLAG00005026844		735.979	0.493037	0.157972	3.12104	0.00180216	0.0198203
ENSDLAG00005027530	tent5c	11597.1	-3.80695	1.2199	-3.1207	0.00180421	0.0198299
ENSDLAG00005003603		1874.03	-0.993126	0.318259	-3.1205	0.00180543	0.0198304
ENSDLAG00005010563	UBA5	908.989	0.779556	0.250018	3.118	0.00182081	0.0199863
ENSDLAG00005024883	dcaf12	18990.2	-2.87123	0.920933	-3.11774	0.00182245	0.0199914
ENSDLAG00005029861	rsph9	3715.61	-3.76983	1.20932	-3.11732	0.00182502	0.0200066
ENSDLAG00005033949		1008.52	-0.912729	0.292929	-3.11587	0.00183403	0.0200865
ENSDLAG00005011294	plcg1	1481.99	-0.965096	0.309746	-3.11576	0.00183469	0.0200865
ENSDLAG00005015647		1206.44	-2.77478	0.890954	-3.1144	0.00184322	0.0201668
ENSDLAG00005007011	GPR153	239.973	-1.16935	0.375632	-3.11301	0.00185189	0.0202355
ENSDLAG00005027059	st3gal3b	2605.17	-0.728659	0.234064	-3.11308	0.00185145	0.0202355
ENSDLAG00005027542		1064.69	-2.44918	0.78694	-3.11228	0.00185649	0.0202596
ENSDLAG00005019716	zfhx3b	760.225	-1.14663	0.368418	-3.1123	0.00185633	0.0202596
ENSDLAG00005027614	ATXN7L1	1328.99	-1.10665	0.355619	-3.1119	0.00185889	0.0202726
ENSDLAG00005028118		2201.29	-2.71048	0.871141	-3.11142	0.00186193	0.0202928
ENSDLAG00005034499	dlx5a	24.7369	-2.45175	0.788303	-3.11016	0.00186985	0.0203659
ENSDLAG00005024508	dpcd	911.947	-2.26278	0.727634	-3.10978	0.00187226	0.020379
ENSDLAG00005010366	fhl1a	1678.76	-1.21337	0.39042	-3.10787	0.00188441	0.0204981
ENSDLAG00005006037		485.86	-0.964787	0.310568	-3.10652	0.001893	0.0205784
ENSDLAG00005003302		60.3545	-2.19395	0.706373	-3.10593	0.0018968	0.0205895
ENSDLAG00005018611	prmt9	4077.45	-2.40771	0.775233	-3.1058	0.00189768	0.0205895
ENSDLAG00005031857		924.143	1.47897	0.476179	3.10591	0.00189697	0.0205895
ENSDLAG00005009646	prelid3b	268.03	-1.37118	0.441574	-3.10521	0.00190145	0.0206171
ENSDLAG00005006296		850.867	0.592278	0.190763	3.10478	0.0019042	0.0206337
ENSDLAG00005026562		2259.65	-3.29773	1.06242	-3.10397	0.00190942	0.0206719
ENSDLAG00005022244		1846.24	-2.43813	0.785547	-3.10373	0.00191099	0.0206719
ENSDLAG00005027817		22.0697	-2.18357	0.703578	-3.10353	0.00191226	0.0206719
ENSDLAG00005003806	ifi30	2523.43	-1.57161	0.506403	-3.10348	0.00191262	0.0206719
ENSDLAG00005001234		4356.16	0.582867	0.187858	3.1027	0.00191766	0.0207132
ENSDLAG00005007318	ube2g1a	708.123	-2.08518	0.672325	-3.10144	0.00192582	0.020788
ENSDLAG00005030827		2077.1	-2.69375	0.868657	-3.10105	0.00192835	0.020802
ENSDLAG00005000937	ankef1a	7114.92	-3.78043	1.21917	-3.10082	0.00192988	0.0208053
ENSDLAG00005025206		4564.14	-3.02349	0.975174	-3.10046	0.00193219	0.0208137
ENSDLAG00005030377		864.085	-2.63754	0.85077	-3.10018	0.00193404	0.0208137
ENSDLAG00005021682	irf6	645.598	0.750188	0.241989	3.10009	0.00193459	0.0208137
ENSDLAG00005007704		1760.2	0.579402	0.186907	3.09994	0.00193559	0.0208137
ENSDLAG00005003975		7058.1	-3.91119	1.26206	-3.09905	0.00194142	0.0208632
ENSDLAG00005034157		106.295	-1.06892	0.344981	-3.09848	0.00194519	0.0208904
ENSDLAG00005003032		942.183	-1.84883	0.596841	-3.09768	0.00195039	0.020933
ENSDLAG00005026672		135.161	2.12792	0.686988	3.09746	0.00195184	0.0209352
ENSDLAG00005030041		1528.47	0.50446	0.162873	3.09725	0.00195323	0.0209369
ENSDLAG00005010132		1090.85	-0.831301	0.268441	-3.09677	0.00195641	0.0209576
ENSDLAG00005017869		878.449	-2.33363	0.753767	-3.09595	0.00196183	0.0209891
ENSDLAG00005011640	SNORD31	54.7976	1.11306	0.359516	3.09601	0.00196143	0.0209891
ENSDLAG00005024181		801.735	-1.26123	0.407408	-3.09574	0.00196324	0.0209909
ENSDLAG00005020818		58.8315	1.12969	0.365148	3.09378	0.00197621	0.0211163
ENSDLAG00005006127	exosc8	397.463	0.658859	0.213127	3.09139	0.00199221	0.0212469
ENSDLAG00005028627	fosl2	2401.5	1.63336	0.528317	3.09163	0.00199063	0.0212469
ENSDLAG00005015053	stard3	2421.36	0.878072	0.284028	3.0915	0.00199149	0.0212469
ENSDLAG00005013187	wdsub1	3777.47	-2.17976	0.70524	-3.09081	0.00199614	0.0212754
ENSDLAG00005033869		289.166	0.988765	0.319993	3.08995	0.00200187	0.021323
ENSDLAG00005015185		277.874	-2.68458	0.868934	-3.08951	0.00200484	0.0213412
ENSDLAG00005025414	spc24	2071.31	-2.87387	0.930286	-3.08923	0.00200675	0.0213481
ENSDLAG00005000199		2029.02	-2.88931	0.935358	-3.08899	0.00200838	0.021352
ENSDLAG00005021310		1228.53	1.17522	0.380491	3.08868	0.00201046	0.0213607
ENSDLAG00005022758	nostrin	373.388	-1.55611	0.503844	-3.08848	0.00201181	0.0213616
ENSDLAG00005020860	acbd5a	1358.98	-0.72687	0.235405	-3.08775	0.0020168	0.0213901
ENSDLAG00005033657		36.4948	-1.81353	0.587337	-3.08771	0.00201703	0.0213901
ENSDLAG00005004710		638.294	-2.27045	0.735406	-3.08735	0.00201951	0.0214031
ENSDLAG00005012383		5023.62	-2.43665	0.789325	-3.087	0.00202187	0.0214146
ENSDLAG00005029006	fam222ba	361.334	-1.01926	0.330229	-3.08653	0.00202508	0.0214351
ENSDLAG00005019582	phf5a	223.821	0.529188	0.171481	3.08599	0.00202878	0.0214474
ENSDLAG00005033664	UBE2R2	2338.62	-2.91013	0.942959	-3.08617	0.00202756	0.0214474
ENSDLAG00005033481	CCDC148	947.237	-2.55965	0.829798	-3.08467	0.00203781	0.0215287
ENSDLAG00005005496		796.052	-0.789547	0.255973	-3.08449	0.00203902	0.0215287
ENSDLAG00005007400	alg2	685.782	0.519033	0.168291	3.08413	0.00204145	0.0215321
ENSDLAG00005006731		971.009	-1.16633	0.378178	-3.08407	0.00204188	0.0215321
ENSDLAG00005034564		237.683	-2.24456	0.728069	-3.08289	0.00204998	0.0215984
ENSDLAG00005000733	WDR49	76.8059	-3.29871	1.07004	-3.08279	0.00205073	0.0215984
ENSDLAG00005001133	kiz	1583.44	-2.26073	0.733439	-3.08238	0.00205355	0.0216147
ENSDLAG00005019477	zgc:56699	6317.22	-2.72971	0.886061	-3.08073	0.00206495	0.0217212
ENSDLAG00005033820		6241.25	-2.43443	0.790312	-3.08034	0.00206766	0.0217226
ENSDLAG00005027831		42.4124	2.57318	0.835342	3.08039	0.00206729	0.0217226
ENSDLAG00005019093		74.6289	-1.75511	0.56984	-3.08	0.00206999	0.0217336
ENSDLAG00005031675		1521.31	-1.9674	0.638893	-3.07939	0.00207423	0.0217636
ENSDLAG00005024684		617.25	-1.0939	0.355253	-3.07922	0.00207542	0.0217636
ENSDLAG00005006124	mtfr2	1306.41	-2.41032	0.782918	-3.07864	0.00207949	0.0217928
ENSDLAG00005011067		355.677	0.726374	0.235994	3.07793	0.00208445	0.0218312
ENSDLAG00005015522	MPHOSPH9	4201.03	-2.1321	0.692942	-3.07688	0.00209177	0.0218943
ENSDLAG00005030755	szrd1	3377.76	0.519325	0.168814	3.07632	0.00209575	0.0219223
ENSDLAG00005004188		12512.6	-2.68873	0.874084	-3.07605	0.00209762	0.0219283
ENSDLAG00005010707		2655.52	-2.28883	0.744187	-3.0756	0.00210076	0.0219476
ENSDLAG00005022671	dclk1b	270.385	-1.12978	0.367453	-3.07464	0.00210757	0.0220052
ENSDLAG00005001774		318.27	1.47276	0.479046	3.07437	0.00210951	0.0220118
ENSDLAG00005028299		890.083	-3.63506	1.18279	-3.07331	0.00211702	0.0220658
ENSDLAG00005026021		103.68	-2.9196	0.950113	-3.0729	0.0021199	0.0220658
ENSDLAG00005030941		289.838	-1.9805	0.644492	-3.07296	0.00211945	0.0220658
ENSDLAG00005020109		2865.18	0.568713	0.185062	3.07309	0.00211853	0.0220658
ENSDLAG00005019086		220.263	-1.97811	0.643869	-3.07222	0.00212473	0.0220778
ENSDLAG00005003344		1643.54	-0.517361	0.168384	-3.0725	0.0021227	0.0220778
ENSDLAG00005018807		133.344	0.754741	0.245669	3.07219	0.00212497	0.0220778
ENSDLAG00005033330	foxo6b	60.3896	-1.69093	0.550476	-3.07175	0.00212806	0.0220962
ENSDLAG00005007731	rufy2	4695.7	-1.23814	0.403122	-3.07138	0.00213075	0.0221106
ENSDLAG00005024525		1253.29	-0.985595	0.321008	-3.07031	0.00213835	0.0221758
ENSDLAG00005018812		44.8515	-2.2292	0.726436	-3.06868	0.00215004	0.0222834
ENSDLAG00005029633		4442.53	-1.32533	0.432034	-3.06764	0.00215753	0.0223337
ENSDLAG00005006315		1774.04	-1.29461	0.422021	-3.06766	0.00215744	0.0223337
ENSDLAG00005010071		1401.99	-2.18842	0.71347	-3.06729	0.00216006	0.0223462
ENSDLAG00005020476		829.365	-1.21856	0.397321	-3.06696	0.00216251	0.0223578
ENSDLAG00005017710	kif6	496.366	-2.66475	0.868983	-3.06652	0.00216569	0.022377
ENSDLAG00005022443		4517.62	-3.01741	0.984555	-3.06474	0.00217858	0.0224965
ENSDLAG00005008192		257.367	-2.32497	0.758778	-3.0641	0.00218326	0.022531
ENSDLAG00005031088	CJ104	112.533	-0.817975	0.267052	-3.06298	0.00219143	0.0226016
ENSDLAG00005009281	nphp1	1511	-2.23202	0.728964	-3.06192	0.00219925	0.0226684
ENSDLAG00005004308		4659.54	-2.43234	0.794524	-3.06138	0.00220318	0.0226812
ENSDLAG00005023448	phyhd1	140.968	0.530032	0.173126	3.06154	0.00220204	0.0226812
ENSDLAG00005000581		1446.92	-2.46876	0.806686	-3.06037	0.00221065	0.0227442
ENSDLAG00005007034	enkd1	665.032	-2.64933	0.865851	-3.0598	0.00221483	0.0227735
ENSDLAG00005026071	GNB4	436.919	0.569987	0.186341	3.05885	0.00222191	0.0228324
ENSDLAG00005022477		48.548	-2.63195	0.86094	-3.05707	0.00223515	0.0229529
ENSDLAG00005019330		67.0843	-2.51023	0.821167	-3.0569	0.00223636	0.0229529
ENSDLAG00005018771		32.0782	-3.23	1.05675	-3.05654	0.0022391	0.0229671
ENSDLAG00005032376	CLDN20	264.821	-2.61282	0.855173	-3.05531	0.00224827	0.023009
ENSDLAG00005024348		60.2701	-1.53398	0.502024	-3.05558	0.00224624	0.023009
ENSDLAG00005034267		1961.63	-0.935895	0.306292	-3.05556	0.0022464	0.023009
ENSDLAG00005012256	rfx3	361.354	-2.47833	0.811169	-3.05526	0.00224863	0.023009
ENSDLAG00005031346	bccip	2846.78	0.643299	0.210576	3.05496	0.00225094	0.0230187
ENSDLAG00005012012		1236.41	-2.53967	0.831653	-3.05376	0.00225995	0.0230829
ENSDLAG00005012245		73.0825	1.47861	0.484169	3.05392	0.00225872	0.0230829
ENSDLAG00005001166		1540.04	-0.782899	0.256394	-3.0535	0.00226191	0.023089
ENSDLAG00005034197		97.8408	-3.21338	1.05246	-3.05321	0.00226408	0.0230972
ENSDLAG00005034270	brinp1	45.539	-3.36526	1.10243	-3.05259	0.00226878	0.0231033
ENSDLAG00005025117	jak1	8223.86	0.825514	0.270411	3.05281	0.00226709	0.0231033
ENSDLAG00005002182		413.942	-1.08987	0.357027	-3.05264	0.00226841	0.0231033
ENSDLAG00005001824		156.089	-0.736257	0.241273	-3.05154	0.00227667	0.0231697
ENSDLAG00005014909		4508.63	-2.45787	0.805629	-3.05087	0.0022818	0.0231965
ENSDLAG00005005527		35.7269	-1.60808	0.527094	-3.05084	0.00228205	0.0231965
ENSDLAG00005034211		2226.7	-0.892194	0.292463	-3.05062	0.00228366	0.0231989
ENSDLAG00005025251	CTNNBL1	2225.54	0.388323	0.127305	3.05034	0.00228584	0.0232009
ENSDLAG00005001102		782.621	1.62322	0.532163	3.05024	0.00228661	0.0232009
ENSDLAG00005034630	DDIT4	3537.59	-1.80142	0.590653	-3.04987	0.00228941	0.0232015
ENSDLAG00005027536	pus10	1879.85	0.727835	0.238633	3.05003	0.00228822	0.0232015
ENSDLAG00005008648	tmprss2	162.104	-1.55933	0.511457	-3.0488	0.00229759	0.0232705
ENSDLAG00005010985	DIAPH2	585.699	-1.40087	0.459516	-3.04858	0.00229924	0.0232733
ENSDLAG00005001203	daw1	3536.86	-2.60369	0.854233	-3.04798	0.00230383	0.0233058
ENSDLAG00005003052	gatm	270.344	-1.56923	0.514926	-3.04749	0.00230759	0.0233193
ENSDLAG00005027085	vdrb	722.337	-2.06044	0.67612	-3.04745	0.00230792	0.0233193
ENSDLAG00005033159		1758.21	0.729248	0.239328	3.04706	0.00231089	0.0233353
ENSDLAG00005019629	gmnn	1010.81	-1.42139	0.466519	-3.0468	0.00231289	0.0233416
ENSDLAG00005028220		1621.44	0.5195	0.170521	3.04654	0.00231489	0.0233478
ENSDLAG00005034421	trim47	1766.38	-1.93738	0.636061	-3.0459	0.00231982	0.0233835
ENSDLAG00005005510	exosc5	814.771	0.687533	0.225816	3.04466	0.00232944	0.0234666
ENSDLAG00005034663		3556	-2.00009	0.657115	-3.04375	0.00233652	0.0235098
ENSDLAG00005035079	kcnj1a.6	21.8417	3.02952	0.995279	3.04389	0.00233542	0.0235098
ENSDLAG00005034589		149.592	-1.43997	0.473259	-3.04267	0.00234489	0.02358
ENSDLAG00005017954	oprd1b	38.1752	1.6228	0.533381	3.04248	0.0023464	0.0235812
ENSDLAG00005005143	NSUN7	9648.55	-3.71535	1.22139	-3.04191	0.00235082	0.0236116
ENSDLAG00005022396	exoc4	2556.01	-1.23719	0.40676	-3.04157	0.00235351	0.0236245
ENSDLAG00005011879		620.604	-2.40949	0.792305	-3.04112	0.00235703	0.0236459
ENSDLAG00005026505		2991.75	0.685894	0.225566	3.04077	0.00235972	0.0236588
ENSDLAG00005019821	phb	3483.22	0.815465	0.268193	3.04059	0.00236115	0.0236591
ENSDLAG00005007428	copb2	4502.47	0.483824	0.159153	3.03999	0.00236583	0.0236634
ENSDLAG00005009581	dnal1	1951.67	-2.46452	0.810665	-3.04013	0.0023648	0.0236634
ENSDLAG00005009175	STT3B	2052.3	0.864071	0.28425	3.03982	0.00236718	0.0236634
ENSDLAG00005031684		196.467	2.08281	0.685083	3.04024	0.00236393	0.0236634
ENSDLAG00005013189	smpdl3b	147.029	-1.06792	0.35137	-3.0393	0.00237128	0.0236904
ENSDLAG00005022191		1280.99	1.18713	0.390722	3.03831	0.00237911	0.0237546
ENSDLAG00005019345		24.8536	-1.99435	0.656572	-3.03751	0.00238538	0.0237751
ENSDLAG00005013673	nanp	134.755	1.00029	0.329302	3.03761	0.00238464	0.0237751
ENSDLAG00005008290	sox7	488.876	-1.23419	0.406272	-3.03785	0.00238273	0.0237751
ENSDLAG00005030824	mettl18	481.027	0.614285	0.202245	3.03733	0.00238687	0.0237759
ENSDLAG00005006578		1458.94	-2.28858	0.75394	-3.03549	0.00240147	0.0239072
ENSDLAG00005032106		2730.53	-2.08105	0.68562	-3.03528	0.00240315	0.0239098
ENSDLAG00005024414	igfbp6b	119.62	-1.73318	0.5712	-3.03428	0.00241111	0.023975
ENSDLAG00005023371	agtrap	591.043	1.06708	0.351787	3.03331	0.00241885	0.0240378
ENSDLAG00005017724	ubox5	2146.5	-2.28882	0.75468	-3.03284	0.00242266	0.0240615
ENSDLAG00005004313	wbp2	3306.57	-1.84289	0.607705	-3.03255	0.00242497	0.0240703
ENSDLAG00005027637		2951.58	-2.48484	0.819509	-3.03211	0.00242852	0.0240914
ENSDLAG00005022527	TBC1D14	291.483	-1.01627	0.335202	-3.0318	0.00243098	0.0241016
ENSDLAG00005014371	ak7b	4602.32	-3.0668	1.01172	-3.03126	0.00243532	0.0241305
ENSDLAG00005013641		595.912	-0.821519	0.271041	-3.03098	0.00243765	0.0241394
ENSDLAG00005012050		2925.2	-1.38645	0.457529	-3.03029	0.00244317	0.0241799
ENSDLAG00005034022	dbpa	222.041	-0.904652	0.298596	-3.02969	0.00244806	0.0242
ENSDLAG00005027596	RFK	1879.9	0.853329	0.281641	3.02985	0.00244678	0.0242
ENSDLAG00005006960	kifap3a	3412.66	-2.90566	0.959153	-3.0294	0.00245037	0.0242087
ENSDLAG00005016400	wnt9b	90.4407	-1.14986	0.379618	-3.029	0.00245365	0.024227
ENSDLAG00005024151	gpr160	51.9936	-1.94945	0.643805	-3.02802	0.00246163	0.024273
ENSDLAG00005024359	STRBP	1252.11	-1.43059	0.47247	-3.0279	0.00246262	0.024273
ENSDLAG00005014454	slc35e4	3281.29	-3.52087	1.1628	-3.02791	0.00246249	0.024273
ENSDLAG00005035021		5340.97	-4.702	1.55319	-3.02732	0.00246734	0.0242911
ENSDLAG00005034159		47.4209	1.45349	0.480122	3.02734	0.00246714	0.0242911
ENSDLAG00005006670	cabp1b	61.4511	2.26851	0.749407	3.02708	0.00246929	0.0242962
ENSDLAG00005014778	lypla2	7349.51	-2.27673	0.752329	-3.02624	0.00247619	0.0243499
ENSDLAG00005004185	VMP1	5629.53	1.15281	0.380985	3.02586	0.00247923	0.0243657
ENSDLAG00005003216		293.728	-0.975888	0.322547	-3.02557	0.00248164	0.0243752
ENSDLAG00005002845		1938.08	-1.8406	0.608397	-3.02533	0.00248362	0.0243804
ENSDLAG00005023263		4511.02	-3.84517	1.27124	-3.02473	0.00248856	0.0243864
ENSDLAG00005027270	laptm4a	12095	-0.653138	0.215922	-3.02488	0.00248729	0.0243864
ENSDLAG00005007266		863.429	-0.796422	0.263274	-3.02507	0.00248574	0.0243864
ENSDLAG00005002173	mettl13	435.681	0.75491	0.24961	3.02436	0.0024916	0.0244021
ENSDLAG00005009819	DDX24	1755.56	0.570918	0.188795	3.02402	0.00249443	0.0244106
ENSDLAG00005023245		124.804	0.719313	0.237876	3.0239	0.00249536	0.0244106
ENSDLAG00005033067		37.1314	-3.19413	1.05694	-3.02205	0.00251071	0.0245057
ENSDLAG00005029126		1262.73	-3.11002	1.02912	-3.02203	0.00251088	0.0245057
ENSDLAG00005033599	MAP7D2	406.838	-2.52862	0.83664	-3.02235	0.00250819	0.0245057
ENSDLAG00005021774		276.351	-0.694465	0.229798	-3.02207	0.00251051	0.0245057
ENSDLAG00005011445	DYNC1I1	599.583	-1.36961	0.453257	-3.02172	0.00251346	0.0245168
ENSDLAG00005034244		2625.05	0.928367	0.307302	3.02103	0.00251918	0.0245584
ENSDLAG00005010163		417.459	-1.47744	0.489174	-3.02028	0.00252538	0.0245826
ENSDLAG00005023771	LHFPL2	864.734	1.44368	0.478006	3.02021	0.00252603	0.0245826
ENSDLAG00005027316		1578.54	0.664668	0.220072	3.02024	0.00252577	0.0245826
ENSDLAG00005015262		64.3557	-3.34287	1.10699	-3.01978	0.00252962	0.0245893
ENSDLAG00005001585	rnf34a	751.767	-0.413276	0.136856	-3.01979	0.00252951	0.0245893
ENSDLAG00005004116	ddx56	2367.72	0.678592	0.224861	3.01784	0.00254586	0.0247328
ENSDLAG00005009623		794.651	-1.50545	0.498922	-3.01741	0.00254942	0.0247532
ENSDLAG00005001307	cybb	1281.21	2.07687	0.688349	3.01718	0.00255139	0.0247582
ENSDLAG00005002022		1443.06	-2.15548	0.714511	-3.01671	0.00255531	0.0247678
ENSDLAG00005007322	ubac2	838.25	0.57288	0.189892	3.01688	0.00255395	0.0247678
ENSDLAG00005009232		1946.32	1.02512	0.339895	3.016	0.00256131	0.0248117
ENSDLAG00005016583	CLSPN	2069.42	0.539845	0.179025	3.01546	0.00256587	0.0248416
ENSDLAG00005023865		1483.18	-3.84098	1.27395	-3.01503	0.00256955	0.0248488
ENSDLAG00005016097		777.892	-1.92678	0.639041	-3.01511	0.00256884	0.0248488
ENSDLAG00005019944		3881.81	-2.43421	0.807686	-3.01381	0.00257991	0.0249347
ENSDLAG00005030495		3553.14	-2.19277	0.727688	-3.01334	0.00258387	0.0249444
ENSDLAG00005031634		139.214	-1.18659	0.393774	-3.01337	0.00258362	0.0249444
ENSDLAG00005020867	pdss1	628.333	0.726711	0.241199	3.01291	0.00258756	0.0249659
ENSDLAG00005009223		874.698	-1.29361	0.429499	-3.0119	0.00259615	0.0250344
ENSDLAG00005032803		2706.48	-1.09146	0.362461	-3.01124	0.00260185	0.0250751
ENSDLAG00005022225	dkk3a	152.723	-1.90948	0.634203	-3.01083	0.00260532	0.0250942
ENSDLAG00005021556		8560.34	-1.96762	0.653839	-3.00934	0.00261818	0.0252037
ENSDLAG00005006116	armc1l	2748.93	-2.31518	0.769507	-3.00866	0.00262405	0.0252458
ENSDLAG00005010615	ARHGAP19	456.223	-2.21857	0.737497	-3.00824	0.00262765	0.0252492
ENSDLAG00005013771	dcst2	7396.38	-4.45844	1.48215	-3.0081	0.00262888	0.0252492
ENSDLAG00005001858	MCMDC2	979.461	-2.80316	0.931845	-3.00818	0.00262817	0.0252492
ENSDLAG00005025490		817.042	0.672934	0.223763	3.00735	0.0026354	0.0252974
ENSDLAG00005001677		85.4123	-1.52681	0.507738	-3.00709	0.00263765	0.0253047
ENSDLAG00005014132		778.819	-2.82883	0.94138	-3.00499	0.00265593	0.0254656
ENSDLAG00005009825		4500.05	-1.69017	0.562621	-3.00409	0.00266376	0.0255118
ENSDLAG00005025158		1226.19	0.580997	0.193398	3.00416	0.00266318	0.0255118
ENSDLAG00005014712		3816.36	-2.43433	0.810532	-3.00337	0.00267006	0.0255543
ENSDLAG00005007009		2275.41	-2.0734	0.690388	-3.00324	0.00267122	0.0255543
ENSDLAG00005004442		3318.97	-2.19853	0.732394	-3.00184	0.0026835	0.0256427
ENSDLAG00005011143		56.7484	0.925309	0.308235	3.00196	0.00268249	0.0256427
ENSDLAG00005001965	ahr1b	873.528	-2.19215	0.730342	-3.00154	0.00268613	0.0256533
ENSDLAG00005020888		4415.06	-1.87432	0.624556	-3.00105	0.00269051	0.0256806
ENSDLAG00005031665		39.8114	-1.34417	0.447939	-3.00079	0.00269276	0.0256876
ENSDLAG00005018018		807.637	-1.71335	0.571112	-3.00002	0.00269966	0.0257389
ENSDLAG00005013102	CGNL1	7427.71	-0.452505	0.150847	-2.99977	0.00270183	0.0257389
ENSDLAG00005001338	CGNL1	343.191	1.28907	0.429738	2.99967	0.00270271	0.0257389
ENSDLAG00005031746		2913.55	0.448824	0.149667	2.99882	0.00271029	0.0257966
ENSDLAG00005031122	selenou1a	90.9855	-1.50657	0.502455	-2.99841	0.00271388	0.0258162
ENSDLAG00005029340		1013.28	0.76176	0.254103	2.99784	0.00271896	0.02585
ENSDLAG00005027522	fam50a	1028.86	-0.459061	0.153215	-2.99619	0.00273373	0.0259758
ENSDLAG00005028799		3910.95	-3.42348	1.14295	-2.99529	0.00274182	0.026024
ENSDLAG00005033266		60.5546	-2.11788	0.707085	-2.99523	0.00274236	0.026024
ENSDLAG00005002053	trim55b	176.441	-1.4722	0.491532	-2.99511	0.00274342	0.026024
ENSDLAG00005010031	CLPB	6639.6	-2.84045	0.948602	-2.99436	0.00275025	0.0260741
ENSDLAG00005025318	ubr3	3336.98	-2.04882	0.684328	-2.99392	0.00275417	0.0260967
ENSDLAG00005015357	plek	304.436	-1.52687	0.510042	-2.99361	0.00275699	0.0261088
ENSDLAG00005014458		797.08	-2.3997	0.801786	-2.99295	0.00276298	0.0261362
ENSDLAG00005013653	pyroxd2	116.182	-1.07956	0.360685	-2.99309	0.00276168	0.0261362
ENSDLAG00005000912	gapdhs	21653.5	0.588563	0.196664	2.99273	0.00276491	0.0261399
ENSDLAG00005027647	ENKUR	761.786	-3.4207	1.14331	-2.99192	0.00277231	0.0261951
ENSDLAG00005010440		170.593	-4.01344	1.34184	-2.991	0.00278066	0.0262593
ENSDLAG00005025670		1287.2	-1.12093	0.374811	-2.99065	0.00278381	0.0262745
ENSDLAG00005009162		2254.15	-2.1291	0.71216	-2.98964	0.00279305	0.0263322
ENSDLAG00005023387		3111.74	0.367248	0.122834	2.98978	0.00279178	0.0263322
ENSDLAG00005018773	cibar1	1137.34	-1.35351	0.452911	-2.98847	0.00280377	0.0264093
ENSDLAG00005008588		1239.92	0.61998	0.207462	2.98841	0.00280435	0.0264093
ENSDLAG00005022908	dnai7	3834.81	-3.0408	1.01761	-2.98816	0.00280659	0.0264123
ENSDLAG00005029452		319.643	0.436258	0.146002	2.98803	0.00280779	0.0264123
ENSDLAG00005019838	cspg5b	36.8499	-2.87586	0.962718	-2.98723	0.00281519	0.0264175
ENSDLAG00005016176		2121.58	-1.18825	0.397708	-2.98775	0.00281042	0.0264175
ENSDLAG00005018901		58.8256	0.845546	0.283059	2.98717	0.00281572	0.0264175
ENSDLAG00005007219		123.992	1.13082	0.378564	2.98712	0.00281615	0.0264175
ENSDLAG00005004336	TMEM255A	450.54	-2.36951	0.793159	-2.98744	0.00281323	0.0264175
ENSDLAG00005011832	TOP1	625.768	-1.82609	0.611364	-2.98691	0.00281816	0.0264216
ENSDLAG00005021487		1374.11	0.419893	0.140653	2.98531	0.00283292	0.0265452
ENSDLAG00005029475		3423.01	0.644999	0.216205	2.98327	0.00285189	0.0267083
ENSDLAG00005032933	RIPK4	197.287	0.776843	0.260445	2.98275	0.00285674	0.026724
ENSDLAG00005009625	tspan13a	208.605	1.81706	0.609182	2.98279	0.00285636	0.026724
ENSDLAG00005007355	BAZ2B	15028.5	-2.65728	0.891001	-2.98235	0.00286045	0.0267439
ENSDLAG00005033235	edn2	87.8988	1.42767	0.478837	2.98153	0.00286814	0.0267883
ENSDLAG00005002679		323.7	-1.81542	0.608917	-2.98138	0.00286948	0.0267883
ENSDLAG00005003196		558.7	-0.982545	0.329565	-2.98133	0.00286995	0.0267883
ENSDLAG00005007420	AAK1	676.056	-0.732927	0.245972	-2.97972	0.00288513	0.026841
ENSDLAG00005015924	angel2	2250.55	-3.20055	1.07397	-2.9801	0.0028815	0.026841
ENSDLAG00005001907	atf4a	23098.1	0.542179	0.181935	2.98007	0.00288187	0.026841
ENSDLAG00005021849	efhc2	289.683	-2.57275	0.863402	-2.97978	0.00288456	0.026841
ENSDLAG00005001478		41.9798	-1.6954	0.568845	-2.98042	0.00287852	0.026841
ENSDLAG00005010624	ptpn11a	2153.13	-0.612192	0.205453	-2.97972	0.00288512	0.026841
ENSDLAG00005015862		1110.39	-1.90589	0.639664	-2.97952	0.00288697	0.0268434
ENSDLAG00005019002		248.805	-1.85648	0.623172	-2.97908	0.00289118	0.0268678
ENSDLAG00005000388	atf5a	472.731	-2.25527	0.757338	-2.9779	0.00290235	0.026912
ENSDLAG00005031644	birc5a	1047.6	-2.32855	0.781991	-2.97772	0.00290401	0.026912
ENSDLAG00005032151	cib2	364.999	2.07114	0.695402	2.97833	0.00289824	0.026912
ENSDLAG00005000274	gad1b	1092.53	-2.66538	0.895099	-2.97775	0.00290372	0.026912
ENSDLAG00005014233	katnal2	1335.38	-3.25937	1.09458	-2.97773	0.0029039	0.026912
ENSDLAG00005000310		1800.93	-1.08735	0.365203	-2.9774	0.00290709	0.026912
ENSDLAG00005034180		363.482	0.85893	0.288474	2.97749	0.00290616	0.026912
ENSDLAG00005030643		132.609	-1.73716	0.58354	-2.97692	0.00291157	0.0269388
ENSDLAG00005029533	zbtb12.2	853.959	-2.42497	0.814714	-2.97647	0.0029159	0.0269641
ENSDLAG00005029824	dpm2	864.673	0.4965	0.16684	2.9759	0.00292131	0.0269993
ENSDLAG00005018131		79.2518	-2.07219	0.696582	-2.97479	0.00293185	0.0270672
ENSDLAG00005017082		3019.82	0.545867	0.183489	2.97493	0.0029306	0.0270672
ENSDLAG00005029547	cd99l2	1954.82	0.632593	0.212677	2.97443	0.00293532	0.0270845
ENSDLAG00005026192		7840.47	-2.09885	0.70576	-2.97389	0.00294052	0.0271176
ENSDLAG00005022345		436.286	-2.38751	0.802943	-2.97345	0.00294476	0.0271419
ENSDLAG00005030844		70.7028	-4.25251	1.43038	-2.97299	0.00294918	0.0271678
ENSDLAG00005021157	ccdc85cb	1116.28	-1.57405	0.529589	-2.97221	0.00295664	0.0271921
ENSDLAG00005004595		65.1317	-1.15354	0.388083	-2.9724	0.00295486	0.0271921
ENSDLAG00005019052		511.883	-1.11923	0.376544	-2.97237	0.0029551	0.0271921
ENSDLAG00005006948		2369.54	-2.41209	0.81176	-2.97143	0.00296417	0.0272418
ENSDLAG00005019883	ddx49	728.285	0.621131	0.209047	2.97126	0.00296584	0.0272418
ENSDLAG00005031384		208.871	3.25056	1.09404	2.97115	0.00296688	0.0272418
ENSDLAG00005021919		2708.58	-0.911617	0.306992	-2.96951	0.00298272	0.0273724
ENSDLAG00005023321		1142.73	1.12798	0.379874	2.96935	0.00298434	0.0273724
ENSDLAG00005013238	cad	2691.01	0.636645	0.214438	2.9689	0.00298866	0.0273823
ENSDLAG00005006787	pex5	1981.29	-0.557077	0.187636	-2.96893	0.00298842	0.0273823
ENSDLAG00005015929		223.388	-2.94961	0.993735	-2.96821	0.00299544	0.0274147
ENSDLAG00005007910	ZCCHC8	1106.02	0.447726	0.150839	2.96824	0.00299511	0.0274147
ENSDLAG00005034278	mmadhca	8720.4	-2.37582	0.800763	-2.96695	0.00300768	0.0275119
ENSDLAG00005001292		429.292	0.696298	0.234706	2.96668	0.00301039	0.0275217
ENSDLAG00005026238	ncapg	1086.52	-1.2822	0.432347	-2.96567	0.00302021	0.0275966
ENSDLAG00005014882	irak4	1013.08	0.922786	0.311181	2.96543	0.00302257	0.0276032
ENSDLAG00005023595	lrrc1	3372.89	-2.19738	0.741161	-2.96477	0.00302905	0.0276474
ENSDLAG00005029932	UPRT	664.027	0.478223	0.16139	2.96315	0.00304506	0.0277786
ENSDLAG00005032701	CAMK2N2	96.4455	0.853725	0.288157	2.9627	0.00304951	0.0278037
ENSDLAG00005019832	ecd	828.083	0.565958	0.191046	2.96241	0.0030524	0.0278037
ENSDLAG00005025640	TRPC6	337.532	-2.40678	0.812448	-2.96238	0.00305275	0.0278037
ENSDLAG00005022535	tm7sf2	158.017	0.779917	0.263335	2.96169	0.00305958	0.0278509
ENSDLAG00005029490		379.838	-2.85646	0.964587	-2.96133	0.00306309	0.0278679
ENSDLAG00005000378		1048.55	-2.15401	0.727435	-2.9611	0.00306545	0.0278743
ENSDLAG00005019982	cebpb	590.766	1.54985	0.52347	2.96073	0.00306916	0.027893
ENSDLAG00005023710		1048.05	-1.67727	0.566612	-2.96018	0.00307459	0.0279274
ENSDLAG00005001219	sphkap	138.177	-2.95545	0.998564	-2.9597	0.00307937	0.0279558
ENSDLAG00005023319	glod4	1561.76	-0.656867	0.221997	-2.95889	0.00308745	0.0280141
ENSDLAG00005031835		164.841	1.46886	0.496604	2.95781	0.00309836	0.028098
ENSDLAG00005023189	FGD6	2674	-0.558718	0.18893	-2.95728	0.00310365	0.0281309
ENSDLAG00005016408	CEP120	2498.48	-2.31692	0.78351	-2.95711	0.00310539	0.0281316
ENSDLAG00005019658	ift57	2656.24	-2.55661	0.864689	-2.95668	0.00310974	0.0281559
ENSDLAG00005030691		561.728	1.67626	0.5673	2.95479	0.00312877	0.0283131
ENSDLAG00005026073	BTF3L4	3776.13	0.516098	0.174689	2.95438	0.00313293	0.0283331
ENSDLAG00005025667	wnt7aa	53.7028	0.974037	0.329707	2.95425	0.00313434	0.0283331
ENSDLAG00005015456		520.475	-2.71648	0.919776	-2.95341	0.00314283	0.0283795
ENSDLAG00005020997	ribc1	3429.53	-3.8695	1.31014	-2.9535	0.00314193	0.0283795
ENSDLAG00005008514	exosc2	1158.51	0.341194	0.115565	2.9524	0.00315312	0.028442
ENSDLAG00005005186	znf384b	1228.46	-1.14403	0.387482	-2.95248	0.00315233	0.028442
ENSDLAG00005024318		9209.97	-2.55899	0.866841	-2.95209	0.00315633	0.0284558
ENSDLAG00005030484		33.9445	-3.4173	1.1578	-2.95155	0.00316187	0.0284905
ENSDLAG00005016289	atp6v1e1a	2944.47	-2.22853	0.755205	-2.95089	0.00316861	0.028536
ENSDLAG00005023735		132.466	-2.28833	0.775523	-2.9507	0.00317057	0.0285385
ENSDLAG00005029772		203.925	-0.584092	0.197964	-2.9505	0.00317265	0.028542
ENSDLAG00005006516	ARHGEF26	784.766	0.82502	0.279675	2.94992	0.00317854	0.028567
ENSDLAG00005026742	COQ10A	2809.15	-2.30618	0.781784	-2.9499	0.00317881	0.028567
ENSDLAG00005019514		566.454	-2.34951	0.796524	-2.9497	0.00318078	0.0285695
ENSDLAG00005000869	asip2b	109.155	-3.8599	1.30889	-2.949	0.00318808	0.0286199
ENSDLAG00005013709		2062.54	-1.83169	0.621246	-2.94842	0.00319401	0.0286579
ENSDLAG00005030193	rasl11a	2297.12	0.964102	0.327035	2.94801	0.00319829	0.0286811
ENSDLAG00005010167		1343.58	-2.35923	0.800434	-2.94744	0.00320421	0.0287037
ENSDLAG00005024989		1329.07	0.719528	0.244115	2.9475	0.00320359	0.0287037
ENSDLAG00005028935	slx4ip	645.392	-2.41357	0.818955	-2.94714	0.00320733	0.0287165
ENSDLAG00005016953		1725.86	-1.92256	0.652467	-2.9466	0.00321286	0.0287366
ENSDLAG00005034671	TMCC3	1641.89	-1.11788	0.379382	-2.94659	0.00321297	0.0287366
ENSDLAG00005003405		1901.27	-0.560294	0.190184	-2.94606	0.00321854	0.0287454
ENSDLAG00005034590	pih1d1	1739.25	-2.0763	0.704785	-2.94601	0.00321907	0.0287454
ENSDLAG00005021744		3465.9	0.917703	0.311493	2.94614	0.00321762	0.0287454
ENSDLAG00005014930		6605.96	-1.23576	0.419503	-2.94577	0.00322157	0.0287526
ENSDLAG00005015106	ftcdnl1	248.723	-0.571815	0.194144	-2.94531	0.00322635	0.0287648
ENSDLAG00005006209		27.172	1.56943	0.532848	2.94537	0.00322572	0.0287648
ENSDLAG00005034236		107.77	-2.24584	0.762755	-2.94437	0.0032361	0.0288256
ENSDLAG00005031507	dynll1	1395.97	-1.83141	0.622013	-2.94433	0.00323657	0.0288256
ENSDLAG00005017702		161.721	1.26206	0.428673	2.9441	0.00323892	0.0288313
ENSDLAG00005031550		43.8058	-3.94938	1.342	-2.94292	0.00325137	0.0289129
ENSDLAG00005029029		583.585	-1.82223	0.619195	-2.9429	0.0032515	0.0289129
ENSDLAG00005000420		1850.13	1.35739	0.461286	2.94263	0.0032544	0.0289234
ENSDLAG00005005540		4192.49	-1.85184	0.629459	-2.94195	0.00326149	0.0289652
ENSDLAG00005032319		159.015	-1.24545	0.423378	-2.94169	0.00326424	0.0289652
ENSDLAG00005001067	SLC19A3	25.8475	-1.33013	0.452164	-2.9417	0.00326411	0.0289652
ENSDLAG00005014910		751.992	-1.89255	0.643398	-2.94149	0.0032664	0.0289692
ENSDLAG00005014246		2210.51	-4.13998	1.40786	-2.94063	0.0032755	0.0290194
ENSDLAG00005021390		1017.44	-0.619439	0.210645	-2.94068	0.00327493	0.0290194
ENSDLAG00005029699	yipf3	3153.75	-1.96779	0.66956	-2.93893	0.00329351	0.0291637
ENSDLAG00005005301		3287.6	0.751943	0.255881	2.93865	0.00329648	0.0291747
ENSDLAG00005025330	rhbdf1a	683.883	0.697665	0.237473	2.93787	0.00330478	0.0292328
ENSDLAG00005009101		496.23	0.517922	0.176316	2.93746	0.00330916	0.0292563
ENSDLAG00005004425		35.1028	1.01339	0.345146	2.93613	0.0033233	0.029366
ENSDLAG00005006677		985.772	0.5605	0.190929	2.93564	0.00332858	0.0293973
ENSDLAG00005033576		865.572	-2.30795	0.786305	-2.93519	0.00333344	0.0294101
ENSDLAG00005007730	RAB28	1884.83	-2.31157	0.78754	-2.93518	0.00333351	0.0294101
ENSDLAG00005018354		266.983	-2.84961	0.97101	-2.93469	0.00333881	0.0294385
ENSDLAG00005026239		13854.6	-1.64818	0.561644	-2.93456	0.00334022	0.0294385
ENSDLAG00005008387		3949.57	-3.36012	1.14576	-2.93265	0.00336081	0.0295123
ENSDLAG00005010964		3905.91	-2.69978	0.920523	-2.93288	0.00335837	0.0295123
ENSDLAG00005002219		2366.39	-1.9755	0.673598	-2.93276	0.00335968	0.0295123
ENSDLAG00005008493	fam221a	699.718	-2.74001	0.934223	-2.93293	0.00335778	0.0295123
ENSDLAG00005019325		52.2499	-1.92833	0.657411	-2.93322	0.00335465	0.0295123
ENSDLAG00005005277		2700.81	-1.677	0.571698	-2.93336	0.00335313	0.0295123
ENSDLAG00005002972	PHKG2	1293.38	-1.684	0.574051	-2.93354	0.00335119	0.0295123
ENSDLAG00005028345		175.668	-1.51281	0.515956	-2.93205	0.0033673	0.0295539
ENSDLAG00005009678	HADH	838.73	-0.40368	0.137736	-2.93082	0.00338071	0.0296562
ENSDLAG00005034418		26.4849	-2.17649	0.742675	-2.93061	0.00338295	0.0296578
ENSDLAG00005007523		2031.55	-1.14125	0.389441	-2.93048	0.0033844	0.0296578
ENSDLAG00005013750		3547.01	-1.94955	0.665334	-2.93019	0.00338758	0.0296703
ENSDLAG00005013901	ppardb	2650.26	-0.740451	0.252749	-2.92959	0.00339413	0.0296969
ENSDLAG00005026902	RAP2A	1267.42	-2.31814	0.791261	-2.92968	0.0033931	0.0296969
ENSDLAG00005014220		600.088	1.94891	0.665358	2.92911	0.00339929	0.0297266
ENSDLAG00005018928		2512.89	-2.10293	0.718072	-2.92857	0.00340521	0.0297476
ENSDLAG00005031448		2706.9	0.569998	0.194624	2.92872	0.00340361	0.0297476
ENSDLAG00005018922	nat15	1289.55	-1.65746	0.566239	-2.92714	0.00342099	0.02987
ENSDLAG00005016695	MLLT10	2690.22	-1.85302	0.633193	-2.92647	0.00342834	0.0299132
ENSDLAG00005022752		511.017	0.615072	0.210183	2.92637	0.00342947	0.0299132
ENSDLAG00005001242		35.0459	-2.4683	0.843779	-2.92529	0.00344135	0.0300001
ENSDLAG00005007086		1811.02	-1.85883	0.635503	-2.92498	0.00344476	0.0300001
ENSDLAG00005025776	sptlc3	611.943	-1.87512	0.641055	-2.92506	0.0034439	0.0300001
ENSDLAG00005018166	caprin1a	7152.97	-2.01633	0.689524	-2.92424	0.00345302	0.0300565
ENSDLAG00005024913		339.287	-2.82595	0.966498	-2.9239	0.00345674	0.0300571
ENSDLAG00005033719	josd2	4586.56	-2.39082	0.817725	-2.92375	0.00345841	0.0300571
ENSDLAG00005011602		1139.28	0.602292	0.205993	2.92384	0.00345743	0.0300571
ENSDLAG00005016611	f3a	6659.01	2.22095	0.759778	2.92316	0.00346495	0.0300984
ENSDLAG00005033817		281.025	-3.84791	1.31646	-2.92292	0.00346769	0.0301068
ENSDLAG00005011773	acap1	1347.07	-1.72133	0.589064	-2.92214	0.00347638	0.0301442
ENSDLAG00005008712		5153.11	0.370451	0.126778	2.92205	0.00347735	0.0301442
ENSDLAG00005020293	pld1a	686.495	-1.18268	0.404723	-2.92219	0.00347585	0.0301442
ENSDLAG00005017172	atp10d	1278.26	0.56706	0.194093	2.92159	0.0034825	0.0301442
ENSDLAG00005032415		497.033	-2.89549	0.991048	-2.92164	0.00348191	0.0301442
ENSDLAG00005027299	ggps1	1170.89	0.611004	0.209135	2.92157	0.00348271	0.0301442
ENSDLAG00005020358	COBLL1	1095.12	0.541167	0.185243	2.92139	0.00348477	0.0301467
ENSDLAG00005029555	irf5	90.8995	-1.78493	0.611116	-2.92077	0.00349168	0.0301782
ENSDLAG00005016072	SS18	2018.83	0.448192	0.153452	2.92074	0.00349199	0.0301782
ENSDLAG00005031645		4731.93	-2.25609	0.77251	-2.92047	0.00349504	0.0301891
ENSDLAG00005011529	rasgef1bb	1576.62	0.842613	0.288553	2.92013	0.00349885	0.0302066
ENSDLAG00005024556	gpib	25.3543	-1.25987	0.431543	-2.91945	0.00350653	0.0302421
ENSDLAG00005011098	SPAM1	1704.28	-3.08356	1.05616	-2.91959	0.00350492	0.0302421
ENSDLAG00005007911		3975.51	-2.27978	0.78105	-2.91886	0.00351311	0.0302834
ENSDLAG00005025360	cdkn3	368.459	-1.62919	0.558213	-2.91858	0.00351629	0.0302953
ENSDLAG00005010201		12366.6	-2.38255	0.816533	-2.91789	0.00352411	0.0303318
ENSDLAG00005008793	klc1a	5593.23	-1.77481	0.608248	-2.9179	0.00352393	0.0303318
ENSDLAG00005022673		3406.66	-2.20579	0.756218	-2.91688	0.00353554	0.0303992
ENSDLAG00005029701		41.7763	2.67276	0.916277	2.91698	0.00353438	0.0303992
ENSDLAG00005022941		2289.26	-1.9624	0.672823	-2.91666	0.00353798	0.0304047
ENSDLAG00005004888	LAPTM4B	450.64	-2.46588	0.845538	-2.91634	0.00354165	0.0304207
ENSDLAG00005032456		5295.94	-4.32619	1.48355	-2.9161	0.00354441	0.030429
ENSDLAG00005021890	dnase1l1l	2993.14	-1.05065	0.360317	-2.91591	0.00354649	0.0304314
ENSDLAG00005027414	nccrp1	772.007	1.39046	0.476918	2.91552	0.00355092	0.030454
ENSDLAG00005002043		4230.38	-0.894985	0.307022	-2.91505	0.00355634	0.030485
ENSDLAG00005031981	marcksl1a	1978.82	0.760328	0.26089	2.91437	0.00356412	0.0305362
ENSDLAG00005013855		60.1485	2.61343	0.8969	2.91385	0.00356997	0.0305708
ENSDLAG00005027788	DENND1B	2244.84	-1.19605	0.410541	-2.91334	0.00357581	0.0306002
ENSDLAG00005032069		59.3013	-1.57402	0.540328	-2.91309	0.00357873	0.0306002
ENSDLAG00005022026		936.03	0.890713	0.305763	2.91308	0.00357883	0.0306002
ENSDLAG00005011167		830.114	-3.44967	1.18456	-2.91221	0.00358883	0.0306702
ENSDLAG00005031985		5463.45	-5.40647	1.85816	-2.90959	0.00361905	0.0309128
ENSDLAG00005014774		871.028	-1.5142	0.520618	-2.90846	0.0036321	0.0309812
ENSDLAG00005007530	mkrn1	1948.45	-1.95885	0.67351	-2.90842	0.00363255	0.0309812
ENSDLAG00005014045	si:ch211-194e15.5	1276.69	-0.863085	0.296723	-2.90872	0.00362909	0.0309812
ENSDLAG00005034300		2269.46	-4.058	1.39561	-2.90768	0.00364118	0.0310168
ENSDLAG00005003315		1063.48	-1.53636	0.528354	-2.90783	0.00363946	0.0310168
ENSDLAG00005010584	idh2	3311.02	-0.328346	0.112927	-2.90759	0.00364224	0.0310168
ENSDLAG00005019576	saa	1539.46	2.79692	0.962077	2.90717	0.00364713	0.0310428
ENSDLAG00005029098	ccdc169	459.138	-1.79604	0.617837	-2.90697	0.00364943	0.0310468
ENSDLAG00005005163		61.599	-2.88543	0.992822	-2.9063	0.00365735	0.0310985
ENSDLAG00005028138	iqcc	452.804	-2.20007	0.757055	-2.9061	0.00365969	0.0311028
ENSDLAG00005032552	lim2.3	102.563	-3.65321	1.25735	-2.90549	0.00366682	0.0311477
ENSDLAG00005033753		296.473	-1.10448	0.380334	-2.90397	0.00368469	0.0312838
ENSDLAG00005022491		396.162	-2.65756	0.915271	-2.90357	0.0036893	0.0313072
ENSDLAG00005013603	CLN6	46.6673	-3.05734	1.05305	-2.90331	0.00369241	0.0313179
ENSDLAG00005009542	atp2b2	221.509	-1.10073	0.3792	-2.90278	0.00369867	0.0313552
ENSDLAG00005013611	zgc:101744	4865.54	-1.4099	0.485743	-2.90256	0.0037013	0.0313618
ENSDLAG00005020983	cax1	266.281	0.590479	0.203472	2.90202	0.00370763	0.0313997
ENSDLAG00005001135	golga2	2433.9	-2.02285	0.697248	-2.90119	0.00371747	0.0314515
ENSDLAG00005023627		1175.81	-1.01112	0.348515	-2.90123	0.00371698	0.0314515
[truncated: 626 more rows]

## Sheet: Finf vs Fctrl
Dataset 1. Differentially expressed (DE) genes between the different groups resulting from mRNA-sequencing testes and ovaries of European sea bass (Dicentrarchus labrax) 48 h after intraperitoneal infected with Vibrio anguillarum. A total of four individuals per group (control and infected) were used.
gene	gene name	baseMean	log2FC	lfcSE	stat	pvalue	padj
ENSDLAG00005034766		1097.31	-1.0076	0.120229	-8.38068	5.26222e-17	7.82072e-13
ENSDLAG00005009783		31.3101	5.9877	0.865571	6.91763	4.59264e-12	3.41279e-08
ENSDLAG00005015687		405.058	-1.79982	0.281696	-6.38922	1.66734e-10	8.26e-07
ENSDLAG00005022962		23.6577	-4.87862	0.863186	-5.65188	1.58701e-08	5.20782e-05
ENSDLAG00005016514		86.8947	3.72059	0.660281	5.63485	1.75206e-08	5.20782e-05
ENSDLAG00005019000	gpd1b	107.385	-3.54345	0.644845	-5.49503	3.90639e-08	9.67613e-05
ENSDLAG00005002139		7119.99	0.265333	0.0502103	5.28444	1.26092e-07	0.000267711
ENSDLAG00005027240	ppm1na	609.999	4.53814	0.867416	5.23179	1.67875e-07	0.00031187
ENSDLAG00005014824		4059.41	0.290187	0.0581209	4.99282	5.95055e-07	0.000982634
ENSDLAG00005007341		593.612	-0.858375	0.172632	-4.9723	6.6164e-07	0.000983329
ENSDLAG00005030532	adora2b	243.595	-0.664651	0.134398	-4.9454	7.59861e-07	0.00102664
ENSDLAG00005012151	APLP1	582.399	-1.16496	0.238306	-4.88852	1.01595e-06	0.00125826
ENSDLAG00005033763		592.069	-4.20709	0.87607	-4.80223	1.56906e-06	0.0017938
ENSDLAG00005008771	trmt61a	6083.35	-0.460086	0.0967018	-4.75778	1.95738e-06	0.00207789
ENSDLAG00005032072		345.277	-1.02565	0.219435	-4.67404	2.95336e-06	0.00292619
ENSDLAG00005011805		372.772	-1.43418	0.310263	-4.62247	3.79201e-06	0.00331511
ENSDLAG00005013831		68.4105	3.36393	0.727008	4.62709	3.70841e-06	0.00331511
ENSDLAG00005012159		22.8515	4.02705	0.880748	4.57231	4.82383e-06	0.00398287
ENSDLAG00005004886	CAVIN1	511.793	-0.949434	0.210586	-4.50854	6.52748e-06	0.00476271
ENSDLAG00005014216	rack1	3093.73	-0.62533	0.138878	-4.50274	6.70831e-06	0.00476271
ENSDLAG00005013254		1781	0.656061	0.145725	4.50206	6.7297e-06	0.00476271
ENSDLAG00005012204	gdi1	128.413	-1.04298	0.233552	-4.46574	7.97915e-06	0.00539028
ENSDLAG00005014627	ZFP64	2529.56	0.277608	0.0624852	4.44279	8.88013e-06	0.00573811
ENSDLAG00005008449	LDHB	838.665	-1.35386	0.307812	-4.39832	1.0909e-05	0.00675537
ENSDLAG00005025767		5193.48	-0.413866	0.0947819	-4.36651	1.26248e-05	0.00750521
ENSDLAG00005034746	arid4a	1599.55	0.291541	0.0678604	4.29619	1.7376e-05	0.00956451
ENSDLAG00005018758	pnp5a	201.685	-1.95886	0.455779	-4.29783	1.7248e-05	0.00956451
ENSDLAG00005033054	NSUN6	2500.95	0.936187	0.220516	4.24543	2.1817e-05	0.0115801
ENSDLAG00005017620		130.059	-4.55988	1.08622	-4.19795	2.69336e-05	0.0129125
ENSDLAG00005022061	f2r2.1	2109.71	0.413133	0.0982437	4.20518	2.60872e-05	0.0129125
ENSDLAG00005020344	HSD17B1	194.215	-1.28955	0.306817	-4.20301	2.63393e-05	0.0129125
ENSDLAG00005000674	dyrk3	4359.54	0.29369	0.07036	4.1741	2.99169e-05	0.0138945
ENSDLAG00005011000	stxbp5a	441.187	-0.689924	0.166193	-4.15135	3.30521e-05	0.0148854
ENSDLAG00005022215	dhodh	1696.59	0.619262	0.150141	4.12454	3.71473e-05	0.0162377
ENSDLAG00005009207	KLHDC8A	39.5965	-2.48334	0.605447	-4.10167	4.10179e-05	0.0174174
ENSDLAG00005027419	PMP22	153.545	-1.42727	0.348685	-4.09331	4.25265e-05	0.0175564
ENSDLAG00005000424	bcam	1094.61	-0.946709	0.232347	-4.07454	4.61051e-05	0.0176349
ENSDLAG00005018864	cacnb1	37.7456	3.07404	0.759864	4.04551	5.22093e-05	0.0176349
ENSDLAG00005031114		36.2875	-1.57967	0.389046	-4.06036	4.89967e-05	0.0176349
ENSDLAG00005002148	cks2	1632.96	0.307051	0.0754018	4.0722	4.65716e-05	0.0176349
ENSDLAG00005005108	clic2	277.27	-1.10658	0.27218	-4.06563	4.79037e-05	0.0176349
ENSDLAG00005012965	htatip2	197.399	-1.17045	0.287444	-4.07192	4.6628e-05	0.0176349
ENSDLAG00005022691		511.375	-0.42901	0.106015	-4.0467	5.1944e-05	0.0176349
ENSDLAG00005001173	slc35a3b	28.7578	-2.96021	0.730514	-4.05223	5.07307e-05	0.0176349
ENSDLAG00005025975		1553.25	0.548188	0.136747	4.00878	6.10344e-05	0.0201576
ENSDLAG00005020514	hypk	1677.96	-0.388896	0.0971712	-4.00217	6.27642e-05	0.0202783
ENSDLAG00005033997		812.744	-0.99804	0.249737	-3.99636	6.43238e-05	0.02034
ENSDLAG00005034224	tmem200a	42.4384	-1.70028	0.427181	-3.98022	6.88519e-05	0.0213183
ENSDLAG00005019758		103.011	-1.18186	0.298107	-3.96454	7.35391e-05	0.0223049
ENSDLAG00005028248	capn2b	591.485	-0.8947	0.228814	-3.91017	9.22309e-05	0.0232328
ENSDLAG00005001277		162.224	-1.42852	0.363333	-3.93171	8.43441e-05	0.0232328
ENSDLAG00005012694	chp2	53.6394	-2.14978	0.54814	-3.92196	8.78328e-05	0.0232328
ENSDLAG00005031886		85.4325	-1.36757	0.348758	-3.92125	8.80914e-05	0.0232328
ENSDLAG00005012513	GFPT2	167.881	-1.31734	0.33648	-3.91507	9.03766e-05	0.0232328
ENSDLAG00005002570	irx4b	221.537	1.28816	0.327258	3.93621	8.27785e-05	0.0232328
ENSDLAG00005007541		30057.5	0.28511	0.0722139	3.94814	7.87623e-05	0.0232328
ENSDLAG00005000721	rtn2a	238.624	1.98405	0.506595	3.91644	8.98661e-05	0.0232328
ENSDLAG00005033976		1156.49	0.496172	0.126069	3.93571	8.29511e-05	0.0232328
ENSDLAG00005022223		946.667	1.33587	0.341473	3.91207	9.15076e-05	0.0232328
ENSDLAG00005018989		5007.01	0.202315	0.0521427	3.88002	0.000104446	0.0258713
ENSDLAG00005023342	KLF6	175.885	-0.704704	0.181835	-3.87551	0.000106401	0.0259235
ENSDLAG00005022912		6061.45	-0.298815	0.0776289	-3.84928	0.000118466	0.0280852
ENSDLAG00005021314		180.549	2.61755	0.680226	3.84807	0.000119053	0.0280852
ENSDLAG00005002355		425.018	-1.35801	0.354114	-3.83496	0.000125586	0.0291634
ENSDLAG00005032816		1273.33	-0.425458	0.111207	-3.82583	0.000130332	0.0297998
ENSDLAG00005025565	chaf1b	5265.94	0.193777	0.0507777	3.81618	0.000135533	0.0305197
ENSDLAG00005024877	nop56	21084.1	-0.438907	0.115268	-3.80772	0.000140252	0.0311108
ENSDLAG00005028484		18.711	-2.01906	0.531428	-3.79931	0.000145102	0.0312537
ENSDLAG00005002105	CEMIP	193.377	-1.46561	0.38571	-3.79977	0.000144833	0.0312537
ENSDLAG00005025449		53.6896	-2.02789	0.534669	-3.79279	0.000148961	0.0316266
ENSDLAG00005028922		32.2318	-2.20036	0.583603	-3.77031	0.000163046	0.0341295
ENSDLAG00005007113	urb2	12443.6	0.217371	0.0577527	3.76382	0.000167336	0.034541
ENSDLAG00005004210		117.166	-2.38877	0.637978	-3.74427	0.000180916	0.0363349
ENSDLAG00005020476		53.6187	-1.1768	0.314035	-3.74735	0.000178711	0.0363349
ENSDLAG00005034788		155.212	-1.21591	0.326411	-3.72508	0.000195251	0.0381818
ENSDLAG00005020196	mpzl1l	87.7862	-0.988939	0.265408	-3.7261	0.000194462	0.0381818
ENSDLAG00005017395		28767.2	0.177774	0.0479012	3.71126	0.000206233	0.0397207
ENSDLAG00005001201		136.109	0.818852	0.220802	3.70853	0.000208466	0.0397207
ENSDLAG00005033285	nr2f1a	110.784	-0.826657	0.22374	-3.69471	0.000220136	0.0408957
ENSDLAG00005011487	PXDN	660.494	-0.49895	0.134964	-3.69691	0.000218238	0.0408957
ENSDLAG00005013621	cthl	631.198	-0.549328	0.148929	-3.68851	0.000225567	0.0409755
ENSDLAG00005034787		456.761	0.553195	0.150001	3.68794	0.000226079	0.0409755
ENSDLAG00005005353	aqp1a.1	291.75	-1.87737	0.510331	-3.67873	0.0002344	0.0409842
ENSDLAG00005004031	ATP8A2	6586.94	0.193807	0.0526603	3.68033	0.000232937	0.0409842
ENSDLAG00005027503		2716.45	0.455878	0.123861	3.68056	0.000232726	0.0409842
ENSDLAG00005002841	FILIP1	152.931	-3.82631	1.04186	-3.67258	0.000240118	0.0410189
ENSDLAG00005010866	GATA6	266.813	-1.45074	0.395015	-3.67263	0.000240066	0.0410189
ENSDLAG00005013890		3203.69	-0.918536	0.251114	-3.65785	0.000254337	0.0429541
ENSDLAG00005031529		1764.89	-0.488031	0.133574	-3.65364	0.000258546	0.0431563
ENSDLAG00005030730	snai1b	7270.64	0.358573	0.0982153	3.65088	0.000261342	0.0431563
ENSDLAG00005008566	prdx3	1213.3	-0.652298	0.178844	-3.64729	0.000265017	0.0432822
ENSDLAG00005007638		156.349	-0.991075	0.272569	-3.63605	0.000276854	0.0447239
ENSDLAG00005033335		666.871	0.371119	0.102281	3.62842	0.000285162	0.0455707
ENSDLAG00005032693		393.849	-1.07992	0.298626	-3.61632	0.000298823	0.0472459
ENSDLAG00005025730		2222.72	0.302176	0.0837757	3.60696	0.000309801	0.0484659
ENSDLAG00005033635	csrp1a	101.979	-1.10502	0.306694	-3.60299	0.000314576	0.0487003
ENSDLAG00005007825		228.113	0.924425	0.256808	3.59968	0.000318611	0.0488164
ENSDLAG00005009610	cltrn	17.1053	-2.51577	0.699773	-3.59512	0.000324242	0.0491723
ENSDLAG00005030809		3174.3	0.342977	0.0955393	3.5899	0.000330801	0.0496602
ENSDLAG00005034749		3844.02	0.281983	0.0786244	3.58645	0.000335207	0.0498185
ENSDLAG00005004694		109.857	-2.25812	0.630141	-3.58351	0.000339003	0.0498838

## Sheet: Mctrl vs Fctrl
Dataset 1. Differentially expressed (DE) genes between the different groups resulting from mRNA-sequencing testes and ovaries of European sea bass (Dicentrarchus labrax) 48 h after intraperitoneal infected with Vibrio anguillarum. A total of four individuals per group (control and infected) were used.
gene	gene name	baseMean	log2FC	lfcSE	stat	pvalue	padj
ENSDLAG00005015889	acsl5	50224.7	-12.9799	0.335079	-38.7369	0	0
ENSDLAG00005013965	LSM14B	12584.2	-6.05148	0.152995	-39.5534	0	0
ENSDLAG00005022084	sh3d19	9135.88	-8.54149	0.19862	-43.0043	0	0
ENSDLAG00005019822	zp3f.1	63220.9	-13.8556	0.309205	-44.8104	0	0
ENSDLAG00005019805	zp3f.2	35622.8	-12.396	0.323282	-38.3443	0	0
ENSDLAG00005016975		18721.7	-11.8925	0.299658	-39.6868	0	0
ENSDLAG00005033988		10110.2	-10.3189	0.26464	-38.9921	0	0
ENSDLAG00005015470		100692	-9.97509	0.211443	-47.1762	0	0
ENSDLAG00005029483		17396.5	-9.2185	0.196343	-46.951	0	0
ENSDLAG00005019132		27794.7	-9.11306	0.233752	-38.9861	0	0
ENSDLAG00005007541		15938.3	-8.97547	0.190368	-47.1481	0	0
ENSDLAG00005016065		4506.77	-8.85645	0.228068	-38.8325	0	0
ENSDLAG00005007836		4542.69	-7.25278	0.165438	-43.8399	0	0
ENSDLAG00005003415		13251.7	-6.40561	0.158509	-40.4116	0	0
ENSDLAG00005019740		29521.7	-5.83745	0.135739	-43.005	0	0
ENSDLAG00005021866		30569.5	-4.67893	0.124741	-37.5092	6.51913e-308	7.05289e-305
ENSDLAG00005000360		50384.5	-13.6794	0.371905	-36.7819	3.5968e-296	3.66238e-293
ENSDLAG00005003396	gtf3ab	14645.3	-12.2881	0.341777	-35.9536	4.44794e-283	4.27744e-280
ENSDLAG00005001655		4596.43	-6.20729	0.173422	-35.7929	1.42379e-280	1.29714e-277
ENSDLAG00005029248		9670.75	-4.69927	0.132351	-35.5061	3.95662e-276	3.42446e-273
ENSDLAG00005007413	cntd2	24919	-8.41516	0.237302	-35.4618	1.91045e-275	1.57475e-272
ENSDLAG00005020766	trim36	5224.08	-6.18372	0.175232	-35.2888	8.73321e-273	6.87145e-270
ENSDLAG00005022173		24555.4	-4.3431	0.124722	-34.8224	1.11521e-265	8.3932e-263
ENSDLAG00005025062	cldnd	45688.2	-14.1125	0.409097	-34.4966	9.01046e-261	6.49879e-258
ENSDLAG00005033408	zar1l	15511	-10.7106	0.311352	-34.4002	2.50136e-259	1.73194e-256
ENSDLAG00005024061	zp3c	19123.2	-11.3835	0.333047	-34.18	4.79893e-256	3.19498e-253
ENSDLAG00005026901		1813.49	-6.18475	0.181704	-34.0374	6.2302e-254	3.99425e-251
ENSDLAG00005009101		2714.27	-3.84194	0.115275	-33.3285	1.4927e-243	9.2281e-241
ENSDLAG00005022641		4979.39	-5.55796	0.167817	-33.1193	1.5697e-240	9.36948e-238
ENSDLAG00005011006		47318	-11.7056	0.35486	-32.9865	1.26887e-238	7.32137e-236
ENSDLAG00005014829	ppp1r9alb	5651.42	-5.53411	0.173425	-31.9107	1.89961e-223	1.06072e-220
ENSDLAG00005000996		42005.2	-12.3068	0.385788	-31.9003	2.64072e-223	1.42846e-220
ENSDLAG00005019672		10867.7	-9.06842	0.286843	-31.6146	2.32931e-219	1.22183e-216
ENSDLAG00005023072	plcd1b	2862.57	-4.42482	0.140237	-31.5524	1.6618e-218	8.4605e-216
ENSDLAG00005010395		6745.39	-5.12302	0.162806	-31.4669	2.46344e-217	1.21835e-214
ENSDLAG00005013056		95547.4	-13.0989	0.425144	-30.8105	1.89666e-208	9.11976e-206
ENSDLAG00005019417		7987.77	-4.72587	0.153446	-30.7982	2.76707e-208	1.29454e-205
ENSDLAG00005034712		16387.6	-11.8968	0.38698	-30.7425	1.53793e-207	7.00566e-205
ENSDLAG00005008697		16168.2	-12.7834	0.417026	-30.6537	2.35683e-206	1.04607e-203
ENSDLAG00005015191		3737.76	-3.29877	0.108891	-30.2942	1.366e-201	5.91136e-199
ENSDLAG00005007113	urb2	7098.43	-4.294	0.141931	-30.2541	4.60518e-201	1.94428e-198
ENSDLAG00005003109		7780.68	-5.45227	0.180871	-30.1445	1.26651e-199	5.21982e-197
ENSDLAG00005035056		14121.3	-12.7406	0.423706	-30.0695	1.21455e-198	4.88929e-196
ENSDLAG00005020983	cax1	9414.12	-6.6411	0.221184	-30.0252	4.59615e-198	1.80817e-195
ENSDLAG00005009625	tspan13a	3043.28	-6.21362	0.207337	-29.9687	2.50987e-197	9.65465e-195
ENSDLAG00005012245		2115.81	-6.96149	0.232705	-29.9156	1.23406e-196	4.64381e-194
ENSDLAG00005004204		56470.9	-10.5743	0.354728	-29.8094	2.94787e-195	1.08569e-192
ENSDLAG00005011483		12441.7	-13.0042	0.439318	-29.601	1.45166e-192	5.23504e-190
ENSDLAG00005012823		85295.5	13.3248	0.451459	29.515	1.84776e-191	6.5275e-189
ENSDLAG00005030985	spsb1	13137.7	-4.33748	0.147164	-29.4738	6.24221e-191	2.16105e-188
ENSDLAG00005030086	PABPN1L	9539.81	-6.68113	0.227439	-29.3755	1.12831e-189	3.82961e-187
ENSDLAG00005012302		5465.72	-11.0269	0.37539	-29.3745	1.16384e-189	3.87426e-187
ENSDLAG00005010661		21950.6	-14.169	0.483788	-29.2877	1.48922e-188	4.86386e-186
ENSDLAG00005012475	CSNK1E	1367.23	-7.74942	0.265273	-29.213	1.32636e-187	4.25173e-185
ENSDLAG00005031816	zgc:111976	4028.2	-4.88571	0.167422	-29.1819	3.28895e-187	1.03512e-184
ENSDLAG00005000758		11121.6	-12.4763	0.435636	-28.6394	2.17326e-180	6.71769e-178
ENSDLAG00005008654	fbxo5	6053.2	-5.37476	0.188953	-28.445	5.62438e-178	1.70803e-175
ENSDLAG00005024155	si:ch211-189e2.3	4249.64	-7.40945	0.261242	-28.3625	5.87623e-177	1.75375e-174
ENSDLAG00005020459	TMEM144	3386.76	-8.28014	0.291982	-28.3584	6.60113e-177	1.93671e-174
ENSDLAG00005001440	dclre1a	7363.54	-4.38219	0.154658	-28.3347	1.29027e-176	3.72244e-174
ENSDLAG00005007370	dmap1	3257.71	-2.57008	0.0908351	-28.2939	4.11223e-176	1.16693e-173
ENSDLAG00005029456		52047.7	14.0871	0.498805	28.2418	1.79671e-175	5.0163e-173
ENSDLAG00005026822	zgc:162592	1954.19	-9.04463	0.322021	-28.087	1.4107e-173	3.87608e-171
ENSDLAG00005025578	PRIM1	6309.76	-4.67021	0.166607	-28.0313	6.75544e-173	1.82714e-170
ENSDLAG00005008569		9210.75	-11.5264	0.411711	-27.9964	1.79649e-172	4.78418e-170
ENSDLAG00005015783	tjp3	3248.88	-3.43888	0.123257	-27.9002	2.65385e-171	6.96032e-169
ENSDLAG00005023688	aldh3b2	5462.26	-11.1632	0.400706	-27.8589	8.40486e-171	2.17147e-168
ENSDLAG00005022201	dmrt2a	10242.5	-10.0746	0.363154	-27.742	2.17597e-169	5.53914e-167
ENSDLAG00005008211		3296.86	-5.75497	0.207855	-27.6875	9.88411e-169	2.47962e-166
ENSDLAG00005007289	patl2	6269.2	-5.73609	0.20732	-27.6678	1.70493e-168	4.21604e-166
ENSDLAG00005034259		3631.99	-8.22896	0.297951	-27.6185	6.67271e-168	1.62683e-165
ENSDLAG00005028443		11796	-8.31242	0.301872	-27.5362	6.47098e-167	1.55573e-164
ENSDLAG00005008948		3693.22	-4.70304	0.170853	-27.5268	8.40086e-167	1.99204e-164
ENSDLAG00005008171	fabp3	16540.5	7.78909	0.287223	27.1186	5.94191e-162	1.38992e-159
ENSDLAG00005018770	slc7a8b	6378.16	-6.43619	0.237445	-27.106	8.3649e-162	1.93062e-159
ENSDLAG00005021514		4680.28	-4.65172	0.172167	-27.0186	8.93518e-161	2.03511e-158
ENSDLAG00005013242	zpax1	168936	-10.8843	0.403679	-26.9627	4.04961e-160	9.10373e-158
ENSDLAG00005000716		17375.7	-8.23126	0.305761	-26.9206	1.26127e-159	2.79906e-157
ENSDLAG00005030960		43194.3	-13.2133	0.491731	-26.8709	4.80729e-159	1.05334e-156
ENSDLAG00005002082	zp3b	13030.6	-11.2909	0.422494	-26.7245	2.44414e-157	5.2885e-155
ENSDLAG00005006243	kctd14	1142.2	-6.88624	0.257851	-26.7063	3.98131e-157	8.5082e-155
ENSDLAG00005013734		1381.08	-6.7596	0.253865	-26.6268	3.32371e-156	7.01627e-154
ENSDLAG00005011690	mmp15a	7349.1	-10.819	0.407117	-26.5746	1.33466e-155	2.78349e-153
ENSDLAG00005000715		11247.9	-12.6628	0.477697	-26.5079	7.85569e-155	1.61883e-152
ENSDLAG00005025959	dnttip2	6593.46	-4.00775	0.152019	-26.3635	3.59442e-153	7.31993e-151
ENSDLAG00005016447	MOS	3353.47	-7.91535	0.302355	-26.179	4.60934e-151	9.27764e-149
ENSDLAG00005019453	grip2a	4235.68	-8.21537	0.314514	-26.1209	2.11216e-150	4.20247e-148
ENSDLAG00005011240		36202.7	-9.22516	0.354248	-26.0415	1.67808e-149	3.30086e-147
ENSDLAG00005004168	WDR20	4523.65	-3.29883	0.126867	-26.0023	4.668e-149	9.07899e-147
ENSDLAG00005031755	sox3	3487.12	-7.77258	0.298932	-26.0012	4.80326e-149	9.23827e-147
ENSDLAG00005022195	dmrt1	5722.56	7.85037	0.302911	25.9165	4.34517e-148	8.26537e-146
ENSDLAG00005017660		6063.07	-6.92733	0.268679	-25.783	1.37667e-146	2.59024e-144
ENSDLAG00005032326	stmn1b	3438.7	6.87445	0.267387	25.7097	9.09933e-146	1.69365e-143
ENSDLAG00005023485	tiam1b	3269.25	-3.60807	0.140897	-25.6078	1.24741e-144	2.29709e-142
ENSDLAG00005030801	SLC2A4	1386.47	-6.12341	0.239132	-25.6068	1.28232e-144	2.33653e-142
ENSDLAG00005018219	map1lc3c	2252.2	-10.2547	0.401547	-25.5379	7.48817e-144	1.35021e-141
ENSDLAG00005022463	ercc8	7825.19	-4.42915	0.174128	-25.4361	1.0053e-142	1.79399e-140
ENSDLAG00005007863	macroh2a2	1779.58	4.33832	0.170782	25.4026	2.35974e-142	4.16807e-140
ENSDLAG00005012546		17059.4	-4.98529	0.196438	-25.3784	4.36608e-142	7.63403e-140
ENSDLAG00005007671		862.003	-7.62224	0.300916	-25.3301	1.48754e-141	2.57493e-139
ENSDLAG00005026353	npm3	3827.15	-2.76381	0.109762	-25.1801	6.61428e-140	1.1336e-137
ENSDLAG00005007213		46142.1	-8.97534	0.356577	-25.1708	8.36092e-140	1.4189e-137
ENSDLAG00005005712	sybu	8193.01	-10.2305	0.406616	-25.1601	1.0963e-139	1.84242e-137
ENSDLAG00005019425		19326.5	-2.77545	0.110688	-25.0746	9.40816e-139	1.56592e-136
ENSDLAG00005011105		4757.9	-7.34265	0.293596	-25.0094	4.83598e-138	7.97245e-136
ENSDLAG00005010745		10288.2	-13.0511	0.526029	-24.8105	6.89967e-136	1.12673e-133
ENSDLAG00005009085	FRK	2277.44	-5.94717	0.239793	-24.8012	8.69439e-136	1.40654e-133
ENSDLAG00005004031	ATP8A2	3858.28	-3.83507	0.154747	-24.7829	1.3721e-135	2.19918e-133
ENSDLAG00005032554	slbp2	14493.7	-8.61955	0.348385	-24.7415	3.82916e-135	6.08098e-133
ENSDLAG00005029937		1177.21	-7.94003	0.321417	-24.7032	9.88594e-135	1.55569e-132
ENSDLAG00005014860	psat1	5418.78	-4.33063	0.175342	-24.6982	1.11853e-134	1.74431e-132
ENSDLAG00005009372		620.621	-4.36463	0.177009	-24.6577	3.04443e-134	4.70527e-132
ENSDLAG00005010410	NGLY1	2923.46	-2.94441	0.119613	-24.616	8.51151e-134	1.30384e-131
ENSDLAG00005017138		4903.01	-4.69815	0.191445	-24.5406	5.45568e-133	8.28402e-131
ENSDLAG00005019823	rad18	3033.49	-2.45624	0.100117	-24.5337	6.46334e-133	9.72873e-131
ENSDLAG00005032408		4340.28	-11.8142	0.482552	-24.4829	2.24876e-132	3.35569e-130
ENSDLAG00005034789	egln3	1139.27	-3.02977	0.123813	-24.4705	3.04494e-132	4.50495e-130
ENSDLAG00005017841		4285.39	-11.8094	0.483419	-24.4289	8.43831e-132	1.23786e-129
ENSDLAG00005013166		495.13	-4.53448	0.185776	-24.4083	1.39731e-131	2.03256e-129
ENSDLAG00005024073	orc2	3792.42	-3.99761	0.164103	-24.3603	4.50386e-131	6.49682e-129
ENSDLAG00005017296		3279.21	-6.6709	0.27402	-24.3446	6.62002e-131	9.47045e-129
ENSDLAG00005019246	atxn7l2a	8251.76	-4.41264	0.182311	-24.2039	2.02312e-129	2.8705e-127
ENSDLAG00005009764		583.822	-6.29611	0.261286	-24.0966	2.71579e-128	3.82197e-126
ENSDLAG00005030735	slc1a5	2270.1	-3.5366	0.146784	-24.094	2.89149e-128	4.03643e-126
ENSDLAG00005016904	mapk13	1284.08	4.72669	0.196898	24.0058	2.41715e-127	3.34727e-125
ENSDLAG00005029216		2554.44	-6.04688	0.251995	-23.996	3.06142e-127	4.20581e-125
ENSDLAG00005028721	stx11b.1	1426.66	-6.92624	0.288772	-23.9851	3.97556e-127	5.41866e-125
ENSDLAG00005011008	ints2	7851.4	-3.4338	0.144374	-23.7841	4.87732e-125	6.59582e-123
ENSDLAG00005017432	mta2	35340.5	-4.35836	0.183651	-23.7317	1.69656e-124	2.2715e-122
ENSDLAG00005017919	rcc1	7734.53	-3.41113	0.143739	-23.7315	1.70592e-124	2.2715e-122
ENSDLAG00005022333	sin3ab	19413.3	-2.45376	0.103481	-23.7122	2.69729e-124	3.56412e-122
ENSDLAG00005018520	dnmt1	22858.6	-2.96775	0.125457	-23.6555	1.03529e-123	1.35765e-121
ENSDLAG00005012656	si:ch211-141o9.10	1037.67	-4.09937	0.173489	-23.629	1.94005e-123	2.52498e-121
ENSDLAG00005030731		25961.2	-3.82347	0.162023	-23.5983	4.01105e-123	5.18144e-121
ENSDLAG00005016267	nck2a	3425.84	-3.85736	0.16378	-23.5521	1.19491e-122	1.53213e-120
ENSDLAG00005029701		6698.83	-10.4183	0.442388	-23.5502	1.24994e-122	1.59092e-120
ENSDLAG00005008539	sox19b	3180.82	-8.0813	0.344014	-23.4912	5.01513e-122	6.33664e-120
ENSDLAG00005028332		2520.84	-3.28523	0.140371	-23.404	3.89395e-121	4.88436e-119
ENSDLAG00005008333	slc38a8a	4034.21	-4.88864	0.210182	-23.2591	1.15144e-119	1.43391e-117
ENSDLAG00005013157	dnaja2a	15844.1	-2.67358	0.115084	-23.2316	2.18105e-119	2.69671e-117
ENSDLAG00005001162	tsen15	3573.45	-5.99178	0.25919	-23.1174	3.09739e-118	3.80254e-116
ENSDLAG00005007249		2082.44	-2.35839	0.102352	-23.0419	1.77533e-117	2.16415e-115
ENSDLAG00005029893		10172	-11.5592	0.501839	-23.0337	2.14236e-117	2.5933e-115
ENSDLAG00005028833	NANOG	7048.66	-5.12635	0.223184	-22.9691	9.4882e-117	1.14056e-114
ENSDLAG00005014552	kdf1b	5651.37	-2.05049	0.08957	-22.8926	5.5111e-116	6.57911e-114
ENSDLAG00005013044		15845.8	-11.0851	0.484876	-22.8618	1.11659e-115	1.32384e-113
ENSDLAG00005010775		970.887	-8.37003	0.366741	-22.8227	2.72664e-115	3.21076e-113
ENSDLAG00005025649		1620.05	-3.51714	0.154533	-22.7598	1.1468e-114	1.34129e-112
ENSDLAG00005032372	hsd17b12a	6405.48	-8.02472	0.353996	-22.669	9.07294e-114	1.05404e-111
ENSDLAG00005028270	gja3	20182.7	13.2098	0.583485	22.6395	1.76912e-113	2.04157e-111
ENSDLAG00005007490	utp11	2952.71	-3.4973	0.154511	-22.6346	1.97717e-113	2.26654e-111
ENSDLAG00005014620	sall4	4922.81	-5.19423	0.229508	-22.6321	2.09592e-113	2.38687e-111
ENSDLAG00005033263	slc24a4b	12220.5	-7.84729	0.348569	-22.5129	3.10373e-112	3.51148e-110
ENSDLAG00005013320	lsg1	3013.92	-2.43705	0.109096	-22.3386	1.55932e-110	1.75271e-108
ENSDLAG00005032279	sinhcafl	5375.2	-3.64497	0.163491	-22.2947	4.16409e-110	4.65035e-108
ENSDLAG00005012435	dynll2b	5730.71	-4.67081	0.209538	-22.291	4.51991e-110	5.01536e-108
ENSDLAG00005026743		4956.4	-2.07897	0.0933281	-22.276	6.31667e-110	6.96443e-108
ENSDLAG00005021293		1305.09	5.97347	0.268476	22.2495	1.14005e-109	1.24901e-107
ENSDLAG00005030833		848.415	7.03781	0.316737	22.2197	2.21385e-109	2.41017e-107
ENSDLAG00005020845	lin54	8089.45	-3.65946	0.164754	-22.2117	2.64864e-109	2.8655e-107
ENSDLAG00005001670	tmem51b	1491.49	-6.03544	0.271847	-22.2016	3.31555e-109	3.56473e-107
ENSDLAG00005014209	ckmb	1301.35	-9.7403	0.439793	-22.1475	1.10372e-108	1.17934e-106
ENSDLAG00005022510		2906.12	-2.58543	0.116934	-22.1102	2.52163e-108	2.67788e-106
ENSDLAG00005004646	marcksb	13142.1	-7.68308	0.347619	-22.102	3.02203e-108	3.18971e-106
ENSDLAG00005009123	pprc1	19694	-4.50324	0.204462	-22.0248	1.66661e-107	1.74843e-105
ENSDLAG00005030557	ino80da	775.935	-3.27224	0.148978	-21.9646	6.28249e-107	6.5512e-105
ENSDLAG00005014857	si:ch211-256e16.3	7997.84	-4.52936	0.206387	-21.946	9.46288e-107	9.80853e-105
ENSDLAG00005001422		95304.8	-14.0952	0.643548	-21.9023	2.46999e-106	2.54497e-104
ENSDLAG00005008093	YBX2	1301.37	-7.18267	0.327954	-21.9014	2.51669e-106	2.57775e-104
ENSDLAG00005021322	H2BK1	1622.03	-8.96603	0.409656	-21.8867	3.47644e-106	3.53983e-104
ENSDLAG00005025742	fam83d	3198.22	-3.94195	0.180231	-21.8716	4.83987e-106	4.89931e-104
ENSDLAG00005032451		7782.98	-3.37158	0.154195	-21.8657	5.50995e-106	5.54519e-104
ENSDLAG00005033458	otx1	907.052	-8.63051	0.396038	-21.7921	2.75649e-105	2.75809e-103
ENSDLAG00005020891	psme3	5407.8	-2.4616	0.113005	-21.783	3.36071e-105	3.34333e-103
ENSDLAG00005025363	timm29	1547.01	-2.915	0.134067	-21.7429	8.0717e-105	7.98407e-103
ENSDLAG00005003652	mrpl27	1958.76	-2.36214	0.108991	-21.6727	3.71166e-104	3.6505e-102
ENSDLAG00005020639		8768.08	3.28051	0.151371	21.6719	3.77476e-104	3.69159e-102
ENSDLAG00005014360	stmn1a	15590.2	-3.84715	0.178281	-21.5791	2.82091e-103	2.74326e-101
ENSDLAG00005025262	pphln1	11136.8	-4.40952	0.204481	-21.5645	3.87327e-103	3.7456e-101
ENSDLAG00005003663		1090.11	-5.45167	0.253143	-21.5359	7.17784e-103	6.90269e-101
ENSDLAG00005024886	sf3a2	3756.36	-2.70843	0.125886	-21.515	1.12678e-102	1.0776e-100
ENSDLAG00005001503	vrtn	2182.7	-5.63672	0.26253	-21.4707	2.92397e-102	2.78098e-100
ENSDLAG00005003859	api5	9466.46	-3.21406	0.149697	-21.4705	2.94056e-102	2.78148e-100
ENSDLAG00005032642		4655.45	-12.0611	0.562019	-21.4603	3.66084e-102	3.44398e-100
ENSDLAG00005030506		31924.8	-11.8349	0.552316	-21.4278	7.35724e-102	6.88399e-100
ENSDLAG00005023124	stra6	925.905	-8.51329	0.397574	-21.4131	1.00835e-101	9.38412e-100
ENSDLAG00005001358		7608.9	-3.56973	0.16692	-21.3858	1.80964e-101	1.67512e-99
ENSDLAG00005018070	cyb561d2	901.996	-4.29956	0.201066	-21.3838	1.89007e-101	1.74028e-99
ENSDLAG00005027268	tmem244	3647.56	-9.00769	0.42225	-21.3326	5.65673e-101	5.18085e-99
ENSDLAG00005014870	2007-03-01	11442.2	-2.77699	0.130343	-21.3052	1.01552e-100	9.25192e-99
ENSDLAG00005004351		2523.55	-3.0413	0.142884	-21.2851	1.56038e-100	1.41415e-98
ENSDLAG00005018754	SLC28A3	10005.4	12.0059	0.564481	21.2689	2.20341e-100	1.98651e-98
ENSDLAG00005012484	mybl2b	28858.1	-5.7661	0.271249	-21.2576	2.80634e-100	2.51698e-98
ENSDLAG00005016389	wee2	6975.55	-5.95402	0.280149	-21.253	3.0924e-100	2.75925e-98
ENSDLAG00005017248	tktb	40175.5	-3.50719	0.165308	-21.2161	6.78429e-100	6.02236e-98
ENSDLAG00005002127		33024.4	-11.383	0.537132	-21.1921	1.12954e-99	9.97567e-98
ENSDLAG00005010492	slc25a25a	12760.6	-7.25756	0.342837	-21.1691	1.8391e-99	1.61598e-97
ENSDLAG00005003709	bag4	7254.13	-3.33896	0.157763	-21.1644	2.03199e-99	1.77646e-97
ENSDLAG00005012722	vsig8b	1769	-10.6693	0.504908	-21.1311	4.12041e-99	3.58414e-97
ENSDLAG00005023313	mrm3a	3038.61	-3.21523	0.152187	-21.1268	4.51206e-99	3.90519e-97
ENSDLAG00005025041	hpf1	2351.44	-2.895	0.137262	-21.091	9.61716e-99	8.28224e-97
ENSDLAG00005016624		2203.15	-5.58228	0.26471	-21.0883	1.01951e-98	8.73649e-97
ENSDLAG00005030238		48405.7	-14.1154	0.669819	-21.0735	1.39211e-98	1.18707e-96
ENSDLAG00005022882	plekhg7	5285.78	-3.95309	0.18772	-21.0584	1.91447e-98	1.62448e-96
ENSDLAG00005022935	slc6a16a	3259.62	-5.5278	0.263072	-21.0125	5.03827e-98	4.25427e-96
ENSDLAG00005005824		2025.26	-3.94406	0.187751	-21.0068	5.68127e-98	4.77392e-96
ENSDLAG00005004173	alkbh1	1532.48	-3.59691	0.1715	-20.9733	1.15013e-97	9.61774e-96
ENSDLAG00005022451		14068.8	-2.98608	0.142406	-20.9689	1.26211e-97	1.05034e-95
ENSDLAG00005034395	chst3a	1146.01	-5.3834	0.256859	-20.9586	1.56642e-97	1.29736e-95
ENSDLAG00005009819	ddx24	5415.05	-2.97163	0.141792	-20.9576	1.59831e-97	1.31746e-95
ENSDLAG00005026229		18578.8	-3.60492	0.172023	-20.956	1.65328e-97	1.35632e-95
ENSDLAG00005023642	eloal	5818.31	-5.09649	0.24331	-20.9465	2.02143e-97	1.65052e-95
ENSDLAG00005003893	LSM14B	4714.87	-5.55433	0.265321	-20.9344	2.60215e-97	2.11471e-95
ENSDLAG00005021817		9199.21	-4.35456	0.20805	-20.9303	2.83409e-97	2.29244e-95
ENSDLAG00005007634	SYTL4	9002.63	-2.85822	0.136909	-20.8769	8.69072e-97	6.99704e-95
ENSDLAG00005028449		5586.3	-3.52323	0.169302	-20.8103	3.49135e-96	2.79793e-94
ENSDLAG00005020452		2632.85	-2.70158	0.129995	-20.7821	6.28192e-96	5.01106e-94
ENSDLAG00005027634		3092.13	-6.17911	0.297475	-20.7719	7.77437e-96	6.17314e-94
ENSDLAG00005029863		1445.6	-7.26262	0.349728	-20.7665	8.69414e-96	6.87195e-94
ENSDLAG00005005905	oat	1447.02	4.51694	0.217519	20.7657	8.838e-96	6.9539e-94
ENSDLAG00005022995	LRPPRC	8339.56	-2.56511	0.123562	-20.7597	1.00254e-95	7.85244e-94
ENSDLAG00005013960		2095.32	-4.68915	0.226037	-20.745	1.35934e-95	1.05992e-93
ENSDLAG00005006547		1551.85	-5.66704	0.273735	-20.7026	3.27984e-95	2.54592e-93
ENSDLAG00005000068		4473.39	-3.02366	0.146063	-20.7011	3.38855e-95	2.61856e-93
ENSDLAG00005015981	mrm2	1749.56	-4.49438	0.217233	-20.6892	4.33474e-95	3.33486e-93
ENSDLAG00005023361	cdk7	2252.52	-2.63529	0.128022	-20.5846	3.77012e-94	2.88765e-92
ENSDLAG00005016596	trim33	6379.11	-2.28428	0.111561	-20.4755	3.55738e-93	2.7127e-91
ENSDLAG00005034765		12815.3	-3.80534	0.186039	-20.4545	5.47367e-93	4.15567e-91
ENSDLAG00005008025		2584.31	3.9407	0.193252	20.3915	1.98799e-92	1.50271e-90
ENSDLAG00005016133		4451.21	-2.71858	0.133371	-20.3835	2.34106e-92	1.7619e-90
ENSDLAG00005014916		1052.21	-9.65705	0.476023	-20.287	1.67632e-91	1.25615e-89
ENSDLAG00005009348	epcam	15579.8	-6.69651	0.330814	-20.2425	4.1354e-91	3.08551e-89
ENSDLAG00005019381	rbm24a	1057.38	6.79823	0.336304	20.2146	7.28803e-91	5.41441e-89
ENSDLAG00005012640		1335.66	3.20529	0.158823	20.1815	1.42426e-90	1.05358e-88
ENSDLAG00005028131		2811.45	-3.15506	0.156357	-20.1785	1.51262e-90	1.11419e-88
ENSDLAG00005025254		603.405	-6.11126	0.303698	-20.1228	4.66006e-90	3.41804e-88
ENSDLAG00005011699		20037.7	-6.36273	0.316766	-20.0865	9.6783e-90	7.06884e-88
ENSDLAG00005034189		792.558	-5.06615	0.253092	-20.017	3.91433e-89	2.84693e-87
ENSDLAG00005019488	l3mbtl2	5519.38	-3.6046	0.180116	-20.0127	4.27002e-89	3.08732e-87
ENSDLAG00005001665	wdr6	3682.41	-3.93821	0.196787	-20.0126	4.28051e-89	3.08732e-87
ENSDLAG00005006277	reck	958.709	4.11124	0.205478	20.0082	4.67453e-89	3.35752e-87
ENSDLAG00005012054	zmp:0000001114	1458.67	-4.69728	0.235288	-19.9639	1.13503e-88	8.11874e-87
ENSDLAG00005024486	fkbp4	5520.01	-3.43287	0.172129	-19.9436	1.70476e-88	1.21438e-86
ENSDLAG00005029331		3970.96	-3.56119	0.178675	-19.9311	2.18877e-88	1.55277e-86
ENSDLAG00005012004	ppat	2770.41	-2.35251	0.118665	-19.8248	1.81913e-87	1.28527e-85
ENSDLAG00005006017	prmt1	31842	-2.46622	0.124496	-19.8096	2.46243e-87	1.73271e-85
ENSDLAG00005007961	igf2bp3	3007.46	-6.7288	0.340641	-19.7533	7.50902e-87	5.26239e-85
ENSDLAG00005005226	dhx34	4140.96	-3.11212	0.157589	-19.7483	8.28978e-87	5.78613e-85
ENSDLAG00005011338		5117.71	-2.58542	0.130927	-19.7471	8.49712e-87	5.90704e-85
ENSDLAG00005023158	CSK	3590.18	-2.47366	0.1253	-19.7419	9.42306e-87	6.52453e-85
ENSDLAG00005027308	fabp7a	2635.93	8.47039	0.429458	19.7235	1.35621e-86	9.35299e-85
ENSDLAG00005012324	flad1	4236.59	-2.50561	0.127284	-19.6852	2.89064e-86	1.98559e-84
ENSDLAG00005028407		2196.04	-2.91393	0.148345	-19.643	6.6338e-86	4.53878e-84
ENSDLAG00005015533		2766.73	6.78543	0.345601	19.6337	7.96608e-86	5.42885e-84
ENSDLAG00005020257	KCTD15	450.6	-3.56143	0.181398	-19.6332	8.04444e-86	5.46076e-84
ENSDLAG00005024786		8504.75	-5.82159	0.296595	-19.6281	8.89956e-86	6.01764e-84
ENSDLAG00005031366		1142.5	-4.04383	0.206193	-19.6119	1.22378e-85	8.24266e-84
ENSDLAG00005000945		7498.61	-5.2222	0.266316	-19.609	1.29476e-85	8.68694e-84
ENSDLAG00005007748	ehmt2	4540.83	-3.25021	0.165816	-19.6013	1.50753e-85	1.00755e-83
ENSDLAG00005026621	si:dkey-44g23.5	3449.76	-4.07499	0.208058	-19.5858	2.04342e-85	1.36045e-83
ENSDLAG00005008006	HENMT1	3910.72	-2.57984	0.131776	-19.5774	2.40842e-85	1.59731e-83
ENSDLAG00005023197	REXO5	1504.15	-3.25858	0.166562	-19.5638	3.14916e-85	2.08061e-83
ENSDLAG00005010655	barx2	6306.9	-4.47723	0.228874	-19.562	3.2628e-85	2.14749e-83
ENSDLAG00005000587	MTPAP	3749.94	-3.62902	0.185605	-19.5524	3.93921e-85	2.58287e-83
ENSDLAG00005001663	TFB1M	2193.64	-3.77529	0.193264	-19.5344	5.59834e-85	3.65688e-83
ENSDLAG00005029262	CHDH	970.387	3.91238	0.200619	19.5015	1.06589e-84	6.93631e-83
ENSDLAG00005034531		3014.46	-12.1708	0.624937	-19.4752	1.78278e-84	1.1558e-82
ENSDLAG00005024302		1817.24	2.72814	0.140586	19.4055	6.9366e-84	4.48032e-82
ENSDLAG00005026092	rbm4.3	9523.8	-3.20797	0.16544	-19.3905	9.27471e-84	5.96823e-82
ENSDLAG00005029452		1184.49	-3.17438	0.163947	-19.3622	1.60868e-83	1.03134e-81
ENSDLAG00005008148		4768.06	3.7261	0.192756	19.3307	2.96581e-83	1.8944e-81
ENSDLAG00005025050	esrp2	2753.12	-3.51299	0.181913	-19.3114	4.31019e-83	2.74299e-81
ENSDLAG00005006337	ttc5	1371.67	-2.90507	0.150498	-19.3031	5.05563e-83	3.2056e-81
ENSDLAG00005023649	gclc	1754.24	-2.35589	0.122191	-19.2803	7.85858e-83	4.96467e-81
ENSDLAG00005002411	lpcat1	831.975	-2.99188	0.155769	-19.2071	3.22727e-82	2.03142e-80
ENSDLAG00005019458	UTP4	6384.98	-4.07312	0.212272	-19.1882	4.6472e-82	2.9146e-80
ENSDLAG00005009317		365.067	-3.86931	0.201843	-19.1699	6.60853e-82	4.12973e-80
ENSDLAG00005030485		490.115	-5.77557	0.302065	-19.1203	1.7115e-81	1.06569e-79
ENSDLAG00005002139		3886.74	-5.36623	0.280684	-19.1184	1.77326e-81	1.10019e-79
ENSDLAG00005002768		3874.73	-3.5036	0.183502	-19.093	2.88601e-81	1.78417e-79
ENSDLAG00005033884		434.759	-6.52011	0.341854	-19.0728	4.2512e-81	2.6188e-79
ENSDLAG00005016808		1011.8	-3.0462	0.159822	-19.0599	5.43387e-81	3.33547e-79
ENSDLAG00005030591	sdhaf2	1693.89	-2.49026	0.130787	-19.0407	7.85167e-81	4.80256e-79
ENSDLAG00005019780		1717.83	3.61625	0.189932	19.0397	7.99879e-81	4.87532e-79
ENSDLAG00005033034		528.484	3.60574	0.190232	18.9545	4.05637e-80	2.46371e-78
ENSDLAG00005017205		947.669	-6.56416	0.346923	-18.9211	7.64788e-80	4.62884e-78
ENSDLAG00005006585	oxa1l	1175.9	-2.94706	0.155924	-18.9007	1.12608e-79	6.79177e-78
ENSDLAG00005000616	waca	12630.6	-2.57671	0.136733	-18.8449	3.23847e-79	1.94646e-77
ENSDLAG00005001751		4264.77	-4.20071	0.223355	-18.8073	6.58191e-79	3.94231e-77
ENSDLAG00005032668		6794.97	-8.64194	0.460765	-18.7556	1.74119e-78	1.03931e-76
ENSDLAG00005026339	MRPS2	4695.16	-3.09662	0.16517	-18.7481	2.00453e-78	1.19239e-76
ENSDLAG00005016183	MFAP3	1150.15	-6.78827	0.362181	-18.7427	2.2197e-78	1.31586e-76
ENSDLAG00005024805	tmpob	3942.93	-2.69243	0.143755	-18.7294	2.85251e-78	1.68522e-76
ENSDLAG00005016583	CLSPN	7496.16	-3.20973	0.171396	-18.727	2.98327e-78	1.75648e-76
ENSDLAG00005027302		786.508	-8.01339	0.428106	-18.7182	3.51692e-78	2.06366e-76
ENSDLAG00005022224		1838.19	3.71987	0.19887	18.705	4.50564e-78	2.63488e-76
ENSDLAG00005023887	si:ch211-106h4.6	1644.8	-5.58834	0.299221	-18.6763	7.72343e-78	4.50143e-76
ENSDLAG00005030792	SCOC	710.068	4.05404	0.2174	18.6478	1.31595e-77	7.64399e-76
ENSDLAG00005034170		959.994	-2.7605	0.148428	-18.5983	3.31931e-77	1.92165e-75
ENSDLAG00005001572	casp7	723.068	4.80915	0.258605	18.5966	3.42647e-77	1.97707e-75
ENSDLAG00005012538	ints6	4176.96	-3.9286	0.211655	-18.5614	6.60047e-77	3.79582e-75
ENSDLAG00005011174		515.022	-8.62735	0.464824	-18.5605	6.7119e-77	3.84712e-75
ENSDLAG00005022196	si:ch211-106h11.3	581.902	-4.15046	0.223637	-18.5589	6.91062e-77	3.94795e-75
ENSDLAG00005027687		37540	-8.23322	0.444637	-18.5167	1.51429e-76	8.62249e-75
ENSDLAG00005000102	kif16bb	4526.81	-7.73115	0.41797	-18.4969	2.18741e-76	1.24144e-74
ENSDLAG00005011434	ctnnd2b	728.089	6.68748	0.361809	18.4834	2.80663e-76	1.58767e-74
ENSDLAG00005006063	gemin4	2549.03	-4.00251	0.216612	-18.4777	3.11986e-76	1.75911e-74
ENSDLAG00005017744	svilc	3120.8	6.99464	0.378579	18.4761	3.21849e-76	1.80883e-74
ENSDLAG00005025151		2498.31	7.34659	0.397931	18.462	4.17752e-76	2.34022e-74
ENSDLAG00005022755	svopb	578.23	-6.20563	0.33624	-18.456	4.66887e-76	2.60704e-74
ENSDLAG00005025493	marveld2b	669.814	-5.31672	0.288141	-18.4518	5.04264e-76	2.80669e-74
ENSDLAG00005029075	r3hcc1l	941.851	-3.15545	0.171064	-18.446	5.6109e-76	3.11297e-74
ENSDLAG00005015515		1746.52	-2.52807	0.137091	-18.4407	6.18985e-76	3.42321e-74
ENSDLAG00005018556		3712.48	-1.76967	0.0960007	-18.434	7.01479e-76	3.86707e-74
ENSDLAG00005003470		5575.89	-1.99688	0.10839	-18.4231	8.57429e-76	4.71178e-74
ENSDLAG00005007833	bokb	1337.35	-5.70571	0.309758	-18.4199	9.10177e-76	4.98581e-74
ENSDLAG00005014969		6780.87	-3.05634	0.16595	-18.4173	9.5496e-76	5.21462e-74
ENSDLAG00005006233	tomm40l	5201.99	-2.92863	0.159163	-18.4002	1.30789e-75	7.11938e-74
ENSDLAG00005002420	cnot3a	7840.61	-1.83906	0.10009	-18.3741	2.11742e-75	1.14898e-73
ENSDLAG00005020189		5393.57	-2.20024	0.119832	-18.3611	2.69125e-75	1.4558e-73
ENSDLAG00005011822	tcf7l2	978.596	4.564	0.249008	18.3287	4.8843e-75	2.63387e-73
ENSDLAG00005017055	mpp3a	1125.96	-10.339	0.564168	-18.3261	5.12079e-75	2.75282e-73
ENSDLAG00005018172	NASP	16268.4	-4.03889	0.220395	-18.3257	5.16329e-75	2.76708e-73
ENSDLAG00005006954		1542.41	-4.0935	0.223386	-18.3248	5.24624e-75	2.80285e-73
ENSDLAG00005015208	ssh1a	429.565	4.7115	0.257122	18.324	5.32536e-75	2.83637e-73
ENSDLAG00005026954	STX11	1092.16	-8.93	0.488033	-18.298	8.59115e-75	4.56175e-73
ENSDLAG00005018086	mrps27	2169.64	-3.18187	0.174348	-18.2501	2.067e-74	1.09418e-72
ENSDLAG00005029208		1844.99	-5.06351	0.277574	-18.2421	2.3923e-74	1.26252e-72
ENSDLAG00005007821	GRHL2	4540.98	-3.81043	0.209203	-18.214	3.99356e-74	2.10117e-72
ENSDLAG00005019692		4604.32	-7.33044	0.403156	-18.1826	7.08365e-74	3.7157e-72
ENSDLAG00005005387	anxa13l	5481.94	7.52423	0.414104	18.1699	8.9354e-74	4.67286e-72
ENSDLAG00005016459	uchl5	8872.06	-3.07853	0.169446	-18.1682	9.22424e-74	4.80938e-72
ENSDLAG00005032701	CAMK2N2	1357.31	-5.45509	0.3007	-18.1413	1.50424e-73	7.7959e-72
ENSDLAG00005010379	cox17	16211.5	-6.46988	0.356638	-18.1413	1.50375e-73	7.7959e-72
ENSDLAG00005017284	plekha8	555.413	3.88061	0.21393	18.1396	1.55094e-73	8.01398e-72
ENSDLAG00005007973	mfsd4aa	256.297	5.15753	0.284844	18.1065	2.83161e-73	1.45878e-71
ENSDLAG00005006023	CAAP1	2479.98	-3.14953	0.174135	-18.0867	4.05673e-73	2.08374e-71
ENSDLAG00005030863	ftr82	3356.55	5.21926	0.28865	18.0816	4.44707e-73	2.27748e-71
ENSDLAG00005004107		1455.59	-3.12157	0.172663	-18.0789	4.67101e-73	2.38511e-71
ENSDLAG00005025393	DNAJC2	3967.19	-2.2161	0.122588	-18.0776	4.78141e-73	2.4343e-71
ENSDLAG00005025839		610.287	-4.91958	0.272258	-18.0696	5.53199e-73	2.80818e-71
ENSDLAG00005023498	unm_sa1614	459.723	-5.53058	0.306257	-18.0586	6.74924e-73	3.41606e-71
ENSDLAG00005034309		1037.27	5.54168	0.307245	18.0367	1.00428e-72	5.06823e-71
ENSDLAG00005012230		5136.78	-3.81132	0.211484	-18.0218	1.31358e-72	6.60988e-71
ENSDLAG00005033086		4250.68	-6.53802	0.362882	-18.017	1.43396e-72	7.19472e-71
ENSDLAG00005026458		1583.82	6.24204	0.346962	17.9906	2.30967e-72	1.1555e-70
ENSDLAG00005001848	uba2	9719.64	-2.71153	0.150986	-17.9588	4.09446e-72	2.04251e-70
ENSDLAG00005006130		5070.25	-1.67449	0.0934824	-17.9124	9.43975e-72	4.69546e-70
ENSDLAG00005026333	zgc:92313	1770.02	-4.28751	0.239602	-17.8943	1.30593e-71	6.47725e-70
ENSDLAG00005005889		1101.25	-4.87026	0.272397	-17.8792	1.71141e-71	8.46416e-70
ENSDLAG00005001051		1899.1	4.49763	0.251705	17.8687	2.06851e-71	1.02011e-69
ENSDLAG00005016143	AQP4	4185.49	11.5135	0.644563	17.8625	2.30984e-71	1.13589e-69
ENSDLAG00005029368	tmem39a	4146.28	-3.26823	0.183071	-17.8522	2.77738e-71	1.36194e-69
ENSDLAG00005029975	ints5	4098.38	-3.80979	0.213554	-17.8399	3.46122e-71	1.69248e-69
ENSDLAG00005016204	pes	7216.55	-2.23227	0.125378	-17.8044	6.53676e-71	3.18736e-69
ENSDLAG00005022085	sharpin	2162.87	-2.55942	0.143802	-17.7982	7.29823e-71	3.54866e-69
ENSDLAG00005019036	gpr176	889.656	-2.60811	0.146561	-17.7953	7.68031e-71	3.72398e-69
ENSDLAG00005029801		236.771	-3.99554	0.224629	-17.7873	8.87122e-71	4.28941e-69
ENSDLAG00005018623	GRIK2	411.319	-5.79293	0.327321	-17.698	4.34439e-70	2.09475e-68
ENSDLAG00005017536		358.826	4.26275	0.240874	17.697	4.42399e-70	2.1272e-68
ENSDLAG00005001368		4703.31	7.47481	0.42259	17.6881	5.18073e-70	2.48417e-68
ENSDLAG00005001978	vars1	7079.1	-2.91184	0.164695	-17.6802	5.95571e-70	2.84788e-68
ENSDLAG00005022917		11404.7	-5.28946	0.299428	-17.6652	7.77364e-70	3.70693e-68
ENSDLAG00005000689	fkrp	889.981	-2.4887	0.141166	-17.6296	1.46078e-69	6.94672e-68
ENSDLAG00005023183		2793.36	-3.10101	0.176106	-17.6087	2.1111e-69	1.00118e-67
ENSDLAG00005005093	plk3	28067.4	-5.82929	0.331208	-17.6001	2.45925e-69	1.1631e-67
ENSDLAG00005021660		7288.56	-4.38358	0.24907	-17.5998	2.4733e-69	1.16656e-67
ENSDLAG00005017164	g3bp1	16538.6	-3.01723	0.17147	-17.5963	2.6301e-69	1.23715e-67
ENSDLAG00005020651	zcchc4	4516.52	-3.98496	0.226629	-17.5837	3.28712e-69	1.54201e-67
ENSDLAG00005006411	gosr1	1614.72	-2.42077	0.138042	-17.5365	7.54342e-69	3.5291e-67
ENSDLAG00005014598	ttll12	6201.38	-1.96797	0.112287	-17.5262	9.04323e-69	4.21936e-67
ENSDLAG00005023132	rrp9	5907.71	-3.75886	0.214618	-17.5142	1.11602e-68	5.19309e-67
ENSDLAG00005029464	MRPL24	2376.66	-2.0229	0.115552	-17.5064	1.28083e-68	5.94401e-67
ENSDLAG00005022365		720.596	-4.06722	0.232342	-17.5053	1.30551e-68	6.04235e-67
ENSDLAG00005005380		1275.77	-2.27816	0.130402	-17.4702	2.41548e-68	1.11498e-66
ENSDLAG00005028293	grtp1b	275.466	-4.75695	0.272299	-17.4696	2.44222e-68	1.12433e-66
ENSDLAG00005006732	dhx32a	1038.64	-6.30581	0.361166	-17.4596	2.90953e-68	1.33591e-66
ENSDLAG00005025123	selenom	633.443	-4.43998	0.254372	-17.4547	3.17233e-68	1.45272e-66
ENSDLAG00005001258	PRPF40A	6694.56	-1.92881	0.110682	-17.4267	5.17611e-68	2.36408e-66
ENSDLAG00005000970	cuedc1b	5323.47	-3.38701	0.194793	-17.3877	1.02173e-67	4.65425e-66
ENSDLAG00005033240		1649.19	-3.35404	0.193085	-17.3707	1.37427e-67	6.24373e-66
ENSDLAG00005034163	rnf146	5281.54	-2.52601	0.145506	-17.3601	1.65329e-67	7.49172e-66
ENSDLAG00005015794	sntb2	581.46	3.19029	0.183778	17.3595	1.67252e-67	7.5591e-66
ENSDLAG00005029172		6171.92	-6.62257	0.381513	-17.3587	1.69464e-67	7.63911e-66
ENSDLAG00005008477		305.788	-4.33403	0.250044	-17.3331	2.64772e-67	1.19044e-65
ENSDLAG00005021729	ovch2	10816.1	10.1162	0.583718	17.3307	2.75943e-67	1.23745e-65
ENSDLAG00005028170		1468.25	4.04651	0.233497	17.33	2.79243e-67	1.24902e-65
ENSDLAG00005003686		2387.56	-9.60396	0.554729	-17.3129	3.76116e-67	1.67798e-65
ENSDLAG00005011556	paics	13695.4	-4.01086	0.23174	-17.3076	4.12383e-67	1.83505e-65
ENSDLAG00005023768	DROSHA	5552.85	-2.76786	0.160011	-17.298	4.87375e-67	2.16319e-65
ENSDLAG00005005750		3120.26	-12.8053	0.741082	-17.2791	6.756e-67	2.99096e-65
ENSDLAG00005025928		631.451	-5.65958	0.327584	-17.2767	7.04138e-67	3.10935e-65
ENSDLAG00005023966	apoda.2	9459.32	-11.658	0.674883	-17.274	7.37868e-67	3.25e-65
ENSDLAG00005020361	chd8	14619.1	-3.02188	0.174966	-17.2713	7.73713e-67	3.39923e-65
ENSDLAG00005006310		2003.64	-4.64622	0.26925	-17.2561	1.0062e-66	4.40945e-65
ENSDLAG00005030584		3785.59	6.06959	0.351867	17.2497	1.12502e-66	4.91769e-65
ENSDLAG00005021087	hdac10	3215.48	-3.28282	0.190345	-17.2466	1.18593e-66	5.1709e-65
ENSDLAG00005029810	tmem54b	2576.72	-5.22191	0.302969	-17.2358	1.43113e-66	6.22435e-65
ENSDLAG00005027260	si:ch73-335l21.4	693.941	-3.97887	0.231544	-17.1841	3.4932e-66	1.51547e-64
ENSDLAG00005005738		9134.49	-2.42594	0.141411	-17.1552	5.7463e-66	2.48671e-64
ENSDLAG00005013541	sdad1	6638.58	-3.33576	0.194476	-17.1525	6.01626e-66	2.59705e-64
ENSDLAG00005029525		2420.65	-4.16605	0.242914	-17.1503	6.2514e-66	2.69183e-64
ENSDLAG00005014031	negr1	351.577	5.4004	0.314913	17.1489	6.40747e-66	2.75219e-64
ENSDLAG00005033579		1069.54	-1.79301	0.104563	-17.1476	6.55049e-66	2.80666e-64
ENSDLAG00005000743	sulf1	4591.67	-2.99136	0.17455	-17.1375	7.79001e-66	3.32951e-64
ENSDLAG00005013794		2773.28	-3.82358	0.223294	-17.1236	9.90447e-66	4.22282e-64
ENSDLAG00005013266		860.479	-4.1306	0.24158	-17.0982	1.53005e-65	6.50739e-64
ENSDLAG00005001065	nup43	1777.33	-3.14915	0.184304	-17.0867	1.86502e-65	7.91261e-64
ENSDLAG00005008952		301.592	-7.263	0.42516	-17.083	1.98744e-65	8.41137e-64
ENSDLAG00005026826	sult3st1	302.932	-4.07089	0.238546	-17.0654	2.68425e-65	1.13328e-63
ENSDLAG00005020020	blcap	971.658	-3.07548	0.180363	-17.0516	3.40051e-65	1.43219e-63
ENSDLAG00005001778	NUP85	4736.34	-2.75833	0.161792	-17.0486	3.58033e-65	1.50426e-63
ENSDLAG00005020349	nelfb	3171.88	-2.48581	0.14581	-17.0483	3.60144e-65	1.50947e-63
ENSDLAG00005023378	MTA3	6955.1	-1.95181	0.114506	-17.0456	3.77016e-65	1.57636e-63
ENSDLAG00005017651		6049.14	-2.02935	0.119065	-17.0441	3.86816e-65	1.61344e-63
ENSDLAG00005030378		542.002	5.35675	0.314415	17.0372	4.35054e-65	1.81029e-63
ENSDLAG00005000954		1930.36	-1.90464	0.11188	-17.0239	5.46091e-65	2.26687e-63
ENSDLAG00005003669	eme1	1280.04	-3.62831	0.213394	-17.0029	7.81666e-65	3.23699e-63
ENSDLAG00005025006		5958.5	-7.48203	0.440339	-16.9915	9.48925e-65	3.92026e-63
ENSDLAG00005013728	hrc	2072.48	-3.06143	0.180176	-16.9913	9.51754e-65	3.92259e-63
ENSDLAG00005027320		2095.85	-1.99281	0.117443	-16.9683	1.41028e-64	5.79856e-63
ENSDLAG00005008525		5541.46	-2.11163	0.124545	-16.9548	1.7729e-64	7.27224e-63
ENSDLAG00005024210	nol8	4157.09	-3.52365	0.208239	-16.9212	3.1402e-64	1.28503e-62
ENSDLAG00005025648	bicral	1409.57	1.66901	0.0986427	16.9197	3.21862e-64	1.31402e-62
ENSDLAG00005027806	tmem30b	963.9	-4.30906	0.254708	-16.9177	3.33347e-64	1.3577e-62
ENSDLAG00005015596	ccne1	3915.43	-4.29954	0.254446	-16.8977	4.67961e-64	1.90151e-62
ENSDLAG00005023488		3982.03	-1.91784	0.113504	-16.8966	4.76264e-64	1.93071e-62
ENSDLAG00005023849	si:dkey-103i16.6	1340.51	-3.36183	0.199132	-16.8824	6.06304e-64	2.45213e-62
ENSDLAG00005017913		593.892	-5.37599	0.318471	-16.8806	6.24566e-64	2.5201e-62
ENSDLAG00005031548		1138.89	-3.08328	0.182776	-16.8692	7.58607e-64	3.05383e-62
ENSDLAG00005023259	sox11a	2754.93	-4.72518	0.28017	-16.8654	8.08132e-64	3.24565e-62
ENSDLAG00005011999	ints3	33380.7	-4.73659	0.281003	-16.856	9.47555e-64	3.7968e-62
ENSDLAG00005005453	cyldb	21858.4	-7.27988	0.432174	-16.8448	1.14591e-63	4.581e-62
ENSDLAG00005018128		7422.67	-2.05797	0.122351	-16.8202	1.73427e-63	6.9171e-62
ENSDLAG00005024552		21605.4	-5.64832	0.335845	-16.8182	1.79416e-63	7.13953e-62
ENSDLAG00005018779		15828.4	-3.43936	0.204591	-16.8109	2.0307e-63	8.06225e-62
ENSDLAG00005011266	ccnj	4893.11	-5.03247	0.300133	-16.7675	4.22002e-63	1.67159e-61
ENSDLAG00005018256	SMAD1	802.384	4.51268	0.269407	16.7504	5.62143e-63	2.22162e-61
ENSDLAG00005018442	kdf1a	1307.54	-4.03829	0.241401	-16.7286	8.11492e-63	3.19976e-61
ENSDLAG00005006902		9294.64	-2.96854	0.177457	-16.7282	8.16911e-63	3.2138e-61
ENSDLAG00005022019	wdcp	2071.17	-3.01385	0.180253	-16.7201	9.35447e-63	3.67179e-61
ENSDLAG00005031785	klhl31	427.065	-6.5947	0.394756	-16.7057	1.19039e-62	4.6619e-61
ENSDLAG00005008350		4539.36	-2.51762	0.150779	-16.6973	1.37037e-62	5.35464e-61
ENSDLAG00005020357	ddhd1b	277.185	4.99787	0.299444	16.6905	1.53607e-62	5.98861e-61
ENSDLAG00005022676	aaas	3394.89	-2.08459	0.124899	-16.6902	1.54353e-62	6.00417e-61
ENSDLAG00005033026		3624.34	-3.97121	0.237938	-16.6901	1.54745e-62	6.00591e-61
ENSDLAG00005016514	fat2	1135.68	7.29719	0.437455	16.681	1.80148e-62	6.97619e-61
ENSDLAG00005026020	melk	4223.48	-3.72636	0.223416	-16.679	1.86401e-62	7.20223e-61
ENSDLAG00005021594	prkcsh	4589.51	-2.16431	0.129911	-16.6599	2.56432e-62	9.88607e-61
ENSDLAG00005028223		255.675	4.7101	0.282775	16.6567	2.70435e-62	1.04027e-60
ENSDLAG00005015206	tmem209	4009.39	-2.67608	0.160925	-16.6294	4.27062e-62	1.63912e-60
ENSDLAG00005021118	RFX7	1883.89	3.79334	0.228219	16.6215	4.86818e-62	1.86434e-60
ENSDLAG00005010029	STAC2	1529.7	-5.71346	0.343769	-16.6201	4.98591e-62	1.90521e-60
ENSDLAG00005001265	inha	2622.79	4.42541	0.266551	16.6025	6.68308e-62	2.54811e-60
ENSDLAG00005001743		15395.2	-4.8372	0.29158	-16.5896	8.2844e-62	3.15171e-60
ENSDLAG00005023486	uck1	2168.87	-3.21973	0.194097	-16.5883	8.47445e-62	3.21695e-60
ENSDLAG00005023453		744.215	-4.71459	0.28435	-16.5802	9.6885e-62	3.66976e-60
ENSDLAG00005020056	ankrd39	810.969	-3.30877	0.199597	-16.5773	1.01701e-61	3.84378e-60
ENSDLAG00005006478		3352.37	-3.60179	0.217399	-16.5677	1.19368e-61	4.50165e-60
ENSDLAG00005002123		6523.59	-3.88104	0.234455	-16.5535	1.51163e-61	5.68834e-60
ENSDLAG00005026118	rftn2	1224.03	-3.49272	0.211133	-16.5428	1.80418e-61	6.77448e-60
ENSDLAG00005032933	RIPK4	1516.83	-4.50174	0.272276	-16.5337	2.09766e-61	7.85941e-60
ENSDLAG00005023947		3637.24	-4.62673	0.280002	-16.5239	2.46735e-61	9.20472e-60
ENSDLAG00005033058		1745.75	-2.31961	0.140379	-16.524	2.46607e-61	9.20472e-60
ENSDLAG00005032752		9798.68	-13.0024	0.787121	-16.5189	2.68266e-61	9.98641e-60
ENSDLAG00005022104	gatb	1478.56	-2.8997	0.175564	-16.5165	2.79114e-61	1.0368e-59
ENSDLAG00005000983		14249.1	-2.16098	0.130847	-16.5153	2.84852e-61	1.05584e-59
ENSDLAG00005018132	tent5ba	1299.89	-6.09711	0.369308	-16.5095	3.13306e-61	1.15883e-59
ENSDLAG00005020343	atxn7l2b	1712.72	-2.76106	0.167386	-16.4951	3.97619e-61	1.46754e-59
ENSDLAG00005002237	spata13	2901.91	-2.76304	0.167605	-16.4855	4.66702e-61	1.71885e-59
ENSDLAG00005029696	pou5f3	14836.9	-8.21434	0.498548	-16.4765	5.4097e-61	1.98815e-59
ENSDLAG00005003405		1177.71	2.30847	0.140211	16.4643	6.62213e-61	2.42858e-59
ENSDLAG00005027046		380.337	4.19505	0.254908	16.4571	7.45985e-61	2.73002e-59
ENSDLAG00005001025		5001.6	-5.13455	0.312114	-16.4509	8.26507e-61	3.01832e-59
ENSDLAG00005002361	slc7a3a	3947.53	4.27809	0.260344	16.4324	1.12041e-60	4.08301e-59
ENSDLAG00005026198	ACADM	12670.1	-2.11843	0.129017	-16.4197	1.38157e-60	5.02417e-59
ENSDLAG00005014624	nat10	3918.67	-2.98564	0.182483	-16.3612	3.61986e-60	1.31362e-58
ENSDLAG00005011063	qrich1	3002.71	-2.30774	0.141111	-16.3541	4.06355e-60	1.47155e-58
ENSDLAG00005021682	irf6	3459.1	-3.94158	0.24115	-16.3449	4.72645e-60	1.70804e-58
ENSDLAG00005004923	raf1a	6560.23	-3.24241	0.198483	-16.336	5.47266e-60	1.97358e-58
ENSDLAG00005019774		5909.98	-3.66497	0.224401	-16.3322	5.82208e-60	2.09522e-58
ENSDLAG00005011989	ercc4	1299.78	-2.7031	0.165513	-16.3316	5.87988e-60	2.1084e-58
ENSDLAG00005014915		3124.8	-2.2758	0.139349	-16.3316	5.88305e-60	2.1084e-58
ENSDLAG00005031210		9681.57	-1.98543	0.121677	-16.3172	7.44685e-60	2.66332e-58
ENSDLAG00005022063	f2rl1.2	2409.5	-5.88953	0.361081	-16.3108	8.26806e-60	2.95093e-58
ENSDLAG00005013699	acadvl	2202.27	3.92991	0.241103	16.2997	9.91739e-60	3.5323e-58
ENSDLAG00005023111	EIF4ENIF1	10811.6	-2.87573	0.176434	-16.2992	1.00042e-59	3.5559e-58
ENSDLAG00005016087		10165.1	-2.0268	0.124403	-16.2922	1.12042e-59	3.97426e-58
ENSDLAG00005027525		252.674	-6.51639	0.400357	-16.2765	1.45032e-59	5.13395e-58
ENSDLAG00005007985		3463.11	-2.04366	0.125689	-16.2597	1.90719e-59	6.73746e-58
ENSDLAG00005029346	znf148	709.324	3.42043	0.210367	16.2594	1.91696e-59	6.75818e-58
ENSDLAG00005012936	pkd2	1114.03	4.42234	0.272569	16.2247	3.37495e-59	1.18741e-57
ENSDLAG00005030213		1386.71	-2.77619	0.171347	-16.2022	4.86742e-59	1.70903e-57
ENSDLAG00005009899		7734.65	-2.50883	0.15486	-16.2007	4.9868e-59	1.7474e-57
ENSDLAG00005006964	polb	2097.25	-2.51692	0.155367	-16.1998	5.06021e-59	1.76954e-57
ENSDLAG00005027078		562.722	4.86978	0.300784	16.1903	5.90364e-59	2.06032e-57
ENSDLAG00005032809		18747.2	-7.76665	0.479837	-16.186	6.32801e-59	2.20398e-57
ENSDLAG00005026583	krr1	6673.45	-3.62314	0.223848	-16.1857	6.36024e-59	2.21076e-57
ENSDLAG00005013955		538.786	-3.33987	0.206602	-16.1657	8.79926e-59	3.05241e-57
ENSDLAG00005005647		568.023	4.16227	0.257577	16.1593	9.76583e-59	3.38093e-57
ENSDLAG00005014318		4136.84	7.70454	0.477389	16.1389	1.35902e-58	4.69553e-57
ENSDLAG00005024606		4833.44	-3.28029	0.203294	-16.1357	1.43132e-58	4.93547e-57
ENSDLAG00005032502	dazap2	1934.64	3.09988	0.192119	16.1352	1.44282e-58	4.96525e-57
ENSDLAG00005025810		899.535	3.57792	0.221869	16.1263	1.66845e-58	5.73032e-57
ENSDLAG00005027498		910.366	-6.25671	0.388212	-16.1167	1.94644e-58	6.67186e-57
ENSDLAG00005001092		5958.77	-2.87792	0.178585	-16.1151	1.99777e-58	6.83426e-57
ENSDLAG00005016508		3726.03	-3.14867	0.195433	-16.1113	2.1263e-58	7.25961e-57
ENSDLAG00005027279	rbm24b	427.974	-3.48368	0.216234	-16.1107	2.14592e-58	7.31219e-57
ENSDLAG00005026057		3376.96	1.81474	0.112689	16.104	2.39304e-58	8.13823e-57
ENSDLAG00005030901	rxfp3.3b	291.068	5.50923	0.342309	16.0943	2.79677e-58	9.49256e-57
ENSDLAG00005027377		2637.73	-2.25937	0.140409	-16.0913	2.93429e-58	9.93984e-57
ENSDLAG00005022083		300.135	-7.62467	0.474074	-16.0833	3.34248e-58	1.13005e-56
ENSDLAG00005035117		22028.8	-16.6275	1.03496	-16.0658	4.43046e-58	1.49496e-56
ENSDLAG00005001429	vsig10l	4377.66	-3.61568	0.225061	-16.0653	4.46585e-58	1.50397e-56
ENSDLAG00005022175	ddx39ab	15938.9	-2.88323	0.179663	-16.048	5.90498e-58	1.98476e-56
ENSDLAG00005005884	trpc4apa	5104.36	-2.10382	0.131116	-16.0455	6.14673e-58	2.06201e-56
ENSDLAG00005025457	TBL1X	2182.91	-2.89603	0.180666	-16.0297	7.92155e-58	2.65226e-56
ENSDLAG00005003800	HIP1R	4876.84	-4.85754	0.303535	-16.0032	1.21336e-57	4.05469e-56
ENSDLAG00005027994		206.593	-5.18809	0.324236	-16.001	1.25775e-57	4.19494e-56
ENSDLAG00005021423	SPOPL	5084.58	-2.87256	0.179616	-15.9927	1.43591e-57	4.77991e-56
ENSDLAG00005031026		11741.1	-6.86518	0.429301	-15.9916	1.46333e-57	4.86186e-56
ENSDLAG00005000598	dmgdh	1115.36	-2.93825	0.183742	-15.9912	1.47213e-57	4.88173e-56
ENSDLAG00005011973	ankrd50l	1196.18	-3.03698	0.18993	-15.99	1.50032e-57	4.9657e-56
ENSDLAG00005023341	FZD8	1106.38	8.2785	0.517875	15.9855	1.61229e-57	5.32608e-56
ENSDLAG00005008482		8251.17	-3.06006	0.191449	-15.9836	1.66162e-57	5.4786e-56
ENSDLAG00005019276	sod2	6635.86	-2.63551	0.1649	-15.9825	1.69248e-57	5.56974e-56
ENSDLAG00005015455		17181.3	-12.0571	0.754473	-15.9809	1.73706e-57	5.70558e-56
ENSDLAG00005008100	serpinh1a	1375.62	3.41701	0.213997	15.9676	2.1495e-57	7.04695e-56
ENSDLAG00005019384	KLHL7	2347.7	-2.68227	0.168045	-15.9616	2.36486e-57	7.73831e-56
ENSDLAG00005000852		8198.48	-1.83175	0.114763	-15.9612	2.38014e-57	7.77363e-56
ENSDLAG00005007127		23638.3	7.1668	0.449113	15.9577	2.51923e-57	8.2124e-56
ENSDLAG00005014380		1575.34	-5.6187	0.352553	-15.9372	3.49748e-57	1.138e-55
ENSDLAG00005000291	agpat5	1678.59	-2.36583	0.148458	-15.936	3.56196e-57	1.1568e-55
ENSDLAG00005013287	tmem44	621.992	-5.94154	0.372954	-15.931	3.86105e-57	1.25159e-55
ENSDLAG00005030810	EAF1	263.79	3.33103	0.209202	15.9225	4.42332e-57	1.43117e-55
ENSDLAG00005034127		1476.22	-3.22801	0.202841	-15.914	5.06538e-57	1.63585e-55
ENSDLAG00005011321		5710.4	8.77089	0.551547	15.9024	6.10262e-57	1.96716e-55
ENSDLAG00005020083	nol10	2017.88	-2.28493	0.143722	-15.8983	6.50894e-57	2.09423e-55
ENSDLAG00005014960		2806.67	-3.38312	0.212846	-15.8947	6.89612e-57	2.21469e-55
ENSDLAG00005031991		977.764	-3.12871	0.197135	-15.8708	1.00885e-56	3.23393e-55
ENSDLAG00005034292		5327.75	-3.20153	0.201764	-15.8677	1.06054e-56	3.39332e-55
ENSDLAG00005009210	zcchc10	1500.23	-2.30048	0.14498	-15.8675	1.06352e-56	3.3966e-55
ENSDLAG00005021001		4477.02	-7.15299	0.450893	-15.864	1.12424e-56	3.58389e-55
ENSDLAG00005033686	tamm41	4276.29	-4.64451	0.292939	-15.8549	1.30112e-56	4.14013e-55
ENSDLAG00005031469		8909.18	-3.5269	0.222511	-15.8504	1.39615e-56	4.43438e-55
ENSDLAG00005025624	lrrc58b	4599.45	3.41471	0.21556	15.8411	1.61888e-56	5.13238e-55
ENSDLAG00005010551	TYW1B	3268.6	-3.14081	0.198319	-15.8372	1.72397e-56	5.45556e-55
ENSDLAG00005005462		1325.95	-7.90011	0.498915	-15.8346	1.79647e-56	5.67463e-55
ENSDLAG00005008808		1334.98	-4.68963	0.296237	-15.8307	1.91167e-56	6.02751e-55
ENSDLAG00005015556		10171.8	-6.10948	0.386699	-15.799	3.15935e-56	9.94333e-55
ENSDLAG00005009384	tbrg4	6035.09	-3.71129	0.235141	-15.7832	4.05956e-56	1.27534e-54
ENSDLAG00005033765		899.64	-3.1739	0.201104	-15.7823	4.11648e-56	1.29087e-54
ENSDLAG00005004436		31358.6	-11.3332	0.718176	-15.7805	4.23807e-56	1.3266e-54
ENSDLAG00005000376		2125.59	-2.92305	0.185312	-15.7736	4.72431e-56	1.47613e-54
ENSDLAG00005025294		3557.43	-3.18484	0.202009	-15.7658	5.34698e-56	1.66768e-54
ENSDLAG00005027642		1657.43	-7.30858	0.463917	-15.7541	6.44158e-56	2.00546e-54
ENSDLAG00005034771		340.325	-4.05715	0.257838	-15.7353	8.6666e-56	2.69334e-54
ENSDLAG00005033864	EMP1	1119.08	3.16021	0.200842	15.7349	8.72506e-56	2.70665e-54
ENSDLAG00005014785	kdm8	2088.48	-3.73928	0.237681	-15.7324	9.07344e-56	2.80968e-54
ENSDLAG00005007734	tmco3	774.828	2.74785	0.174804	15.7196	1.10981e-55	3.4305e-54
ENSDLAG00005010713	PPP1CC	5993.69	-2.06863	0.131736	-15.7029	1.44587e-55	4.46133e-54
ENSDLAG00005016359	slc9a2	2001.79	-7.25471	0.462093	-15.6997	1.51997e-55	4.68162e-54
ENSDLAG00005006496	ggt1b	453.319	-8.54385	0.545044	-15.6755	2.22349e-55	6.83635e-54
ENSDLAG00005009289		375.356	7.54698	0.48224	15.6498	3.33077e-55	1.02226e-53
ENSDLAG00005032222	eif2b2	2844.52	-3.54913	0.22682	-15.6474	3.46186e-55	1.06062e-53
ENSDLAG00005028037	tpra	6491.75	-2.03288	0.129959	-15.6425	3.73893e-55	1.14348e-53
ENSDLAG00005015843		2768.2	-12.0561	0.771007	-15.6369	4.08319e-55	1.24656e-53
ENSDLAG00005000877		30615.4	-4.35899	0.278871	-15.6309	4.4857e-55	1.36703e-53
ENSDLAG00005034989	tomm22	895.003	-2.42004	0.154906	-15.6226	5.10663e-55	1.55353e-53
ENSDLAG00005025849		1818.84	-2.02515	0.129641	-15.6213	5.21649e-55	1.58417e-53
ENSDLAG00005018921	slmapb	3388.71	-3.05466	0.195627	-15.6148	5.77687e-55	1.75127e-53
ENSDLAG00005033081		3812.03	-5.34232	0.342353	-15.6047	6.75937e-55	2.04554e-53
ENSDLAG00005001692	ASS1	4832.22	-2.91205	0.186716	-15.5961	7.73753e-55	2.33746e-53
ENSDLAG00005030862	snw1	9875.96	-2.23007	0.143025	-15.5922	8.22852e-55	2.48146e-53
ENSDLAG00005019090		1377.95	-2.23834	0.143964	-15.548	1.64204e-54	4.94326e-53
ENSDLAG00005008963	ipo7	24888.7	-1.93435	0.124429	-15.5458	1.69874e-54	5.10507e-53
ENSDLAG00005025601	baz2a	12466.2	-2.03981	0.131234	-15.5433	1.7658e-54	5.2974e-53
ENSDLAG00005025089		3634.85	-2.75601	0.177355	-15.5395	1.87414e-54	5.61268e-53
ENSDLAG00005034955		470.852	4.46546	0.287399	15.5375	1.93323e-54	5.77966e-53
ENSDLAG00005030653		3322.81	-2.10281	0.135354	-15.5357	1.98866e-54	5.93511e-53
ENSDLAG00005017082		12092.8	-3.35224	0.215849	-15.5305	2.15623e-54	6.42414e-53
ENSDLAG00005023387		7342.06	-2.37749	0.153169	-15.5219	2.46494e-54	7.3313e-53
ENSDLAG00005011639		11624.6	-2.95295	0.190387	-15.5102	2.95869e-54	8.78471e-53
ENSDLAG00005027335	metrn	198.903	-4.46103	0.287691	-15.5063	3.14316e-54	9.31646e-53
ENSDLAG00005027974	tcf3a	662.546	2.56807	0.165636	15.5043	3.24557e-54	9.60354e-53
ENSDLAG00005031106		738.654	8.42222	0.543336	15.5009	3.41833e-54	1.00975e-52
ENSDLAG00005023792	GABRG3	158.789	-6.03183	0.389196	-15.4982	3.56889e-54	1.05243e-52
ENSDLAG00005000985		3149.88	-2.62975	0.16969	-15.4974	3.6139e-54	1.06389e-52
ENSDLAG00005014236		1338.9	3.20049	0.206617	15.49	4.05594e-54	1.19199e-52
ENSDLAG00005000095	vmp1	4511.64	-2.29042	0.148034	-15.4722	5.34184e-54	1.56724e-52
ENSDLAG00005033702	SAMD12	365.47	-5.41845	0.35032	-15.4672	5.77935e-54	1.69273e-52
ENSDLAG00005027611	MIF4GD	617.785	4.28478	0.277124	15.4616	6.30052e-54	1.84226e-52
ENSDLAG00005026132	RFC1	6302.5	-2.49853	0.161642	-15.4572	6.74647e-54	1.96933e-52
ENSDLAG00005010066	eif2b4	2624.73	-2.14464	0.138804	-15.4508	7.44943e-54	2.17087e-52
ENSDLAG00005019545		636.4	-2.44183	0.158092	-15.4456	8.0748e-54	2.34916e-52
ENSDLAG00005032593		2539.61	8.38088	0.542674	15.4437	8.32194e-54	2.41699e-52
ENSDLAG00005020920		1239.96	-2.6897	0.174238	-15.437	9.23189e-54	2.67679e-52
ENSDLAG00005025945		10724.2	-4.39919	0.284991	-15.4362	9.33978e-54	2.70354e-52
ENSDLAG00005001036	zp3d.2	1593.78	-6.00448	0.389658	-15.4096	1.41023e-53	4.07531e-52
ENSDLAG00005023753		1793.13	-3.97838	0.258384	-15.3971	1.71077e-53	4.93556e-52
ENSDLAG00005033242	timm50	2908.33	-3.09664	0.201342	-15.38	2.22874e-53	6.41923e-52
ENSDLAG00005025790		1593.37	-4.93955	0.321172	-15.3797	2.23837e-53	6.43625e-52
ENSDLAG00005013633		1021.82	5.00735	0.325721	15.3731	2.47966e-53	7.11822e-52
ENSDLAG00005015218		10557.6	-2.10623	0.137061	-15.3671	2.71912e-53	7.79271e-52
ENSDLAG00005019924		8409.67	-4.31427	0.280934	-15.3569	3.18505e-53	9.11293e-52
ENSDLAG00005003488	usp12a	5016.13	-2.37407	0.154802	-15.3362	4.37968e-53	1.25103e-51
ENSDLAG00005014627	zfp64	1547.27	-2.70736	0.176708	-15.3211	5.53128e-53	1.57737e-51
ENSDLAG00005008529		966.398	8.13339	0.531063	15.3153	6.04251e-53	1.72033e-51
ENSDLAG00005033478		949.888	5.29789	0.345928	15.315	6.07054e-53	1.72547e-51
ENSDLAG00005010415	ska3	2616.34	-3.23605	0.211304	-15.3147	6.10158e-53	1.73145e-51
ENSDLAG00005010517		5290.33	-2.4412	0.159467	-15.3085	6.7104e-53	1.9011e-51
ENSDLAG00005021360	atic	9597.68	-2.81788	0.184288	-15.2906	8.83163e-53	2.49797e-51
ENSDLAG00005032088		190.079	3.93798	0.257548	15.2903	8.87874e-53	2.50719e-51
ENSDLAG00005002256	si:ch73-62l21.1	1260.67	3.98216	0.260594	15.2811	1.02243e-52	2.88247e-51
ENSDLAG00005017152		2992.3	-3.4214	0.224108	-15.2668	1.2731e-52	3.58332e-51
ENSDLAG00005029042	znhit3	901.388	-2.21123	0.144856	-15.265	1.30789e-52	3.67525e-51
ENSDLAG00005026239		9295.45	8.56595	0.561187	15.264	1.32856e-52	3.72729e-51
ENSDLAG00005002214	tmem106ba	240.791	4.12002	0.269934	15.2631	1.34778e-52	3.7751e-51
ENSDLAG00005022090		2338.85	-4.9427	0.323989	-15.2558	1.5069e-52	4.21395e-51
ENSDLAG00005025472		398.206	7.98524	0.523438	15.2554	1.51644e-52	4.2338e-51
ENSDLAG00005034558	smim12	3328.41	-3.22519	0.211467	-15.2515	1.60789e-52	4.4819e-51
ENSDLAG00005028988	mrrf	761.912	-2.52754	0.165756	-15.2485	1.68385e-52	4.68608e-51
ENSDLAG00005000515	st6galnac6	627.923	3.86208	0.253525	15.2335	2.11921e-52	5.88822e-51
ENSDLAG00005032828	GTF2A1L	2952.42	-6.44423	0.423316	-15.2232	2.48011e-52	6.87993e-51
ENSDLAG00005015481		2404.89	8.68479	0.570652	15.2191	2.64324e-52	7.32072e-51
ENSDLAG00005007935	u2af1	3598.42	-1.84181	0.121046	-15.2158	2.77609e-52	7.67637e-51
ENSDLAG00005012623		5907.87	-3.0161	0.198496	-15.1947	3.83181e-52	1.05787e-50
ENSDLAG00005001311	sf3a1	6968.93	-2.26507	0.149145	-15.1871	4.30863e-52	1.18762e-50
ENSDLAG00005026528	KLF5	545.558	-3.96613	0.261213	-15.1835	4.54697e-52	1.25132e-50
ENSDLAG00005034530		14698.2	-1.38203	0.0910292	-15.1823	4.63246e-52	1.27282e-50
ENSDLAG00005012517	slc30a8	824.6	-5.38934	0.355138	-15.1753	5.15285e-52	1.41356e-50
ENSDLAG00005001489		5001.33	-3.01838	0.19897	-15.17	5.58377e-52	1.52935e-50
ENSDLAG00005019033	otop2	18126.3	-10.7423	0.708195	-15.1686	5.70896e-52	1.56117e-50
ENSDLAG00005029942		3834.5	-3.74459	0.246963	-15.1625	6.2594e-52	1.70899e-50
ENSDLAG00005023633		930.141	4.98221	0.328786	15.1533	7.20082e-52	1.96293e-50
ENSDLAG00005030662	TRIM32	2259.42	-2.25511	0.148836	-15.1516	7.38993e-52	2.01132e-50
ENSDLAG00005017218		1458.38	-5.72034	0.377732	-15.1439	8.31402e-52	2.25927e-50
ENSDLAG00005004141	tefm	2316.21	-2.45684	0.162247	-15.1426	8.48414e-52	2.30189e-50
ENSDLAG00005018164	pigv	2049.38	-3.48592	0.230534	-15.1211	1.17538e-51	3.18402e-50
ENSDLAG00005024836	vldlr	28509.2	-4.27568	0.282781	-15.1201	1.19302e-51	3.22675e-50
ENSDLAG00005019288		2039.26	-2.94925	0.19524	-15.1057	1.48412e-51	4.00783e-50
ENSDLAG00005019349	pfas	5582.67	-2.6962	0.178573	-15.0986	1.65311e-51	4.45722e-50
ENSDLAG00005018477		3653.23	-2.62801	0.174181	-15.0878	1.94764e-51	5.24319e-50
ENSDLAG00005030902	arl4ab	902.272	3.03381	0.20123	15.0763	2.31803e-51	6.2306e-50
ENSDLAG00005035098		3840.36	-3.20728	0.212738	-15.0762	2.32359e-51	6.23587e-50
ENSDLAG00005031270	TOB2	1181.57	-5.95626	0.395134	-15.074	2.40096e-51	6.43354e-50
ENSDLAG00005006708		4456.82	-2.55557	0.16967	-15.062	2.88061e-51	7.70686e-50
ENSDLAG00005009154	slc13a4	2206.14	-2.84354	0.188796	-15.0615	2.90347e-51	7.75602e-50
ENSDLAG00005021951		6057.26	2.24887	0.149439	15.0488	3.51708e-51	9.38069e-50
ENSDLAG00005005476		10291.1	9.1712	0.610195	15.03	4.67262e-51	1.24435e-49
ENSDLAG00005034213	hdgfl2	4208.94	-2.26475	0.150705	-15.0277	4.83221e-51	1.28488e-49
ENSDLAG00005026367	nr2f6b	838.029	3.65252	0.243097	15.0249	5.04049e-51	1.3382e-49
ENSDLAG00005014305	tet1	857.02	4.10232	0.273143	15.0189	5.51939e-51	1.4631e-49
ENSDLAG00005021393		5599.42	-2.38658	0.15893	-15.0165	5.72237e-51	1.51459e-49
ENSDLAG00005018319		3286.05	-3.64074	0.24247	-15.0152	5.83478e-51	1.54198e-49
ENSDLAG00005030858	blzf1	589.094	-2.41963	0.16115	-15.0148	5.87807e-51	1.55106e-49
ENSDLAG00005010852	fbxo30b	3057.18	-2.40622	0.16032	-15.0088	6.42696e-51	1.69331e-49
ENSDLAG00005007474	cnot4b	1615.31	-2.87115	0.191461	-14.996	7.79409e-51	2.05039e-49
ENSDLAG00005026231	fam207a	1585.42	-1.77479	0.11838	-14.9924	8.23193e-51	2.16229e-49
ENSDLAG00005030499	si:ch211-140m22.7	3795.53	-3.58362	0.23905	-14.9911	8.40118e-51	2.2034e-49
ENSDLAG00005034171	foxl2	243.98	-5.04604	0.336638	-14.9895	8.59644e-51	2.2512e-49
ENSDLAG00005021147	slc26a6l	231.784	6.33025	0.422651	14.9775	1.03053e-50	2.69464e-49
ENSDLAG00005011261		3746.68	-4.72133	0.315238	-14.9771	1.03697e-50	2.70739e-49
ENSDLAG00005021183		726.667	2.98137	0.199122	14.9726	1.10911e-50	2.89138e-49
ENSDLAG00005027511		6078.65	-1.75725	0.117388	-14.9696	1.16019e-50	3.01997e-49
ENSDLAG00005031230	aicda	1067.11	4.49627	0.300407	14.9672	1.2019e-50	3.12385e-49
ENSDLAG00005008361	rpap2	1888.16	-2.07147	0.138436	-14.9634	1.27425e-50	3.30694e-49
ENSDLAG00005009924	aurkaip1	2829.48	-2.85676	0.191028	-14.9547	1.45149e-50	3.76126e-49
ENSDLAG00005028544		905.198	-3.19589	0.213726	-14.9532	1.48377e-50	3.83918e-49
ENSDLAG00005023017		15409	-3.53704	0.23656	-14.952	1.51162e-50	3.90538e-49
ENSDLAG00005001564	SCAF8	5499.3	-3.0195	0.202001	-14.948	1.60535e-50	4.14137e-49
ENSDLAG00005001100	si:ch1073-224n8.1	963.228	-2.38268	0.159468	-14.9414	1.77093e-50	4.56174e-49
ENSDLAG00005010902	TDRD3	3994.6	-2.02656	0.13569	-14.9352	1.94362e-50	4.99912e-49
ENSDLAG00005010957	ints7	3871.96	-2.18704	0.146496	-14.929	2.13561e-50	5.47666e-49
ENSDLAG00005025890		18012.4	-3.74873	0.251103	-14.929	2.13366e-50	5.47666e-49
ENSDLAG00005014358	si:dkey-217d24.6	2658.72	-2.73859	0.183587	-14.9171	2.5498e-50	6.52916e-49
ENSDLAG00005009996		185.79	6.1603	0.413273	14.9061	3.00654e-50	7.68733e-49
ENSDLAG00005031259		4969.53	-3.01487	0.202509	-14.8876	3.96887e-50	1.01329e-48
ENSDLAG00005006188	spina	645.783	2.41404	0.162462	14.8591	6.07207e-50	1.54798e-48
ENSDLAG00005022165		9189.88	-1.93888	0.13054	-14.8528	6.6718e-50	1.69837e-48
ENSDLAG00005034749		2059.69	-6.4223	0.432603	-14.8457	7.4176e-50	1.88544e-48
ENSDLAG00005025079	rdh1	2335.69	-3.67139	0.24766	-14.8243	1.01977e-49	2.5883e-48
ENSDLAG00005014900		2898.05	-3.47683	0.234542	-14.8239	1.02671e-49	2.60211e-48
ENSDLAG00005034070		385.444	6.99822	0.472169	14.8214	1.06478e-49	2.69463e-48
ENSDLAG00005004153		2404.94	-1.99491	0.134641	-14.8165	1.14623e-49	2.89654e-48
ENSDLAG00005019441	ftr87	2603.6	-3.11441	0.210351	-14.8058	1.34389e-49	3.38788e-48
ENSDLAG00005002182		248.42	5.13654	0.346928	14.8058	1.34458e-49	3.38788e-48
ENSDLAG00005011430	htr5ab	297.938	-7.242	0.489152	-14.8052	1.35546e-49	3.41032e-48
ENSDLAG00005005337	si:ch211-195o20.7	3461.36	-4.19017	0.283146	-14.7986	1.49496e-49	3.75583e-48
ENSDLAG00005023215	TEX264	630.754	-3.08086	0.208261	-14.7932	1.62e-49	4.06409e-48
ENSDLAG00005018839		2886.35	-2.073	0.140168	-14.7894	1.71537e-49	4.29712e-48
ENSDLAG00005029066		1030.84	-5.39877	0.36512	-14.7863	1.79546e-49	4.49124e-48
ENSDLAG00005001660	tap2t	382.043	5.37141	0.363335	14.7836	1.86818e-49	4.66641e-48
ENSDLAG00005009671		279.319	-6.11958	0.413976	-14.7824	1.90192e-49	4.74384e-48
ENSDLAG00005011146	wasla	2841.88	-2.51214	0.169996	-14.7777	2.04094e-49	5.08326e-48
ENSDLAG00005017515		725.706	-3.80716	0.25767	-14.7753	2.11317e-49	5.2556e-48
ENSDLAG00005026029		3843.97	9.17342	0.620971	14.7727	2.19701e-49	5.45629e-48
ENSDLAG00005024813	cnot4a	6172.82	-2.50345	0.169477	-14.7716	2.2331e-49	5.53796e-48
ENSDLAG00005000824	pafah1b3	1744.58	-1.88869	0.127942	-14.7621	2.57263e-49	6.37085e-48
ENSDLAG00005020394	fhdc3	2315.11	-5.45269	0.369512	-14.7564	2.79634e-49	6.91494e-48
ENSDLAG00005033365		2489.88	6.07663	0.41184	14.7548	2.86428e-49	7.07286e-48
ENSDLAG00005025034	epha2a	3110.28	-3.64239	0.246987	-14.7473	3.20289e-49	7.89771e-48
ENSDLAG00005015968		5835.25	-4.9873	0.338212	-14.7461	3.26028e-49	8.0278e-48
ENSDLAG00005008069	sh3bgrl2	819.448	-3.90773	0.265021	-14.745	3.31473e-49	8.15029e-48
ENSDLAG00005012145		773.112	-4.04187	0.274128	-14.7445	3.33892e-49	8.19811e-48
ENSDLAG00005011396		1683.13	-2.15137	0.145957	-14.7398	3.58032e-49	8.77837e-48
ENSDLAG00005009267	krcp	2241.35	-1.97528	0.134105	-14.7293	4.17881e-49	1.02313e-47
ENSDLAG00005031896		1115.82	4.00697	0.272105	14.7258	4.40006e-49	1.07578e-47
ENSDLAG00005004574		1011.15	9.47686	0.643794	14.7203	4.77258e-49	1.16521e-47
ENSDLAG00005028386	CPNE8	534.327	3.22012	0.218796	14.7175	4.97972e-49	1.21407e-47
ENSDLAG00005013911	slc38a3a	435.996	5.16463	0.350924	14.7173	4.99509e-49	1.2161e-47
ENSDLAG00005013688		9969.53	-1.20378	0.0818632	-14.7048	6.00402e-49	1.45969e-47
ENSDLAG00005032198		5009.45	-2.84209	0.193285	-14.7042	6.06025e-49	1.47129e-47
ENSDLAG00005007882	si:ch211-217k17.7	6344.73	-4.14318	0.281801	-14.7025	6.21036e-49	1.50562e-47
ENSDLAG00005031140	sdhaf3	723.046	-1.75541	0.119592	-14.6783	8.87246e-49	2.148e-47
ENSDLAG00005029557	ano6	1026.7	3.5889	0.244525	14.677	9.04451e-49	2.1866e-47
ENSDLAG00005005522	thoc1	1877.37	-1.82626	0.124447	-14.675	9.32267e-49	2.2507e-47
ENSDLAG00005019932	SNX10	3982.61	-9.31026	0.634522	-14.6729	9.61793e-49	2.31875e-47
ENSDLAG00005005731	SGTA	7400.31	-3.1874	0.217398	-14.6616	1.13569e-48	2.73419e-47
ENSDLAG00005018833	acvr2ba	686.75	-3.65416	0.249244	-14.661	1.14538e-48	2.75369e-47
ENSDLAG00005034027		9916.5	-2.80373	0.191281	-14.6577	1.20279e-48	2.8877e-47
ENSDLAG00005010289	zgc:158803	6426.32	-2.11487	0.144373	-14.6486	1.37567e-48	3.29817e-47
ENSDLAG00005010342	TRMO	805.455	-2.50228	0.170879	-14.6435	1.48174e-48	3.54756e-47
ENSDLAG00005012679		1393.14	-2.74571	0.187544	-14.6404	1.55251e-48	3.71187e-47
ENSDLAG00005009844		2970.65	-1.56814	0.107115	-14.6399	1.56406e-48	3.73433e-47
ENSDLAG00005030064	TPGS2	1248.4	-1.79729	0.122836	-14.6316	1.76571e-48	4.20997e-47
ENSDLAG00005034738		17444.7	-2.44678	0.167245	-14.6299	1.81044e-48	4.31069e-47
ENSDLAG00005014543	dus2	3090.42	-3.03302	0.20755	-14.6134	2.30629e-48	5.48378e-47
ENSDLAG00005030711		6900.62	-2.10437	0.144089	-14.6046	2.62361e-48	6.22974e-47
ENSDLAG00005004629	znf292b	4897.6	-2.59346	0.177767	-14.5891	3.29502e-48	7.81326e-47
ENSDLAG00005013674	pax6b	244.828	-3.26107	0.223739	-14.5753	4.03179e-48	9.54725e-47
ENSDLAG00005008615	atp8a1	4777.14	5.42384	0.372312	14.568	4.48942e-48	1.06164e-46
ENSDLAG00005008666	cdc16	2987.78	-2.32055	0.159318	-14.5655	4.65596e-48	1.09952e-46
ENSDLAG00005000217	CTNNB1	22474.4	-2.70496	0.185914	-14.5496	5.87817e-48	1.38625e-46
ENSDLAG00005019352		2269.29	-2.96915	0.204083	-14.5487	5.94888e-48	1.40102e-46
ENSDLAG00005019798		912.165	-7.14667	0.491623	-14.5369	7.07445e-48	1.66384e-46
ENSDLAG00005001972		1451.71	-3.2136	0.221168	-14.5301	7.80993e-48	1.83433e-46
ENSDLAG00005009661	gramd1c	2838.69	-4.51337	0.310639	-14.5293	7.90333e-48	1.85375e-46
ENSDLAG00005003706	ash2l	3426.64	-2.24855	0.154826	-14.5231	8.65191e-48	2.02658e-46
ENSDLAG00005033019		2064.43	-2.33705	0.160931	-14.522	8.78646e-48	2.05532e-46
ENSDLAG00005000089		311.406	-4.11122	0.283115	-14.5214	8.86878e-48	2.07178e-46
ENSDLAG00005008630		359.635	-2.4096	0.166016	-14.5143	9.83908e-48	2.29534e-46
ENSDLAG00005016792	hmga1a	899.197	-4.9914	0.344018	-14.5091	1.06087e-47	2.47157e-46
ENSDLAG00005008549		6202.61	-2.64472	0.182286	-14.5087	1.06798e-47	2.48478e-46
ENSDLAG00005028463	map6a	1432.14	7.84795	0.540925	14.5084	1.07216e-47	2.49116e-46
ENSDLAG00005023087		761.835	-4.16957	0.287475	-14.5041	1.14118e-47	2.64797e-46
ENSDLAG00005013068		586.398	6.29397	0.434021	14.5015	1.18469e-47	2.74525e-46
ENSDLAG00005029667		791.291	-2.67743	0.184672	-14.4983	1.24155e-47	2.87316e-46
ENSDLAG00005010358	si:ch211-13k12.2	804.02	5.18336	0.357626	14.4938	1.32629e-47	3.06517e-46
ENSDLAG00005015578		1801.46	-2.44202	0.168569	-14.4868	1.4685e-47	3.3893e-46
ENSDLAG00005018660		4615.55	-3.72548	0.257298	-14.4792	1.63893e-47	3.77762e-46
ENSDLAG00005014077	ddx20	3946.41	-3.04082	0.210142	-14.4703	1.8674e-47	4.2985e-46
ENSDLAG00005021760	myl12.2	2012.04	-3.03753	0.210037	-14.4619	2.10819e-47	4.84631e-46
ENSDLAG00005020753	mrps22	2148.34	-2.02295	0.13991	-14.459	2.20104e-47	5.05305e-46
ENSDLAG00005012197		3336.03	-1.79207	0.12396	-14.4569	2.26919e-47	5.2026e-46
ENSDLAG00005005269		606.228	3.66816	0.253745	14.4561	2.29375e-47	5.25196e-46
ENSDLAG00005015919		1604.83	-2.16371	0.149766	-14.4473	2.60714e-47	5.96163e-46
ENSDLAG00005029249	slc44a5a	347.412	4.03782	0.279575	14.4427	2.7874e-47	6.36543e-46
ENSDLAG00005009882		3768.72	-3.20786	0.222266	-14.4326	3.22846e-47	7.35324e-46
ENSDLAG00005032735		841.387	-2.72742	0.188976	-14.4327	3.2243e-47	7.35324e-46
ENSDLAG00005019689	dph2	1431.58	-2.75589	0.19096	-14.4317	3.2671e-47	7.43148e-46
ENSDLAG00005006839		1131	-2.66947	0.184983	-14.4309	3.30896e-47	7.51681e-46
ENSDLAG00005000239	eif4eb	836.683	2.58404	0.179202	14.4197	3.88891e-47	8.82268e-46
ENSDLAG00005020895		7249.43	-3.06662	0.212729	-14.4156	4.12587e-47	9.34801e-46
ENSDLAG00005014441		5466.65	-4.83502	0.335432	-14.4143	4.2063e-47	9.51779e-46
ENSDLAG00005022418		3678.93	-2.58939	0.179749	-14.4056	4.76906e-47	1.07771e-45
ENSDLAG00005030730	snai1b	3766.9	-7.02953	0.488207	-14.3987	5.27622e-47	1.19076e-45
ENSDLAG00005011302		1125.69	-3.03469	0.210783	-14.3973	5.38332e-47	1.21335e-45
ENSDLAG00005030853		2254.02	-2.63323	0.182937	-14.3942	5.62652e-47	1.26652e-45
ENSDLAG00005035071	fam210ab	3056.55	-2.99837	0.208405	-14.3873	6.22002e-47	1.39829e-45
ENSDLAG00005023397	hdac5	824.637	2.91406	0.202634	14.3809	6.82381e-47	1.53204e-45
ENSDLAG00005027321	NAIF1	460.498	-3.12302	0.217171	-14.3805	6.86382e-47	1.53903e-45
ENSDLAG00005027142		5699.54	-2.72622	0.189736	-14.3685	8.15799e-47	1.82684e-45
ENSDLAG00005022426	farp2	4891.93	-3.88698	0.270593	-14.3647	8.6185e-47	1.92747e-45
ENSDLAG00005018099		243.671	4.93606	0.343638	14.3641	8.69107e-47	1.94119e-45
ENSDLAG00005000303	BACE1	299.717	6.21502	0.432728	14.3624	8.9071e-47	1.98688e-45
ENSDLAG00005021210	asdurf	2428.83	-3.33534	0.232297	-14.3581	9.47846e-47	2.11161e-45
ENSDLAG00005011432	fdps	2550.08	-2.16255	0.15068	-14.352	1.03567e-46	2.3043e-45
ENSDLAG00005011359	psmd1	14486.6	-2.56352	0.178629	-14.3511	1.04852e-46	2.32989e-45
ENSDLAG00005034277	nop53	13427.9	-3.53674	0.246457	-14.3503	1.06015e-46	2.35271e-45
ENSDLAG00005024435	agr2	2182.82	-5.3415	0.372225	-14.3502	1.06243e-46	2.35477e-45
ENSDLAG00005007263		1135.35	3.71869	0.259329	14.3397	1.23661e-46	2.7373e-45
ENSDLAG00005022612	eif4g2a	30753.1	-2.84365	0.198396	-14.3332	1.35692e-46	2.99979e-45
ENSDLAG00005000926	dnajc17	1111.58	-2.47347	0.172654	-14.3261	1.50323e-46	3.319e-45
ENSDLAG00005018446		1567.36	-1.70739	0.119182	-14.326	1.50619e-46	3.3213e-45
ENSDLAG00005014293		3246.86	5.28997	0.369266	14.3256	1.5131e-46	3.33228e-45
ENSDLAG00005029462	aqp1a.2	1045.25	-11.2322	0.784599	-14.3158	1.74302e-46	3.83376e-45
ENSDLAG00005003974	fer1l6	316.364	4.40104	0.307652	14.3052	2.02955e-46	4.45832e-45
ENSDLAG00005024625		5202.75	-2.26588	0.158595	-14.2872	2.62861e-46	5.76696e-45
ENSDLAG00005022749	cactin	7579.44	-2.12709	0.149071	-14.2689	3.41836e-46	7.4901e-45
ENSDLAG00005024921	smarca4a	11765.5	-2.13008	0.149282	-14.2688	3.4233e-46	7.49144e-45
ENSDLAG00005027862	h2ax	4977.76	-5.05737	0.354515	-14.2656	3.58438e-46	7.83403e-45
ENSDLAG00005027314		13494.1	7.04099	0.493657	14.2629	3.72474e-46	8.13054e-45
ENSDLAG00005004438	lnpa	2072.89	-2.47417	0.173579	-14.2539	4.24018e-46	9.23238e-45
ENSDLAG00005032826		1833.91	-2.53156	0.177604	-14.2539	4.23849e-46	9.23238e-45
ENSDLAG00005007924		2705.7	-3.44411	0.241763	-14.2458	4.76092e-46	1.03532e-44
ENSDLAG00005018400		3372.12	-3.7099	0.260779	-14.2262	6.29892e-46	1.36806e-44
ENSDLAG00005032820	TWIST3	228.296	4.8111	0.338214	14.225	6.40903e-46	1.39023e-44
ENSDLAG00005012381	usp19	7123.18	-2.62941	0.184867	-14.2233	6.5696e-46	1.42328e-44
ENSDLAG00005034980		10064.3	-15.5012	1.0901	-14.2199	6.89423e-46	1.49174e-44
ENSDLAG00005017704		1217.37	-3.93082	0.276482	-14.2173	7.15584e-46	1.54641e-44
ENSDLAG00005007129	dnmt3bb.2	4270.26	-2.27529	0.160041	-14.2169	7.19262e-46	1.55242e-44
ENSDLAG00005021458	mmgt1	1982.56	-1.58453	0.111522	-14.2082	8.14852e-46	1.75655e-44
ENSDLAG00005016067	zgc:158403	1838.61	-3.41217	0.240167	-14.2075	8.23129e-46	1.77218e-44
ENSDLAG00005005659	map4l	305.628	3.47876	0.244961	14.2013	8.99188e-46	1.93353e-44
ENSDLAG00005020967	si:dkey-30c15.13	696.469	4.5541	0.320998	14.1873	1.09736e-45	2.35674e-44
ENSDLAG00005021232	hmgcrb	6330.35	-2.17506	0.15335	-14.1837	1.1566e-45	2.48088e-44
ENSDLAG00005019153	macc1	243.932	7.15288	0.50432	14.1832	1.16408e-45	2.49385e-44
ENSDLAG00005008731	sec24a	5883.71	-2.29267	0.161695	-14.179	1.23653e-45	2.64577e-44
ENSDLAG00005007376		1407.57	-7.47968	0.527538	-14.1785	1.24513e-45	2.66088e-44
ENSDLAG00005003399	lsm11	2038.64	-3.8143	0.269077	-14.1755	1.29931e-45	2.77326e-44
ENSDLAG00005026165		5687.75	-2.88966	0.203869	-14.1741	1.32525e-45	2.82513e-44
ENSDLAG00005015462	rnf111	3398.16	-2.69736	0.190439	-14.1639	1.53248e-45	3.26288e-44
ENSDLAG00005022281		3066.66	-4.59201	0.324209	-14.1637	1.53662e-45	3.26768e-44
ENSDLAG00005033341		386.647	-5.8016	0.40973	-14.1596	1.6295e-45	3.46094e-44
ENSDLAG00005007002	lars1b	5031.64	-1.84258	0.130156	-14.1567	1.69819e-45	3.6024e-44
ENSDLAG00005010809	brd1a	892.976	2.806	0.198414	14.1422	2.08681e-45	4.42138e-44
ENSDLAG00005011372		3750.33	-2.60706	0.184543	-14.1272	2.58369e-45	5.46744e-44
ENSDLAG00005026765		1945.43	-3.23273	0.228867	-14.1249	2.6661e-45	5.63494e-44
ENSDLAG00005030395		101.281	-5.12384	0.362792	-14.1234	2.7268e-45	5.74919e-44
ENSDLAG00005006408		749.212	-4.04329	0.286282	-14.1234	2.72366e-45	5.74919e-44
ENSDLAG00005015092	gemin5	6734.22	-3.24878	0.230042	-14.1225	2.7592e-45	5.81042e-44
ENSDLAG00005023481	riox1	3366.07	-3.09825	0.219529	-14.1131	3.15323e-45	6.63212e-44
ENSDLAG00005005185		154.522	-2.92883	0.207605	-14.1077	3.40433e-45	7.15158e-44
ENSDLAG00005002528	sox11b	2564.16	-4.53375	0.321466	-14.1033	3.62194e-45	7.59949e-44
ENSDLAG00005024769		7762.39	-1.70939	0.121216	-14.102	3.68973e-45	7.73235e-44
ENSDLAG00005000880	bhmt	16757.7	-6.34873	0.451087	-14.0743	5.4651e-45	1.1439e-43
ENSDLAG00005030529		2317.71	-2.48929	0.176878	-14.0735	5.52951e-45	1.15599e-43
ENSDLAG00005022073	ppp3cca	3654.9	2.83072	0.201168	14.0714	5.68983e-45	1.18807e-43
ENSDLAG00005007890	tnk1	460.02	-4.4834	0.318904	-14.0588	6.80454e-45	1.41912e-43
ENSDLAG00005026319	suclg1	2643.98	-1.30147	0.0925918	-14.056	7.08211e-45	1.47523e-43
ENSDLAG00005024088		3640.01	-3.60168	0.256424	-14.0458	8.17617e-45	1.70108e-43
ENSDLAG00005034840		510.694	4.87288	0.347575	14.0196	1.18205e-44	2.4553e-43
ENSDLAG00005025642		1511	5.19592	0.370619	14.0196	1.18297e-44	2.4553e-43
ENSDLAG00005021621		1400.11	-4.23584	0.302202	-14.0166	1.23393e-44	2.558e-43
ENSDLAG00005021643	MYBPC3	343.037	6.30849	0.450488	14.0037	1.4804e-44	3.06528e-43
ENSDLAG00005025906		2597.88	-3.1523	0.225153	-14.0007	1.54397e-44	3.19309e-43
ENSDLAG00005020403	txlna	6133.26	-1.54559	0.110438	-13.9951	1.66956e-44	3.44869e-43
ENSDLAG00005019512		498.069	-4.27518	0.305533	-13.9925	1.73157e-44	3.57252e-43
ENSDLAG00005021925	trim25l	608.447	-4.43851	0.317389	-13.9844	1.94025e-44	3.9983e-43
ENSDLAG00005004576	robo4	1194.75	3.84955	0.275474	13.9743	2.23783e-44	4.60605e-43
ENSDLAG00005003427		3635.03	-3.12045	0.223564	-13.9577	2.82282e-44	5.80321e-43
ENSDLAG00005016165	jazf1b	261.452	4.11913	0.295352	13.9465	3.30303e-44	6.78237e-43
ENSDLAG00005022093	kdm6a	5966.93	-2.78377	0.199616	-13.9456	3.34478e-44	6.85997e-43
ENSDLAG00005001269	hs3st3b1b	2219.76	5.23984	0.375976	13.9366	3.79392e-44	7.77191e-43
ENSDLAG00005015041	mrpl22	1515.63	-2.44067	0.175275	-13.9248	4.47617e-44	9.15868e-43
ENSDLAG00005009599		257.116	-2.97279	0.213552	-13.9207	4.74521e-44	9.69771e-43
ENSDLAG00005017494		2420.15	-1.67883	0.120612	-13.9193	4.83506e-44	9.86968e-43
ENSDLAG00005010780	gtf3c5	2183.89	-2.88259	0.207175	-13.9138	5.2238e-44	1.06506e-42
ENSDLAG00005018348	prmt5	11046.8	-3.32853	0.239262	-13.9116	5.38246e-44	1.09612e-42
ENSDLAG00005034746	arid4a	1016.22	-2.29377	0.164927	-13.9078	5.67623e-44	1.15459e-42
ENSDLAG00005005895	PNPT1	2820.46	-2.34656	0.168732	-13.9071	5.73921e-44	1.16603e-42
ENSDLAG00005012856		1865.23	6.09773	0.438548	13.9044	5.95983e-44	1.20943e-42
ENSDLAG00005001753	ythdf2	6905.37	-1.81967	0.13097	-13.8938	6.90678e-44	1.39996e-42
ENSDLAG00005016297	C2orf49	559.02	-2.69281	0.193875	-13.8894	7.3429e-44	1.48662e-42
ENSDLAG00005006336		420.08	4.77298	0.343699	13.8871	7.58579e-44	1.534e-42
ENSDLAG00005028308	lysmd2	931.723	-3.22807	0.232469	-13.886	7.69842e-44	1.55496e-42
ENSDLAG00005025194	phgdh	8765.98	-3.14419	0.2265	-13.8816	8.18891e-44	1.6521e-42
ENSDLAG00005003196		326.673	6.3999	0.461233	13.8756	8.899e-44	1.79327e-42
ENSDLAG00005012163	gtpbp6	1223.25	-3.98054	0.286956	-13.8716	9.41954e-44	1.89596e-42
ENSDLAG00005015680	poldip3	4423.53	-1.98581	0.143167	-13.8706	9.54509e-44	1.919e-42
ENSDLAG00005025549	naa80	456.003	-4.3274	0.311999	-13.8699	9.63649e-44	1.93512e-42
ENSDLAG00005022461	si:dkey-184p18.2	918.005	3.36168	0.242465	13.8646	1.03806e-43	2.08214e-42
ENSDLAG00005034130	SLC16A10	580.874	3.68823	0.266068	13.862	1.0763e-43	2.15634e-42
ENSDLAG00005024448	LARP6	7472.91	-5.49737	0.396632	-13.8601	1.10494e-43	2.21116e-42
ENSDLAG00005034222		959.276	6.22067	0.449105	13.8513	1.25016e-43	2.49888e-42
ENSDLAG00005019556	tprg1	2352.92	6.73394	0.486199	13.8502	1.26896e-43	2.53353e-42
ENSDLAG00005012073	qrsl1	2349.15	-3.56157	0.257156	-13.8498	1.27492e-43	2.54251e-42
ENSDLAG00005010951		842.112	8.52585	0.615852	13.844	1.38326e-43	2.75538e-42
ENSDLAG00005026415		583.631	-10.0743	0.727738	-13.8433	1.3956e-43	2.77676e-42
ENSDLAG00005026730		6793.2	-1.54212	0.111449	-13.837	1.5242e-43	3.02915e-42
ENSDLAG00005030608	osgep	4624.4	-1.86878	0.135069	-13.8358	1.55038e-43	3.07766e-42
ENSDLAG00005030156	abhd17c	5943.5	-3.02729	0.218806	-13.8355	1.55677e-43	3.08679e-42
ENSDLAG00005025424		4237.9	-3.55135	0.256694	-13.835	1.56813e-43	3.10576e-42
ENSDLAG00005009695	htt	11151	-1.63537	0.11823	-13.8321	1.63231e-43	3.22918e-42
ENSDLAG00005006690	hdac7b	724.036	5.18712	0.375027	13.8313	1.64912e-43	3.2587e-42
ENSDLAG00005019467	orc5	2805.97	-2.66449	0.192656	-13.8303	1.67404e-43	3.30417e-42
ENSDLAG00005004893	mief1	6250.65	-3.2931	0.238248	-13.8221	1.87435e-43	3.69533e-42
ENSDLAG00005001109	snrpa	1703.66	-2.98118	0.215746	-13.818	1.98395e-43	3.90696e-42
ENSDLAG00005012805	si:ch211-168d1.3	260.84	-6.64244	0.48074	-13.8171	2.00989e-43	3.95354e-42
ENSDLAG00005025645	gtpbp1	447.801	3.8408	0.278151	13.8083	2.27018e-43	4.46048e-42
ENSDLAG00005023863		2058.91	-2.18023	0.158016	-13.7976	2.63551e-43	5.17241e-42
ENSDLAG00005026062	mogat3b	226.138	-5.71332	0.414318	-13.7897	2.94025e-43	5.76396e-42
ENSDLAG00005024443		2890.96	-3.81108	0.276415	-13.7875	3.02989e-43	5.93297e-42
ENSDLAG00005002218		1948.89	-3.39553	0.246537	-13.7729	3.70936e-43	7.25526e-42
ENSDLAG00005013879		5042.76	-2.38056	0.172877	-13.7703	3.84532e-43	7.5127e-42
ENSDLAG00005007147	skiv2l	3043.69	-1.97956	0.143823	-13.7639	4.20422e-43	8.19538e-42
ENSDLAG00005018308	zgc:112980	1733.38	-2.4419	0.177413	-13.7639	4.20175e-43	8.19538e-42
ENSDLAG00005021698	ARHGAP21	364.139	3.08481	0.224134	13.7632	4.24117e-43	8.25812e-42
ENSDLAG00005017011		613.721	3.61087	0.262389	13.7615	4.34502e-43	8.45083e-42
ENSDLAG00005034143	INIP	252.66	-2.2632	0.164627	-13.7475	5.27473e-43	1.0238e-41
ENSDLAG00005019244	zbtb11	2167.37	-3.15666	0.229618	-13.7474	5.27575e-43	1.0238e-41
ENSDLAG00005032954	TIMM8A	1024	-2.59879	0.189046	-13.7469	5.31897e-43	1.03103e-41
ENSDLAG00005030389		1528.57	8.81202	0.641098	13.7452	5.44146e-43	1.0536e-41
ENSDLAG00005006015		3459.99	-2.57688	0.187496	-13.7437	5.55622e-43	1.07462e-41
ENSDLAG00005009481		3874.63	-2.37711	0.17309	-13.7334	6.40825e-43	1.23802e-41
ENSDLAG00005014595	birc5b	4190.07	-14.2332	1.03696	-13.7259	7.10565e-43	1.37122e-41
ENSDLAG00005030824		1522.85	-3.02399	0.220448	-13.7175	7.98096e-43	1.53842e-41
ENSDLAG00005008527		6207.71	-2.50684	0.182867	-13.7085	9.03157e-43	1.739e-41
ENSDLAG00005020256	mcm10	1199.5	-3.03087	0.221099	-13.7082	9.0667e-43	1.74383e-41
ENSDLAG00005005863		164.587	4.43797	0.32375	13.708	9.09475e-43	1.74728e-41
ENSDLAG00005000535	spout1	2795.72	-3.4604	0.252453	-13.7071	9.20435e-43	1.76638e-41
ENSDLAG00005025443	mcm5	14450.6	-3.41867	0.249442	-13.7053	9.43557e-43	1.80875e-41
ENSDLAG00005019492		997.915	-5.43147	0.396464	-13.6998	1.01829e-42	1.94985e-41
ENSDLAG00005018521		8885.87	-2.53673	0.185181	-13.6986	1.0344e-42	1.9785e-41
ENSDLAG00005026036		2211.53	-2.38576	0.17425	-13.6916	1.13983e-42	2.17776e-41
ENSDLAG00005006276	rrp12	6535.41	-2.96254	0.216426	-13.6885	1.18997e-42	2.27105e-41
ENSDLAG00005026073	BTF3L4	6197.06	-1.85962	0.135951	-13.6786	1.36329e-42	2.59896e-41
ENSDLAG00005017106	PRKAR1A	1483.01	2.41344	0.17649	13.6747	1.43868e-42	2.73967e-41
ENSDLAG00005034621		580.128	-2.49247	0.182273	-13.6744	1.44454e-42	2.7478e-41
ENSDLAG00005032977		383.347	-3.11905	0.228278	-13.6634	1.68048e-42	3.1931e-41
ENSDLAG00005017983	pglyrp6	688.735	-6.37692	0.466831	-13.66	1.75936e-42	3.33931e-41
ENSDLAG00005009387	pelp1	7589.71	-3.29475	0.241259	-13.6565	1.84641e-42	3.50069e-41
ENSDLAG00005030016	mfap3l	3721.61	4.04028	0.295922	13.6532	1.93306e-42	3.66096e-41
ENSDLAG00005032290	vhl	604.636	2.7734	0.203466	13.6308	2.62756e-42	4.97083e-41
ENSDLAG00005024941	brd7	3124.41	-1.86363	0.136812	-13.6218	2.97158e-42	5.6155e-41
ENSDLAG00005020951	bmpr1aa	3603.25	-2.27546	0.167215	-13.608	3.58833e-42	6.77361e-41
ENSDLAG00005011414		3554.99	-2.43222	0.178739	-13.6077	3.60598e-42	6.79952e-41
ENSDLAG00005023386	serinc5	4880.89	4.02899	0.296085	13.6076	3.61077e-42	6.80114e-41
ENSDLAG00005033879		9626.27	-2.39362	0.17603	-13.5978	4.12503e-42	7.76134e-41
ENSDLAG00005020600	fibpa	1690.81	-1.89819	0.139598	-13.5976	4.13757e-42	7.77647e-41
ENSDLAG00005032853		1948.34	2.92553	0.215169	13.5964	4.20693e-42	7.89827e-41
ENSDLAG00005032973	rmi2	784.735	-3.15966	0.232456	-13.5925	4.43722e-42	8.32159e-41
ENSDLAG00005032883		932.292	5.63679	0.41481	13.5889	4.66326e-42	8.73604e-41
ENSDLAG00005022359	bptf	4706.68	-2.10643	0.155025	-13.5877	4.73476e-42	8.86041e-41
ENSDLAG00005026216		4779.96	-2.79963	0.206185	-13.5783	5.38667e-42	1.00695e-40
ENSDLAG00005012891		1808.83	-1.71232	0.12624	-13.564	6.55035e-42	1.22316e-40
ENSDLAG00005015443	slc25a40	1787.61	-2.28417	0.16851	-13.5551	7.39307e-42	1.37903e-40
ENSDLAG00005011688	SECISBP2L	4185.64	-2.48208	0.183183	-13.5497	7.95295e-42	1.48187e-40
ENSDLAG00005023786	unc5db	405.771	5.81294	0.429437	13.5362	9.56261e-42	1.77988e-40
ENSDLAG00005026448	mcts1	2941.22	-1.38651	0.102467	-13.5313	1.02178e-41	1.89979e-40
ENSDLAG00005004441	st14a	1801.45	-4.28986	0.317058	-13.5302	1.03753e-41	1.927e-40
ENSDLAG00005011892	inpp5b	3266.33	-1.83317	0.135542	-13.5247	1.1183e-41	2.07478e-40
ENSDLAG00005014493	metap1d	728.714	-1.79774	0.132928	-13.5242	1.12613e-41	2.08708e-40
ENSDLAG00005032364		396.105	4.0181	0.297172	13.5211	1.1733e-41	2.17218e-40
ENSDLAG00005003153		2403.91	-2.58978	0.191687	-13.5105	1.35615e-41	2.508e-40
ENSDLAG00005018743	anxa11b	1795.43	2.08606	0.154426	13.5085	1.39314e-41	2.57367e-40
ENSDLAG00005032407		13517.7	-4.0726	0.301577	-13.5044	1.47384e-41	2.71985e-40
ENSDLAG00005034223		346.562	-2.81759	0.208682	-13.5019	1.52487e-41	2.81103e-40
ENSDLAG00005032296	nme7	8047.06	4.38753	0.32512	13.4951	1.67095e-41	3.07703e-40
ENSDLAG00005028864		514.736	4.58413	0.339723	13.4937	1.70225e-41	3.13134e-40
ENSDLAG00005007344	p3h1	259.379	4.38487	0.325048	13.4899	1.79263e-41	3.2941e-40
ENSDLAG00005033284		1749.86	-2.39075	0.177452	-13.4727	2.26488e-41	4.15748e-40
ENSDLAG00005008637	plekha6	486.282	3.80783	0.282676	13.4707	2.32721e-41	4.26737e-40
ENSDLAG00005030914		2024.55	-1.74053	0.129267	-13.4646	2.52726e-41	4.6293e-40
ENSDLAG00005033930	coq5	746.979	-1.82078	0.135334	-13.4539	2.91901e-41	5.34123e-40
ENSDLAG00005025152	pum3	5032.9	-2.20775	0.164172	-13.4478	3.17339e-41	5.80056e-40
ENSDLAG00005000681	adss1	5596.17	-3.71782	0.276496	-13.4462	3.24196e-41	5.91965e-40
ENSDLAG00005024869	si:dkey-6b12.5	501.418	3.42679	0.254919	13.4426	3.40067e-41	6.20291e-40
ENSDLAG00005029711		1679.3	-3.49468	0.260024	-13.4399	3.53076e-41	6.43341e-40
ENSDLAG00005006032	hpdl	722.762	-4.26188	0.317479	-13.4241	4.36653e-41	7.94791e-40
ENSDLAG00005032804		8175.84	3.91163	0.291471	13.4203	4.59776e-41	8.36e-40
ENSDLAG00005016174	arhgap12b	4314.34	-3.27973	0.244646	-13.4061	5.57233e-41	1.01214e-39
ENSDLAG00005023015	cldn7b	3398.58	-4.85528	0.36225	-13.4031	5.79776e-41	1.05198e-39
ENSDLAG00005032621		3409.2	2.3154	0.172782	13.4007	5.99106e-41	1.08592e-39
ENSDLAG00005014783		338.317	4.20201	0.313832	13.3893	6.98027e-41	1.2639e-39
ENSDLAG00005005030	dap1b	14016.3	-3.49516	0.261108	-13.3859	7.31225e-41	1.32262e-39
ENSDLAG00005029258		142.379	5.12381	0.38302	13.3774	8.19915e-41	1.4815e-39
ENSDLAG00005010199	plekha7a	783.297	2.40219	0.179679	13.3694	9.13065e-41	1.64809e-39
ENSDLAG00005014357		1290.92	-2.55179	0.191	-13.3602	1.03303e-40	1.86268e-39
ENSDLAG00005011463	TTC28	1167.96	3.86684	0.289458	13.3589	1.05087e-40	1.89288e-39
ENSDLAG00005009598	anxa3a	1548.83	-3.63481	0.272165	-13.3552	1.10486e-40	1.98805e-39
ENSDLAG00005000548	rrbp1a	6012.11	-2.71921	0.203693	-13.3496	1.19137e-40	2.14149e-39
ENSDLAG00005032730	tmem115	1374.81	-2.2435	0.168081	-13.3477	1.22112e-40	2.1927e-39
ENSDLAG00005007776	CPZ	2517.58	-5.00736	0.375184	-13.3464	1.24296e-40	2.22959e-39
ENSDLAG00005022185		3835.31	-1.53338	0.114944	-13.3403	1.34997e-40	2.41905e-39
ENSDLAG00005021980		265.232	5.51472	0.413662	13.3314	1.51922e-40	2.71951e-39
ENSDLAG00005012320	jade3	2563.59	-2.56279	0.192252	-13.3304	1.54109e-40	2.75581e-39
ENSDLAG00005024522	ss18l2	1079.17	-2.42343	0.181808	-13.3296	1.55636e-40	2.78025e-39
ENSDLAG00005008683	ints12	3247.34	-2.87339	0.215676	-13.3227	1.7079e-40	3.04781e-39
ENSDLAG00005029727		1384.02	-14.0735	1.05741	-13.3095	2.03881e-40	3.63458e-39
ENSDLAG00005026081	armc8	1765.15	-1.6867	0.12674	-13.3084	2.07002e-40	3.68642e-39
ENSDLAG00005009610	si:dkey-194e6.1	2985.99	7.44327	0.559395	13.3059	2.13847e-40	3.8044e-39
ENSDLAG00005012148	SRPK1B	3832.45	-1.89776	0.142675	-13.3013	2.27595e-40	4.04484e-39
ENSDLAG00005031338	degs2	1547.85	-5.12755	0.385512	-13.3006	2.29599e-40	4.07627e-39
ENSDLAG00005007851	ANKRD33B	190.779	5.55808	0.417893	13.3003	2.30676e-40	4.09118e-39
ENSDLAG00005014095		3878.72	-3.18089	0.239294	-13.2928	2.54847e-40	4.51525e-39
ENSDLAG00005005044	mrps24	1922.76	-2.68498	0.202018	-13.2908	2.61666e-40	4.63133e-39
ENSDLAG00005022709		2063.49	-3.158	0.23767	-13.2873	2.74239e-40	4.84891e-39
ENSDLAG00005004799	robo1	571.73	-2.44354	0.18391	-13.2866	2.76747e-40	4.88826e-39
ENSDLAG00005032448	COL4A3	178.305	-4.9192	0.370246	-13.2863	2.78016e-40	4.90567e-39
ENSDLAG00005018183	arid1aa	14788.5	-3.07035	0.231277	-13.2756	3.20586e-40	5.65106e-39
ENSDLAG00005007467	pias4a	1915.02	-2.99887	0.22592	-13.274	3.2744e-40	5.766e-39
ENSDLAG00005030878		390.223	4.60177	0.34673	13.2719	3.36884e-40	5.92628e-39
ENSDLAG00005013225	polr2m	1127.1	-2.36807	0.178521	-13.265	3.69657e-40	6.4962e-39
ENSDLAG00005019106	acat2	691.873	-4.33353	0.326721	-13.2637	3.75916e-40	6.59281e-39
ENSDLAG00005004952		1496.19	5.60313	0.42244	13.2637	3.75697e-40	6.59281e-39
ENSDLAG00005024147	nt5c2b	6082.11	4.61182	0.347818	13.2593	3.98609e-40	6.98372e-39
ENSDLAG00005022841		3685.83	-2.58597	0.195097	-13.2548	4.22991e-40	7.40341e-39
ENSDLAG00005001261		1411.07	9.00957	0.680784	13.2341	5.57589e-40	9.74936e-39
ENSDLAG00005024384	spryd3	1420.66	-1.64297	0.124173	-13.2314	5.7821e-40	1.00997e-38
ENSDLAG00005027590		845.924	4.17069	0.315268	13.229	5.96461e-40	1.0408e-38
ENSDLAG00005009594	NDUFS1	1927.96	5.9362	0.448798	13.2269	6.13907e-40	1.07016e-38
ENSDLAG00005020690	mllt3	1218.34	-3.4404	0.260169	-13.2237	6.40572e-40	1.11552e-38
ENSDLAG00005034680	rlf	5215.81	-2.51173	0.189953	-13.2229	6.4687e-40	1.12536e-38
ENSDLAG00005029297	cidea	833.203	-6.45098	0.487892	-13.2222	6.53676e-40	1.13606e-38
ENSDLAG00005003633	ppdpfb	21644.5	5.6315	0.425919	13.222	6.55022e-40	1.13726e-38
ENSDLAG00005032420		5511.56	-3.69713	0.27978	-13.2144	7.24625e-40	1.25684e-38
ENSDLAG00005030755	szrd1	5922.35	-1.95976	0.148317	-13.2133	7.34822e-40	1.27325e-38
ENSDLAG00005024232	hook2	3113.9	-1.89904	0.143742	-13.2114	7.53652e-40	1.30394e-38
ENSDLAG00005008475	si:ch211-1i11.3	1034.71	-3.22103	0.243807	-13.2114	7.54038e-40	1.30394e-38
ENSDLAG00005034668	gtdc1	560.161	3.02745	0.229219	13.2077	7.92347e-40	1.36882e-38
ENSDLAG00005028548	YKT6	3057.39	-1.48031	0.112085	-13.2071	7.98931e-40	1.37881e-38
ENSDLAG00005009497	anxa11a	2042.62	3.69988	0.280161	13.2063	8.07157e-40	1.39162e-38
ENSDLAG00005031127		1583.84	-2.49583	0.189052	-13.2018	8.56122e-40	1.47457e-38
ENSDLAG00005014586	qser1	865.654	2.88634	0.218682	13.1988	8.91065e-40	1.53323e-38
ENSDLAG00005034601		1008.55	3.26567	0.247497	13.1948	9.40327e-40	1.61639e-38
ENSDLAG00005014085	RAE1	2203.81	-1.80015	0.136514	-13.1866	1.04753e-39	1.79889e-38
ENSDLAG00005025025	ddx28	1469.98	-2.67848	0.203175	-13.1831	1.09828e-39	1.88417e-38
ENSDLAG00005019584		3757.38	-3.40837	0.258578	-13.1812	1.1258e-39	1.92946e-38
ENSDLAG00005017241	pccb	3655.21	-1.96792	0.149308	-13.1803	1.14e-39	1.95186e-38
ENSDLAG00005025568	BCL9	1651.68	-2.7945	0.21217	-13.1711	1.28755e-39	2.20232e-38
ENSDLAG00005012900	sf3a3	7694.64	-1.77506	0.134788	-13.1693	1.31847e-39	2.25298e-38
ENSDLAG00005006747	si:ch211-236l14.4	843.569	8.35881	0.635079	13.1618	1.45482e-39	2.48352e-38
ENSDLAG00005029341	tmem97	1242.49	-3.57096	0.271428	-13.1562	1.5681e-39	2.67427e-38
ENSDLAG00005024389	gpkow	3017.17	-2.61296	0.198839	-13.1411	1.91467e-39	3.26209e-38
ENSDLAG00005025474	sfxn2	1680.65	-2.16124	0.164483	-13.1396	1.95238e-39	3.32308e-38
ENSDLAG00005013238	cad	8889.09	-3.11964	0.23747	-13.137	2.02108e-39	3.43664e-38
ENSDLAG00005027216		607.197	3.04541	0.231852	13.1351	2.07152e-39	3.51894e-38
ENSDLAG00005021209		4312.53	-4.76083	0.362598	-13.1298	2.22307e-39	3.77268e-38
ENSDLAG00005014082		1212.95	3.26317	0.248541	13.1293	2.23752e-39	3.79349e-38
ENSDLAG00005017626	mvda	1350.36	-2.38057	0.181341	-13.1276	2.28781e-39	3.87495e-38
ENSDLAG00005004353	ubr5	14963.8	-1.83992	0.140228	-13.1209	2.49843e-39	4.22754e-38
ENSDLAG00005026982	alad	1861.69	-2.03307	0.154982	-13.1181	2.59249e-39	4.38242e-38
ENSDLAG00005022518	tbc1d2b	2907.56	3.89993	0.297552	13.1067	3.01327e-39	5.08876e-38
ENSDLAG00005000790		269.528	-4.6859	0.357823	-13.0956	3.48901e-39	5.88642e-38
ENSDLAG00005034491	zbtb22b	166.811	5.20743	0.397853	13.0888	3.81458e-39	6.42944e-38
ENSDLAG00005001476	tgfbr3	1458.43	5.99108	0.457809	13.0864	3.93724e-39	6.62973e-38
ENSDLAG00005008813		7719.25	-3.02282	0.231218	-13.0734	4.67117e-39	7.85792e-38
ENSDLAG00005015488		1280.45	-1.79802	0.137639	-13.0633	5.33954e-39	8.97355e-38
ENSDLAG00005034805		7043.54	-3.02845	0.231863	-13.0614	5.47066e-39	9.18497e-38
ENSDLAG00005034358	klhl26	1736.17	-3.71726	0.284607	-13.0611	5.49629e-39	9.21787e-38
ENSDLAG00005009188		800.095	-3.24266	0.24827	-13.061	5.5009e-39	9.21787e-38
ENSDLAG00005016543		881.95	4.38326	0.335616	13.0603	5.54922e-39	9.28985e-38
ENSDLAG00005015897		425.019	-3.80992	0.291841	-13.0548	5.96772e-39	9.98079e-38
ENSDLAG00005000613	zmpste24	8999.88	-3.35868	0.257355	-13.0508	6.29078e-39	1.05109e-37
ENSDLAG00005026301	mettl14	2861.64	-1.58668	0.121599	-13.0484	6.48571e-39	1.08262e-37
ENSDLAG00005010647		987.946	-5.82706	0.446797	-13.0418	7.07303e-39	1.17952e-37
ENSDLAG00005009195		2732.78	-2.69348	0.20659	-13.0378	7.46224e-39	1.24323e-37
ENSDLAG00005024183	nvl	4972.83	-3.10352	0.238043	-13.0376	7.47299e-39	1.24382e-37
ENSDLAG00005007806	thap4	4032.35	-4.04096	0.310064	-13.0327	7.97498e-39	1.3261e-37
ENSDLAG00005009426	steap4	5285.88	4.78387	0.367172	13.029	8.37364e-39	1.39105e-37
ENSDLAG00005004697	naa15a	6504.36	-2.24835	0.172596	-13.0267	8.62408e-39	1.43128e-37
ENSDLAG00005006251	figla	804.047	-3.07834	0.236319	-13.0262	8.6836e-39	1.43978e-37
ENSDLAG00005004858	tbx1	873.458	8.89589	0.682951	13.0257	8.74376e-39	1.44837e-37
ENSDLAG00005022287		1670.72	-3.38551	0.259952	-13.0236	8.98274e-39	1.48653e-37
ENSDLAG00005012162	tcf7l1b	493.931	3.1698	0.243414	13.0223	9.14039e-39	1.51118e-37
ENSDLAG00005015558	gmcl1	1150.29	-2.40952	0.185066	-13.0198	9.44444e-39	1.55995e-37
ENSDLAG00005033326		446.458	4.13502	0.317666	13.0169	9.80972e-39	1.61874e-37
ENSDLAG00005024835		3080.69	-1.85474	0.142544	-13.0117	1.0492e-38	1.72968e-37
ENSDLAG00005028014		117.204	4.63126	0.356029	13.0081	1.10029e-38	1.81219e-37
ENSDLAG00005005404		3128.63	-2.81594	0.21651	-13.0061	1.13023e-38	1.85972e-37
ENSDLAG00005006550		1090.89	9.90308	0.761932	12.9973	1.26676e-38	2.0824e-37
ENSDLAG00005007990	lins1	605.497	-3.10383	0.238925	-12.9908	1.38018e-38	2.2667e-37
ENSDLAG00005029996	GOLGA7B	616.072	-2.10034	0.161777	-12.983	1.52827e-38	2.50753e-37
ENSDLAG00005013551	pdk4	1129.35	3.62547	0.279348	12.9783	1.62367e-38	2.66152e-37
ENSDLAG00005016058	hibadhb	4985.33	-3.54341	0.27304	-12.9776	1.63843e-38	2.68318e-37
ENSDLAG00005007239		1021.73	-13.6357	1.05105	-12.9733	1.73352e-38	2.83622e-37
ENSDLAG00005027534		10234.3	5.41161	0.41714	12.9731	1.73774e-38	2.84045e-37
ENSDLAG00005009677	SCML2	364.926	3.25151	0.250681	12.9707	1.79287e-38	2.92779e-37
ENSDLAG00005000932	emilin1a	1122.4	3.50029	0.270105	12.959	2.08876e-38	3.40777e-37
ENSDLAG00005005525	ppp1r13l	3532.86	4.93222	0.380616	12.9585	2.10266e-38	3.42722e-37
ENSDLAG00005018918	zgc:113425	2877.26	-3.7507	0.289446	-12.9582	2.11107e-38	3.43769e-37
ENSDLAG00005026379		1241.2	4.0216	0.310444	12.9544	2.21948e-38	3.61082e-37
ENSDLAG00005005514	scara3	559.408	7.27872	0.561943	12.9528	2.26644e-38	3.68377e-37
ENSDLAG00005034261		286.506	-5.29423	0.408739	-12.9526	2.27131e-38	3.68822e-37
ENSDLAG00005024196		1048.97	-3.188	0.246175	-12.9501	2.34636e-38	3.80652e-37
ENSDLAG00005000735		1518.46	3.66554	0.283094	12.9481	2.40771e-38	3.90238e-37
ENSDLAG00005006465	slc7a7	604.544	3.63721	0.281072	12.9405	2.65921e-38	4.30597e-37
ENSDLAG00005026590		313.417	4.09685	0.31661	12.9397	2.68637e-38	4.34589e-37
ENSDLAG00005034420	mblac1	576.439	2.94491	0.227671	12.935	2.85725e-38	4.61803e-37
ENSDLAG00005032604	e2f1	887.218	3.53769	0.27357	12.9315	2.9881e-38	4.825e-37
ENSDLAG00005014326	abt1	2973.83	-3.772	0.291936	-12.9206	3.44337e-38	5.55495e-37
ENSDLAG00005033205	si:ch73-174h16.4	1607.29	-2.01003	0.155641	-12.9145	3.72678e-38	6.00657e-37
ENSDLAG00005017944	aldh9a1a.1	6175.34	-3.25091	0.251768	-12.9123	3.83514e-38	6.17548e-37
ENSDLAG00005015287		2158.08	-2.27629	0.176305	-12.9111	3.89887e-38	6.27225e-37
ENSDLAG00005022910	trmt11	1927.05	-2.4655	0.191008	-12.9078	4.06612e-38	6.53525e-37
ENSDLAG00005025981		1280.29	-2.61026	0.202226	-12.9076	4.07675e-38	6.54625e-37
ENSDLAG00005012322		413.129	-2.04356	0.158385	-12.9024	4.36117e-38	6.99647e-37
ENSDLAG00005015982		257.894	-8.88352	0.688691	-12.8991	4.55196e-38	7.29579e-37
ENSDLAG00005013424		11244.9	-3.10316	0.240601	-12.8975	4.64806e-38	7.44292e-37
ENSDLAG00005008061	tfa	2740.07	-4.58762	0.355839	-12.8924	4.96818e-38	7.94817e-37
ENSDLAG00005026173	pds5a	8381.48	-2.27475	0.176452	-12.8916	5.02031e-38	8.02416e-37
ENSDLAG00005002212	vwde	381.1	-5.62231	0.436128	-12.8914	5.03165e-38	8.03485e-37
ENSDLAG00005026746	sde2	4356.02	-2.21928	0.172165	-12.8904	5.09653e-38	8.13096e-37
ENSDLAG00005029293		3034.71	-2.79434	0.216807	-12.8886	5.21803e-38	8.31714e-37
ENSDLAG00005028843	zgc:162297	318.049	-3.71353	0.28818	-12.8861	5.38714e-38	8.57878e-37
ENSDLAG00005008337	med7	3612.6	-2.21643	0.172018	-12.8849	5.47476e-38	8.7103e-37
ENSDLAG00005033473	hey1	336.505	4.96566	0.385396	12.8846	5.49726e-38	8.73808e-37
ENSDLAG00005025777		104.9	-4.14532	0.321745	-12.8839	5.54729e-38	8.8095e-37
ENSDLAG00005009615		1332.22	2.69362	0.20913	12.8801	5.82253e-38	9.23814e-37
ENSDLAG00005027051	iffo1a	605.371	-5.43938	0.422333	-12.8794	5.88193e-38	9.32383e-37
ENSDLAG00005011039		874.915	-2.76167	0.214499	-12.875	6.22405e-38	9.85712e-37
ENSDLAG00005000399	orc3	3348.2	-2.81993	0.219089	-12.8711	6.54324e-38	1.03531e-36
ENSDLAG00005025323	tenm4	193.365	3.74559	0.291053	12.8691	6.71787e-38	1.06198e-36
ENSDLAG00005017395		19648.8	-2.05535	0.15973	-12.8677	6.84465e-38	1.08103e-36
ENSDLAG00005020105		285.262	6.49714	0.504992	12.8658	7.00886e-38	1.10596e-36
ENSDLAG00005034632	fam219ab	652.145	4.4954	0.349436	12.8647	7.1075e-38	1.1205e-36
ENSDLAG00005033328		3449.11	2.11342	0.164375	12.8573	7.82497e-38	1.23249e-36
ENSDLAG00005006714	aspg	2615.71	5.00101	0.388974	12.8569	7.86512e-38	1.23768e-36
ENSDLAG00005015286	slc43a1a	562.219	4.53521	0.352757	12.8565	7.91124e-38	1.24381e-36
ENSDLAG00005025218		2015.05	-2.78795	0.216854	-12.8564	7.92134e-38	1.24427e-36
ENSDLAG00005027013		2861.67	-2.78539	0.216773	-12.8493	8.67948e-38	1.36212e-36
ENSDLAG00005005695	eny2	2439.97	-2.9917	0.232987	-12.8407	9.7052e-38	1.52171e-36
ENSDLAG00005027868	GJC1	1310.14	4.34588	0.338497	12.8387	9.94958e-38	1.55862e-36
ENSDLAG00005019271		3056.68	-3.1204	0.243173	-12.832	1.085e-37	1.69813e-36
ENSDLAG00005028282		343.239	-4.68208	0.36488	-12.8318	1.08745e-37	1.70044e-36
ENSDLAG00005006913	tex10	2112.49	-2.34253	0.182613	-12.8279	1.1449e-37	1.78865e-36
ENSDLAG00005021727		547.755	-3.14073	0.244889	-12.8251	1.18579e-37	1.85086e-36
ENSDLAG00005013102	cgnl1	4958.4	1.60455	0.125264	12.8094	1.45254e-37	2.26518e-36
ENSDLAG00005030278		340.451	-3.96689	0.30969	-12.8092	1.45561e-37	2.26792e-36
ENSDLAG00005027452		1618.25	2.52762	0.197338	12.8086	1.46764e-37	2.28461e-36
ENSDLAG00005005125	kdm2bb	595.076	2.81861	0.220071	12.8078	1.48366e-37	2.30748e-36
ENSDLAG00005003912		173.415	6.53931	0.510695	12.8047	1.5428e-37	2.3973e-36
ENSDLAG00005009980		329.344	5.72943	0.447489	12.8035	1.56728e-37	2.43314e-36
ENSDLAG00005000251		2252.14	-2.00371	0.156661	-12.7901	1.86217e-37	2.88836e-36
ENSDLAG00005012118	iars2	32033	-5.1933	0.406201	-12.7851	1.98713e-37	3.07944e-36
ENSDLAG00005021470	tra2b	957.259	2.64175	0.206634	12.7847	1.99669e-37	3.09148e-36
ENSDLAG00005004476	pck2	1386.58	-3.84324	0.300622	-12.7843	2.00646e-37	3.10382e-36
ENSDLAG00005033002		1057.18	-3.48462	0.272581	-12.7838	2.01912e-37	3.12063e-36
ENSDLAG00005006173		2600.04	-2.15119	0.168345	-12.7785	2.16261e-37	3.33942e-36
ENSDLAG00005028314		805.111	4.897	0.383408	12.7723	2.34183e-37	3.61293e-36
ENSDLAG00005028972	palm1b	2481.39	5.6776	0.44485	12.7629	2.64039e-37	4.06991e-36
ENSDLAG00005017386		395.384	3.64683	0.285805	12.7599	2.7472e-37	4.23079e-36
ENSDLAG00005026094	mrpl47	2014.09	-2.8229	0.221248	-12.759	2.77747e-37	4.2736e-36
ENSDLAG00005014286		512.581	-3.93283	0.308417	-12.7517	3.05197e-37	4.6918e-36
ENSDLAG00005027997		339.103	3.34214	0.262169	12.748	3.19666e-37	4.90987e-36
ENSDLAG00005026526		375.762	4.02646	0.315852	12.7479	3.20176e-37	4.91333e-36
ENSDLAG00005019883		2015.17	-2.80664	0.220255	-12.7426	3.42561e-37	5.25219e-36
ENSDLAG00005007310	ing3	7996.68	-2.47603	0.194493	-12.7306	3.99572e-37	6.12088e-36
ENSDLAG00005008268	znf644a	2654.51	-3.12335	0.245433	-12.7259	4.24548e-37	6.49773e-36
ENSDLAG00005021736		313.226	-4.78512	0.376031	-12.7253	4.27575e-37	6.53827e-36
ENSDLAG00005030856	rcor2	3781.52	-2.33915	0.183842	-12.7237	4.36695e-37	6.67184e-36
ENSDLAG00005026866	SAMD8	2059	-2.30485	0.181168	-12.7222	4.45404e-37	6.79889e-36
ENSDLAG00005030732		1533.16	-2.73222	0.214846	-12.7171	4.75378e-37	7.25003e-36
ENSDLAG00005003298		1590.74	-1.52561	0.119966	-12.7169	4.76177e-37	7.25583e-36
ENSDLAG00005007537	alcama	1008.13	3.32046	0.261405	12.7023	5.73839e-37	8.73628e-36
ENSDLAG00005011100	si:ch211-285f17.1	3586.63	3.59142	0.282769	12.7009	5.84445e-37	8.88994e-36
ENSDLAG00005023448	phyhd1	321.008	-2.42473	0.190918	-12.7004	5.88475e-37	8.94337e-36
ENSDLAG00005006734	pofut1	2148.14	-2.69131	0.211932	-12.699	5.99188e-37	9.0982e-36
ENSDLAG00005030186	znf367	266.606	3.69462	0.291254	12.6852	7.14152e-37	1.08343e-35
ENSDLAG00005034523		906.751	-4.89022	0.385546	-12.6839	7.26317e-37	1.10092e-35
ENSDLAG00005005724	tmem260	1631.85	-2.0321	0.160234	-12.6821	7.43483e-37	1.12596e-35
ENSDLAG00005025306	SSB	6277.72	-2.82679	0.222953	-12.6789	7.74516e-37	1.17193e-35
ENSDLAG00005008113		1431.39	-2.86261	0.226025	-12.665	9.24053e-37	1.39697e-35
ENSDLAG00005025673		2361.66	-2.32592	0.183732	-12.6593	9.93566e-37	1.50075e-35
ENSDLAG00005031917		317.375	-1.9496	0.154159	-12.6467	1.16675e-36	1.76081e-35
ENSDLAG00005001579	cyp11a2	576.689	-2.73077	0.215959	-12.6448	1.19487e-36	1.80167e-35
ENSDLAG00005029041	plekhm1	3594.93	-1.47812	0.116901	-12.6442	1.20512e-36	1.81554e-35
ENSDLAG00005030363		750.131	3.37433	0.266888	12.6432	1.21909e-36	1.835e-35
ENSDLAG00005021152		4915.45	-1.35678	0.107325	-12.6417	1.24271e-36	1.86893e-35
ENSDLAG00005030930	PDIA4	6185.88	-3.51164	0.277801	-12.6408	1.25702e-36	1.88881e-35
ENSDLAG00005005535		1367.32	-2.85198	0.225654	-12.6388	1.29082e-36	1.93792e-35
ENSDLAG00005033154	slc37a4b	1544.17	-2.45454	0.194233	-12.6371	1.31782e-36	1.97673e-35
ENSDLAG00005022639	tsr1	6051.02	-2.55134	0.201903	-12.6365	1.32894e-36	1.99169e-35
ENSDLAG00005010485	stk24a	3280.5	-2.51627	0.199187	-12.6327	1.39466e-36	2.08837e-35
ENSDLAG00005028766	elp3	2627.73	-1.98294	0.157036	-12.6273	1.49268e-36	2.23321e-35
ENSDLAG00005006109	mctp2a	653.231	-3.09537	0.245134	-12.6272	1.49435e-36	2.23378e-35
ENSDLAG00005020297		9553.94	-2.81332	0.222822	-12.6259	1.52041e-36	2.27078e-35
ENSDLAG00005008931	dnajb12a	1703.65	-1.84743	0.146341	-12.6241	1.55442e-36	2.31957e-35
ENSDLAG00005013430	si:dkey-122a22.2	753.673	-2.70659	0.214429	-12.6224	1.58999e-36	2.37061e-35
ENSDLAG00005027415		567.862	4.39318	0.348109	12.6201	1.63523e-36	2.43596e-35
ENSDLAG00005034446		2314.76	-2.2881	0.181362	-12.6162	1.71853e-36	2.55784e-35
ENSDLAG00005001774		2704.86	-5.13584	0.407579	-12.6008	2.08926e-36	3.10697e-35
ENSDLAG00005009282		560.297	-3.59256	0.285126	-12.5999	2.11448e-36	3.14177e-35
ENSDLAG00005022388		1876.56	-2.98541	0.237071	-12.5929	2.31137e-36	3.43138e-35
ENSDLAG00005005567	qtrt1	1190.86	-2.70558	0.214961	-12.5864	2.50925e-36	3.72194e-35
ENSDLAG00005026881		157.116	3.47851	0.276428	12.5838	2.59337e-36	3.84343e-35
ENSDLAG00005013835	pdgfra	2353.74	4.48508	0.356451	12.5826	2.63249e-36	3.89807e-35
ENSDLAG00005008966	ccnc	2485.91	-2.5814	0.20522	-12.5787	2.76506e-36	4.09087e-35
ENSDLAG00005024372	lima1a	8161.84	-4.55249	0.361953	-12.5776	2.80508e-36	4.14654e-35
ENSDLAG00005018532		30242.3	-3.14281	0.249879	-12.5773	2.81429e-36	4.1566e-35
ENSDLAG00005012862	caprin2	11146.2	-4.0558	0.322495	-12.5763	2.84954e-36	4.20508e-35
ENSDLAG00005006009	dhx37	2965.22	-2.49867	0.198695	-12.5754	2.88295e-36	4.25076e-35
ENSDLAG00005000275	ctps1b	5271.37	-2.3138	0.184084	-12.5693	3.11666e-36	4.59144e-35
ENSDLAG00005033973	nfkbil1	1900.2	-2.91817	0.232206	-12.5672	3.20049e-36	4.71093e-35
ENSDLAG00005015525		178.212	4.96296	0.394942	12.5663	3.2351e-36	4.75782e-35
ENSDLAG00005023580		1411.19	-1.91575	0.152514	-12.5611	3.45373e-36	5.07505e-35
ENSDLAG00005022342	cnot2	3367.26	-1.57407	0.125359	-12.5565	3.66289e-36	5.37783e-35
ENSDLAG00005023597	r3hdm1	4490.09	-1.81514	0.144614	-12.5516	3.89512e-36	5.71395e-35
ENSDLAG00005013096	angpt1	609.44	4.95922	0.395142	12.5505	3.95095e-36	5.79094e-35
ENSDLAG00005009939	camlg	2660.49	-2.73521	0.217972	-12.5484	4.05579e-36	5.93957e-35
ENSDLAG00005025189		1822.47	-2.81128	0.224077	-12.5461	4.17684e-36	6.11167e-35
ENSDLAG00005015686		2139.7	-2.28955	0.1825	-12.5455	4.20835e-36	6.15258e-35
ENSDLAG00005028012	MIA40	2840.72	-3.82884	0.305376	-12.5381	4.61954e-36	6.74804e-35
ENSDLAG00005011893		15901.2	-3.63834	0.290189	-12.5379	4.63353e-36	6.76276e-35
ENSDLAG00005021069	tmem183a	558.231	2.70596	0.215989	12.5282	5.23223e-36	7.63015e-35
ENSDLAG00005023662		130.675	5.35076	0.427118	12.5276	5.27494e-36	7.68596e-35
ENSDLAG00005026444		682.677	4.12645	0.329441	12.5256	5.40796e-36	7.87316e-35
ENSDLAG00005029600		3766.42	-3.93293	0.31425	-12.5153	6.15721e-36	8.95641e-35
ENSDLAG00005028508	vgll4a	1028.77	2.09996	0.167813	12.5137	6.28346e-36	9.13238e-35
ENSDLAG00005009769	CIART	1689.38	-3.78144	0.302308	-12.5086	6.70094e-36	9.73098e-35
ENSDLAG00005034427	ccdc130	2946.33	-2.50093	0.200045	-12.5019	7.29117e-36	1.05792e-34
ENSDLAG00005021487		3600.53	-2.58347	0.206665	-12.5007	7.39794e-36	1.07252e-34
ENSDLAG00005034548	plp2	1236.41	3.54003	0.283247	12.498	7.65218e-36	1.10845e-34
ENSDLAG00005034815	spcs2	7149.77	-1.86452	0.149263	-12.4915	8.3085e-36	1.20251e-34
ENSDLAG00005017069	htra1b	923.43	4.90025	0.392389	12.4882	8.65371e-36	1.25143e-34
ENSDLAG00005006319	decr2	1313.39	-2.58789	0.207309	-12.4833	9.21211e-36	1.33107e-34
ENSDLAG00005022217		1645.78	5.94248	0.476172	12.4797	9.6334e-36	1.39078e-34
ENSDLAG00005017602		12099	-4.34516	0.348278	-12.4761	1.00778e-35	1.45372e-34
ENSDLAG00005028477		126.507	3.78842	0.303781	12.4709	1.07588e-35	1.55066e-34
ENSDLAG00005010235		1503.96	-2.32152	0.186242	-12.4651	1.15745e-35	1.66684e-34
ENSDLAG00005031471		562.984	4.85394	0.389429	12.4643	1.16955e-35	1.68287e-34
ENSDLAG00005016825		223.645	-2.91893	0.234225	-12.4621	1.2016e-35	1.72755e-34
ENSDLAG00005010461	coro2a	1469.33	-5.45352	0.437805	-12.4565	1.28884e-35	1.85144e-34
ENSDLAG00005029809	zgc:109949	670.945	9.19836	0.738798	12.4504	1.39073e-35	1.99615e-34
ENSDLAG00005009795	si:ch211-114c17.1	4136.79	-2.33035	0.187293	-12.4423	1.53984e-35	2.20833e-34
ENSDLAG00005019629	gmnn	24011.7	-5.23158	0.420517	-12.4408	1.56843e-35	2.24748e-34
ENSDLAG00005021258	ST7	1866.53	-2.17678	0.174993	-12.4392	1.60101e-35	2.29227e-34
ENSDLAG00005010582	sf3b3	15352.5	-2.57638	0.207148	-12.4374	1.63686e-35	2.34166e-34
ENSDLAG00005031053		6014.91	-4.21316	0.338849	-12.4338	1.7139e-35	2.44984e-34
ENSDLAG00005033053	slc30a7	631.738	-2.71718	0.218542	-12.4332	1.72585e-35	2.46488e-34
ENSDLAG00005016560	xab2	3360.43	-2.048	0.164734	-12.4322	1.74788e-35	2.4943e-34
ENSDLAG00005013223	has1	4560.03	7.68106	0.617991	12.4291	1.81711e-35	2.59096e-34
ENSDLAG00005023953		3242.07	4.95184	0.398429	12.4284	1.83276e-35	2.61112e-34
ENSDLAG00005030406		1260.89	5.48229	0.441116	12.4282	1.83658e-35	2.6144e-34
ENSDLAG00005018320	zbtb7c	385.514	5.91502	0.476329	12.4179	2.08935e-35	2.97179e-34
ENSDLAG00005015482		945.998	5.10392	0.411102	12.4152	2.16123e-35	3.0715e-34
ENSDLAG00005035019		595.969	3.35333	0.270129	12.4138	2.19907e-35	3.12272e-34
ENSDLAG00005014376		2981.33	-2.1086	0.169944	-12.4076	2.37526e-35	3.37014e-34
ENSDLAG00005035084	sdr39u1	461.923	-3.47159	0.279862	-12.4046	2.46646e-35	3.49667e-34
ENSDLAG00005015518	DCK	4374.66	-4.99458	0.402677	-12.4034	2.50322e-35	3.54588e-34
ENSDLAG00005021263	rxylt1	872.204	-1.5004	0.121017	-12.3982	2.67102e-35	3.78049e-34
ENSDLAG00005030251	zmp:0000000624	1165.09	-3.43963	0.277561	-12.3923	2.87588e-35	4.06712e-34
ENSDLAG00005033302	EIF5A	981.085	4.15039	0.334948	12.3911	2.91848e-35	4.12399e-34
ENSDLAG00005004634	arnt2	578.021	4.16622	0.336229	12.391	2.92377e-35	4.12809e-34
ENSDLAG00005035138	tfdp1a	4925.71	-2.40906	0.194436	-12.39	2.96092e-35	4.17713e-34
ENSDLAG00005025671	arhgap42b	2539.86	4.82381	0.389337	12.3898	2.96827e-35	4.1841e-34
ENSDLAG00005010727		2521.1	-2.45817	0.198531	-12.3818	3.27839e-35	4.61749e-34
ENSDLAG00005014445		1223.9	-3.24116	0.261773	-12.3816	3.28903e-35	4.62871e-34
ENSDLAG00005019921		3978.59	-2.35205	0.189994	-12.3796	3.37142e-35	4.74081e-34
ENSDLAG00005021669	runx2b	354.291	3.40838	0.275445	12.3741	3.60901e-35	5.07078e-34
ENSDLAG00005009268	si:ch211-269e2.1	1614.61	3.20803	0.259272	12.3732	3.64973e-35	5.12383e-34
ENSDLAG00005008714		1510.68	-2.86238	0.231353	-12.3723	3.68889e-35	5.17461e-34
ENSDLAG00005005813	dstyk	3742.58	-1.9968	0.161395	-12.3722	3.6972e-35	5.18117e-34
ENSDLAG00005006406		9151.19	-3.06951	0.248099	-12.3721	3.69955e-35	5.18117e-34
ENSDLAG00005008265	ep300b	8004.63	-2.53233	0.204688	-12.3717	3.72035e-35	5.20609e-34
ENSDLAG00005011740	ccdc174	2175.14	-2.71647	0.219592	-12.3705	3.77248e-35	5.27477e-34
ENSDLAG00005020591		6284.52	-2.93863	0.237632	-12.3663	3.97558e-35	5.55427e-34
ENSDLAG00005025519	abl2	2277.85	-2.19109	0.177219	-12.3637	4.10795e-35	5.73456e-34
ENSDLAG00005022938	PLCB1	439.569	4.16722	0.337088	12.3624	4.17473e-35	5.82309e-34
ENSDLAG00005005865		3314.73	-2.18065	0.176416	-12.3608	4.25966e-35	5.93677e-34
ENSDLAG00005011959		558.619	-6.60306	0.534281	-12.3588	4.36671e-35	6.08108e-34
ENSDLAG00005023296	msh2	5799.04	-1.98999	0.16104	-12.3571	4.45978e-35	6.20569e-34
ENSDLAG00005020502	mrps10	146.986	-2.52863	0.204654	-12.3556	4.54359e-35	6.31724e-34
ENSDLAG00005005914	mdn1	6424.13	-1.8428	0.14915	-12.3553	4.5595e-35	6.33426e-34
ENSDLAG00005013326	cbx8b	1757.23	-1.65034	0.133576	-12.3551	4.57243e-35	6.34713e-34
ENSDLAG00005030794	rab11fip3	1934.3	1.63311	0.132258	12.3479	4.99996e-35	6.93504e-34
ENSDLAG00005014035	nbn	2445.61	-1.90108	0.154016	-12.3434	5.28428e-35	7.32352e-34
ENSDLAG00005030672		648.051	-2.74643	0.22252	-12.3424	5.35452e-35	7.41494e-34
ENSDLAG00005032835		516.315	4.83528	0.391824	12.3404	5.48588e-35	7.59078e-34
ENSDLAG00005019603	aco2	9907.61	-3.10534	0.251648	-12.34	5.51354e-35	7.62296e-34
ENSDLAG00005020955	ppfia2	352.504	-3.46244	0.280728	-12.3338	5.95733e-35	8.22996e-34
ENSDLAG00005005083		401.55	-9.83992	0.798645	-12.3208	7.00226e-35	9.66579e-34
ENSDLAG00005031497	ap2m1b	1539.8	4.16953	0.338424	12.3204	7.03038e-35	9.69689e-34
ENSDLAG00005021967	abcb9	2297.54	-2.29072	0.185946	-12.3193	7.13539e-35	9.83388e-34
ENSDLAG00005003423		178.352	4.36518	0.354626	12.3092	8.07935e-35	1.1126e-33
ENSDLAG00005001401	tnrc6a	3147.59	-2.43984	0.198249	-12.307	8.3084e-35	1.14323e-33
ENSDLAG00005011693	ppp2r5b	387.275	5.70026	0.463176	12.3069	8.31722e-35	1.14353e-33
ENSDLAG00005013638	slc25a28	5057.72	-1.70579	0.138609	-12.3065	8.35747e-35	1.14816e-33
ENSDLAG00005010541	arg2	155.293	5.47033	0.444513	12.3064	8.37149e-35	1.14917e-33
ENSDLAG00005021095		400.887	7.54376	0.613319	12.2999	9.06774e-35	1.24376e-33
ENSDLAG00005004444	rims1a	192.011	3.90391	0.317437	12.2982	9.26025e-35	1.26916e-33
ENSDLAG00005008325		925.133	5.80168	0.471789	12.2972	9.3777e-35	1.28424e-33
ENSDLAG00005034775		3320.26	-2.11772	0.172221	-12.2966	9.45027e-35	1.29316e-33
ENSDLAG00005027509		317.226	-5.32212	0.43301	-12.291	1.0128e-34	1.38479e-33
ENSDLAG00005023741	COMMD10	729.254	1.40051	0.113989	12.2864	1.07202e-34	1.46461e-33
ENSDLAG00005031584	fam136a	1948.09	-3.20174	0.2606	-12.286	1.07707e-34	1.47036e-33
ENSDLAG00005025150	aspscr1	4466.32	-2.01968	0.164447	-12.2816	1.13693e-34	1.55084e-33
ENSDLAG00005024081	tspan11	1743.67	-2.67857	0.218201	-12.2757	1.22364e-34	1.66782e-33
ENSDLAG00005001152		1306.62	6.16449	0.502183	12.2754	1.22797e-34	1.6724e-33
ENSDLAG00005005486	EOMES	7709.94	-8.00833	0.652429	-12.2746	1.23937e-34	1.68659e-33
ENSDLAG00005029698	cdkl5	508.37	7.63211	0.621828	12.2737	1.25436e-34	1.70566e-33
ENSDLAG00005021504	pnpla7b	5557.91	5.2429	0.427186	12.2731	1.26309e-34	1.71618e-33
ENSDLAG00005019595	tdp2b	1049.04	-2.93363	0.239227	-12.2629	1.43212e-34	1.94432e-33
ENSDLAG00005013859	crtac1b	363.867	-4.51258	0.367988	-12.2628	1.43369e-34	1.94492e-33
ENSDLAG00005028208	tmem199	808.037	-2.61757	0.213462	-12.2625	1.43999e-34	1.95193e-33
ENSDLAG00005010812	psmd10	818.497	-2.92146	0.238296	-12.2598	1.48846e-34	2.01607e-33
ENSDLAG00005007715		1339.64	-3.54948	0.289553	-12.2585	1.51314e-34	2.04789e-33
ENSDLAG00005033282	zgc:77056	6286.84	-1.56577	0.127748	-12.2568	1.54533e-34	2.08982e-33
ENSDLAG00005029441	shq1	1174.88	-1.48386	0.121071	-12.2561	1.55762e-34	2.10479e-33
ENSDLAG00005030709		4229.26	-1.42257	0.116087	-12.2543	1.59287e-34	2.15075e-33
ENSDLAG00005006468	telo2	1906.54	-2.50029	0.204225	-12.2428	1.83603e-34	2.47714e-33
ENSDLAG00005021070	vcp	12692.5	-2.15079	0.175821	-12.2328	2.07565e-34	2.79825e-33
ENSDLAG00005006152	sec22a	1603.57	-1.86075	0.152123	-12.2319	2.09996e-34	2.82882e-33
ENSDLAG00005030519		2588.05	-3.72554	0.304707	-12.2266	2.24068e-34	3.01603e-33
ENSDLAG00005033438		1357.58	-2.84126	0.232415	-12.225	2.287e-34	3.07599e-33
ENSDLAG00005017350	ncaph	3673.12	-2.57562	0.21069	-12.2247	2.29426e-34	3.08336e-33
ENSDLAG00005030761		1775.68	-3.21107	0.262906	-12.2137	2.62512e-34	3.52528e-33
ENSDLAG00005020783	faf2	5300.04	-1.9528	0.159918	-12.2112	2.70758e-34	3.63039e-33
ENSDLAG00005028444		380.348	4.41402	0.361472	12.2112	2.70738e-34	3.63039e-33
ENSDLAG00005033078	ELL2	6153.36	-1.3755	0.112652	-12.2102	2.74328e-34	3.67541e-33
ENSDLAG00005019547	eftud2	8734.2	-2.75726	0.225848	-12.2085	2.80108e-34	3.74994e-33
ENSDLAG00005021976	dusp22b	404.435	-3.64467	0.298611	-12.2054	2.90824e-34	3.89039e-33
ENSDLAG00005019909		340.772	6.88429	0.564255	12.2007	3.0826e-34	4.12045e-33
ENSDLAG00005032760	nsl1	1129.67	-2.56568	0.210301	-12.2	3.10654e-34	4.14925e-33
ENSDLAG00005001594	xpnpep1	2840.37	-1.71836	0.140871	-12.1981	3.18164e-34	4.24627e-33
ENSDLAG00005019157		555.494	3.7449	0.307217	12.1898	3.52467e-34	4.70046e-33
ENSDLAG00005032722	ndc1	8037.24	-2.63225	0.216032	-12.1845	3.75979e-34	5.01015e-33
ENSDLAG00005002061	C8orf76	3358.64	-3.16325	0.259639	-12.1833	3.81707e-34	5.08257e-33
ENSDLAG00005021969	bag1	2677.63	-2.38966	0.196247	-12.1768	4.13189e-34	5.49755e-33
ENSDLAG00005011389	chrd	170.591	4.40203	0.361633	12.1727	4.34694e-34	5.77923e-33
ENSDLAG00005010776	INPP5K	842.102	3.2824	0.269707	12.1702	4.47714e-34	5.94776e-33
ENSDLAG00005004762		232.704	4.44795	0.365543	12.1681	4.59813e-34	6.10381e-33
ENSDLAG00005024262	MRPL2	2998.36	-1.81367	0.149056	-12.1677	4.61749e-34	6.12481e-33
ENSDLAG00005034469		380.23	-2.17941	0.179135	-12.1663	4.69871e-34	6.22777e-33
ENSDLAG00005012132	SPRING1	549.749	-1.9224	0.158039	-12.1641	4.82609e-34	6.39171e-33
ENSDLAG00005025483		3741.78	-1.84425	0.151622	-12.1634	4.86824e-34	6.4426e-33
ENSDLAG00005025222		2954.72	-1.38615	0.113971	-12.1622	4.93823e-34	6.53023e-33
ENSDLAG00005034011	bora	3039.28	-4.12726	0.339488	-12.1573	5.24685e-34	6.93305e-33
ENSDLAG00005012046	2005-03-01	5647.79	-1.67622	0.1379	-12.1553	5.37772e-34	7.10056e-33
ENSDLAG00005019346		1840.84	-2.17179	0.17873	-12.1512	5.65037e-34	7.45487e-33
ENSDLAG00005016175	MITF	229.718	3.42981	0.282434	12.1438	6.19151e-34	8.15639e-33
ENSDLAG00005004683	nfe2l2a	2524.2	4.11627	0.33896	12.1438	6.18837e-34	8.15639e-33
ENSDLAG00005011420	kcnma1a	203.34	6.30006	0.518976	12.1394	6.5293e-34	8.59484e-33
ENSDLAG00005014699	tnfrsf21	1217.12	8.34401	0.687598	12.135	6.88976e-34	9.06244e-33
ENSDLAG00005019833		4319.99	-2.65689	0.218971	-12.1335	7.01514e-34	9.22035e-33
ENSDLAG00005000359	yeats2	4812.59	-1.95596	0.161278	-12.1278	7.52096e-34	9.87768e-33
ENSDLAG00005025687	slc15a4	5232.06	-3.6574	0.301752	-12.1206	8.21953e-34	1.0787e-32
ENSDLAG00005024669		759.445	5.12862	0.423193	12.1189	8.38976e-34	1.1002e-32
ENSDLAG00005006914	tle3a	3787.72	-3.48393	0.287492	-12.1183	8.44478e-34	1.10658e-32
ENSDLAG00005034054		2120.44	2.43839	0.201231	12.1173	8.54966e-34	1.11947e-32
ENSDLAG00005002950	nsun2	5673.04	-2.68332	0.221448	-12.1171	8.56893e-34	1.12115e-32
ENSDLAG00005011599	si:dkey-28b4.8	1428.03	2.73564	0.225783	12.1162	8.66878e-34	1.13336e-32
ENSDLAG00005010554	NRXN1	113.872	5.62076	0.463914	12.1159	8.696e-34	1.13606e-32
ENSDLAG00005001158		953.236	-3.58397	0.295819	-12.1154	8.75021e-34	1.14228e-32
ENSDLAG00005001170	imp3	977.626	-2.7505	0.227091	-12.1119	9.13623e-34	1.19177e-32
ENSDLAG00005021283		781.491	-1.69081	0.139602	-12.1116	9.17037e-34	1.19533e-32
ENSDLAG00005026087	dbr1	4324.74	-2.71038	0.224021	-12.0988	1.07166e-33	1.39581e-32
ENSDLAG00005031993	tmem120b	4597.7	-2.99837	0.247848	-12.0976	1.08734e-33	1.41517e-32
ENSDLAG00005014597	opn5	559.53	-4.08928	0.33815	-12.0931	1.14879e-33	1.49403e-32
ENSDLAG00005029137	siah1	2784.91	-2.25068	0.186172	-12.0892	1.20382e-33	1.56443e-32
ENSDLAG00005001872	znf668	851.878	-2.32045	0.191959	-12.0883	1.21851e-33	1.58233e-32
ENSDLAG00005001328	slc26a6	479.207	-3.47399	0.287435	-12.0862	1.24937e-33	1.62119e-32
ENSDLAG00005009639	tbl3	2405.99	-2.3439	0.19399	-12.0826	1.30551e-33	1.69277e-32
ENSDLAG00005009565	supv3l1	3491.02	-2.91769	0.2415	-12.0815	1.32281e-33	1.71392e-32
ENSDLAG00005015957	rgl3a	2792.21	-5.859	0.485155	-12.0766	1.40485e-33	1.81885e-32
ENSDLAG00005034190	sdhdb	2133.55	-2.3901	0.198009	-12.0706	1.50972e-33	1.95316e-32
ENSDLAG00005011803	PDS5B	8170.38	-1.8687	0.154844	-12.0683	1.55353e-33	2.00834e-32
ENSDLAG00005026790	ARHGAP8	1923.79	-1.77982	0.147484	-12.0679	1.5604e-33	2.01571e-32
ENSDLAG00005021563	TRMT2A	4954.61	-3.08678	0.255856	-12.0645	1.62635e-33	2.09934e-32
ENSDLAG00005002107	drg2	1948.94	-1.75262	0.145284	-12.0635	1.64681e-33	2.12416e-32
ENSDLAG00005010687	PCBD2	301.388	-2.60396	0.215868	-12.0628	1.66126e-33	2.1412e-32
ENSDLAG00005009245	pdhx	3006.95	-1.8584	0.154114	-12.0586	1.74683e-33	2.24982e-32
ENSDLAG00005014005	cgnb	1183.21	-3.03978	0.252274	-12.0495	1.95118e-33	2.51114e-32
ENSDLAG00005009988		274.792	2.6745	0.222073	12.0433	2.10262e-33	2.70404e-32
ENSDLAG00005024029	mtx3	1032.32	-2.29151	0.190273	-12.0433	2.10476e-33	2.70478e-32
ENSDLAG00005018476	ctdp1	1843.48	-2.44153	0.202735	-12.0429	2.11277e-33	2.71306e-32
ENSDLAG00005007494	ppih	1731.01	-2.07373	0.172201	-12.0425	2.12499e-33	2.72672e-32
ENSDLAG00005010170	nln	1187.31	-2.99996	0.249136	-12.0414	2.15157e-33	2.75879e-32
ENSDLAG00005011445	DYNC1I1	371.042	5.67409	0.471451	12.0354	2.31633e-33	2.96785e-32
ENSDLAG00005014671	RPS6KC1	2161.61	-1.46595	0.121822	-12.0335	2.36911e-33	3.03323e-32
ENSDLAG00005010104	mlh1	2079.77	-1.85161	0.153912	-12.0303	2.46258e-33	3.15058e-32
ENSDLAG00005022015	myom1a	267.156	-2.44907	0.203691	-12.0235	2.67438e-33	3.41902e-32
ENSDLAG00005008099		12684.5	-2.81678	0.234294	-12.0224	2.70946e-33	3.46131e-32
ENSDLAG00005004188		8790.54	11.2893	0.939308	12.0187	2.83381e-33	3.6175e-32
ENSDLAG00005007119	rrbp1b	703.961	-3.08938	0.257062	-12.018	2.8565e-33	3.64377e-32
ENSDLAG00005002103	scinla	592.87	4.90283	0.408111	12.0135	3.01889e-33	3.84808e-32
ENSDLAG00005025370		2082.82	6.5142	0.542304	12.0121	3.07058e-33	3.91109e-32
ENSDLAG00005014736		672.789	3.94209	0.328212	12.0108	3.1181e-33	3.9687e-32
ENSDLAG00005030623		2298.73	-2.5292	0.210604	-12.0093	3.17555e-33	4.03886e-32
ENSDLAG00005009295		773.972	-5.05092	0.420692	-12.0062	3.29581e-33	4.18873e-32
ENSDLAG00005007923		1207.33	8.17297	0.680756	12.0057	3.31533e-33	4.21045e-32
ENSDLAG00005027299	ggps1	2402.9	-2.31592	0.19294	-12.0033	3.41542e-33	4.33438e-32
ENSDLAG00005006739	ppp1cab	11952.4	-2.1868	0.182214	-12.0013	3.49881e-33	4.43696e-32
ENSDLAG00005029505	miga1	1648.23	3.65025	0.304169	12.0008	3.52055e-33	4.46125e-32
ENSDLAG00005027327	pex11a	500.149	-2.43241	0.202698	-12.0001	3.54703e-33	4.49153e-32
ENSDLAG00005022243	gmppaa	1452.46	-2.10174	0.17515	-11.9996	3.56937e-33	4.5165e-32
ENSDLAG00005007400	alg2	1045.55	-1.70632	0.142237	-11.9963	3.71552e-33	4.698e-32
ENSDLAG00005028045		3252.22	-1.66382	0.138701	-11.9957	3.74252e-33	4.72869e-32
ENSDLAG00005025682		5600.99	-2.25767	0.188236	-11.9939	3.82619e-33	4.83088e-32
ENSDLAG00005012670	RPF2	3546.66	-1.69615	0.141427	-11.9931	3.85999e-33	4.87001e-32
ENSDLAG00005022642	myca	1884.38	-2.1293	0.177549	-11.9927	3.88059e-33	4.89243e-32
ENSDLAG00005008982	dlst	8485.39	-2.27197	0.189459	-11.9919	3.91796e-33	4.93595e-32
ENSDLAG00005033552	pacc1	616.754	4.11383	0.343123	11.9894	4.03955e-33	5.08542e-32
ENSDLAG00005034874		1661.53	11.9346	0.99633	11.9786	4.60279e-33	5.79028e-32
ENSDLAG00005033694		453.29	5.21344	0.435281	11.9772	4.67952e-33	5.88253e-32
ENSDLAG00005022088		3123.02	-2.51474	0.209996	-11.9752	4.79217e-33	6.01977e-32
ENSDLAG00005003705		347.678	5.36334	0.447944	11.9732	4.90863e-33	6.16159e-32
ENSDLAG00005032856		8272.34	-1.6486	0.13776	-11.9672	5.27783e-33	6.62024e-32
ENSDLAG00005007143	r3hdm2	2959.97	-1.61997	0.135588	-11.9477	6.6722e-33	8.3632e-32
ENSDLAG00005030793	TFB2M	3132.09	-3.02032	0.252847	-11.9453	6.87379e-33	8.60965e-32
ENSDLAG00005028589	PNPO	1102.82	-1.85932	0.155657	-11.945	6.89576e-33	8.63092e-32
ENSDLAG00005031018	TTR	107.125	-6.0166	0.504063	-11.9362	7.6626e-33	9.58378e-32
ENSDLAG00005014793		1968.27	-2.12468	0.178023	-11.9349	7.78749e-33	9.73296e-32
ENSDLAG00005001633		1766.13	-3.82131	0.320208	-11.9338	7.88661e-33	9.84973e-32
ENSDLAG00005024366		2214.4	1.71795	0.144018	11.9287	8.38434e-33	1.04638e-31
ENSDLAG00005009691		1658.75	-2.47781	0.207727	-11.9282	8.4359e-33	1.05206e-31
ENSDLAG00005025999		106.751	-4.51525	0.378586	-11.9266	8.59901e-33	1.07163e-31
ENSDLAG00005015341	dennd2b	1132.53	3.79995	0.318628	11.926	8.66499e-33	1.07907e-31
ENSDLAG00005019323	itgb8	305.714	3.7666	0.315852	11.9252	8.74636e-33	1.08842e-31
ENSDLAG00005000465	tomm40	3283.14	-3.0411	0.255134	-11.9196	9.35307e-33	1.16309e-31
ENSDLAG00005028635	GET1	3723.42	-3.09984	0.26014	-11.916	9.76312e-33	1.21321e-31
ENSDLAG00005009339		3341.92	10.1023	0.847823	11.9156	9.82056e-33	1.21947e-31
ENSDLAG00005008514	exosc2	1979.03	-1.784	0.149724	-11.9153	9.85571e-33	1.22296e-31
ENSDLAG00005029752	serinc2	6665.45	2.70803	0.227529	11.9019	1.15672e-32	1.4343e-31
ENSDLAG00005023995	si:ch211-214c7.5	1633.51	7.22777	0.607296	11.9016	1.16146e-32	1.43914e-31
ENSDLAG00005013363		860.169	2.01738	0.169562	11.8976	1.21797e-32	1.50809e-31
ENSDLAG00005008232		4310.89	-3.62973	0.305154	-11.8947	1.26052e-32	1.55965e-31
ENSDLAG00005023480	gys1	931.842	-3.62562	0.305039	-11.8858	1.40322e-32	1.73498e-31
ENSDLAG00005004116	ddx56	7135.69	-2.98202	0.250896	-11.8855	1.40834e-32	1.74007e-31
ENSDLAG00005001933	utp3	4798.29	-3.11617	0.262213	-11.8842	1.4308e-32	1.76656e-31
ENSDLAG00005013666		935.664	-2.55073	0.214657	-11.8828	1.45376e-32	1.79363e-31
ENSDLAG00005028819		206.546	-3.78666	0.318774	-11.8788	1.52558e-32	1.88089e-31
ENSDLAG00005020072		242.151	4.90015	0.41263	11.8754	1.5883e-32	1.95682e-31
ENSDLAG00005019528	nemp1	2908.26	-2.73093	0.230197	-11.8635	1.83213e-32	2.25563e-31
ENSDLAG00005001346		984.595	-1.94696	0.164146	-11.8612	1.88335e-32	2.31704e-31
ENSDLAG00005017100	WDR12	3602.43	-2.68139	0.226157	-11.8563	1.99657e-32	2.45459e-31
ENSDLAG00005032302	med20	1505.07	-2.14163	0.180675	-11.8534	2.0653e-32	2.53728e-31
ENSDLAG00005034660		595.625	-3.61429	0.304929	-11.8529	2.07884e-32	2.55211e-31
ENSDLAG00005033906		1031.55	-5.02063	0.423616	-11.8518	2.10533e-32	2.5828e-31
ENSDLAG00005033381	maip1	406.732	2.25509	0.19032	11.8489	2.17991e-32	2.6724e-31
ENSDLAG00005012970	wdr83	747.063	-1.60655	0.135598	-11.8478	2.20792e-32	2.70482e-31
ENSDLAG00005028662		237.47	-4.69686	0.396443	-11.8475	2.21741e-32	2.71452e-31
ENSDLAG00005005980	grb7	750.171	-2.00451	0.169229	-11.845	2.28516e-32	2.79549e-31
ENSDLAG00005031435		4740.27	-3.92971	0.331783	-11.8442	2.30635e-32	2.81942e-31
ENSDLAG00005033510	si:ch211-152c8.2	1543.99	3.87508	0.327276	11.8404	2.41248e-32	2.94708e-31
ENSDLAG00005033874	rmi1	1862.97	-1.64753	0.139146	-11.8404	2.41434e-32	2.94727e-31
ENSDLAG00005002530		3799.19	-2.16141	0.182558	-11.8396	2.43683e-32	2.97262e-31
ENSDLAG00005020327	kdrl	755.916	4.01239	0.338976	11.8368	2.51878e-32	3.07043e-31
ENSDLAG00005019674	mccc1	4780.58	-2.98904	0.252543	-11.8358	2.55011e-32	3.10643e-31
ENSDLAG00005031919	klf5l	179.882	-3.42582	0.289465	-11.835	2.5725e-32	3.13151e-31
ENSDLAG00005002193		1592.76	-2.74393	0.231913	-11.8318	2.6746e-32	3.2535e-31
ENSDLAG00005005544	hnrnpul1	6883.17	2.00126	0.169176	11.8294	2.74961e-32	3.34239e-31
ENSDLAG00005012902	gars1	4458	-2.90644	0.245732	-11.8277	2.80762e-32	3.41052e-31
ENSDLAG00005033167		9487.7	-1.35838	0.114878	-11.8245	2.91491e-32	3.53836e-31
ENSDLAG00005035027	quo	567.048	3.06392	0.259117	11.8245	2.91781e-32	3.5394e-31
ENSDLAG00005011753		2103.77	-5.97126	0.505237	-11.8187	3.12379e-32	3.78662e-31
ENSDLAG00005026366		2631.19	-1.92137	0.162617	-11.8153	3.25254e-32	3.93992e-31
ENSDLAG00005021657		7053.81	-2.10139	0.177873	-11.8139	3.307e-32	4.00309e-31
ENSDLAG00005030699	chrm3a	1131.79	8.62065	0.729888	11.8109	3.42828e-32	4.14699e-31
ENSDLAG00005025525	ifrd2	1723.05	-1.97495	0.167224	-11.8102	3.45719e-32	4.17905e-31
ENSDLAG00005012285	tbc1d16	850.01	-2.37877	0.201423	-11.8098	3.47315e-32	4.19541e-31
ENSDLAG00005018479		3720.01	-6.35523	0.538266	-11.8069	3.59729e-32	4.34234e-31
ENSDLAG00005011327		9576.78	-1.60808	0.136218	-11.8052	3.66786e-32	4.42444e-31
ENSDLAG00005006544		5169.21	-1.78766	0.151434	-11.8049	3.68425e-32	4.44111e-31
ENSDLAG00005010584	idh2	7338.76	-1.83413	0.155404	-11.8024	3.79494e-32	4.57136e-31
ENSDLAG00005010859	krt18a.1	29274.1	3.99727	0.338719	11.8011	3.85059e-32	4.63517e-31
ENSDLAG00005011712		2869.01	-1.75195	0.148698	-11.7819	4.83614e-32	5.81748e-31
ENSDLAG00005022486	TENM3	979.416	-2.92921	0.248776	-11.7745	5.28108e-32	6.34829e-31
ENSDLAG00005033202	eif1ad	2098.21	-2.20487	0.187329	-11.7701	5.56898e-32	6.68973e-31
ENSDLAG00005008470	DNAJC7	4547.31	-1.53668	0.130595	-11.7668	5.79058e-32	6.95111e-31
ENSDLAG00005022132	ppfia3	104.13	4.14877	0.352756	11.761	6.19943e-32	7.43674e-31
ENSDLAG00005027954	setd4	855.793	-1.89191	0.160922	-11.7567	6.52508e-32	7.82196e-31
ENSDLAG00005024878		455.154	-2.72716	0.23201	-11.7545	6.69461e-32	8.01963e-31
ENSDLAG00005010756		4393.88	-4.65948	0.396579	-11.7492	7.13145e-32	8.53703e-31
ENSDLAG00005021510	rpap1	3165.82	-2.16575	0.184364	-11.7471	7.30473e-32	8.73842e-31
ENSDLAG00005020404	mettl2a	2164.39	-2.80103	0.238549	-11.742	7.76658e-32	9.2845e-31
ENSDLAG00005015265	ncalda	1424.57	2.99932	0.255466	11.7406	7.89285e-32	9.42894e-31
ENSDLAG00005024554	thtpa	202.387	-3.28697	0.279984	-11.7398	7.96491e-32	9.50846e-31
ENSDLAG00005001023	C8orf34	621.558	-3.80306	0.323962	-11.7392	8.02276e-32	9.56433e-31
ENSDLAG00005022434	neil3	1195.9	-2.51087	0.213886	-11.7393	8.01783e-32	9.56433e-31
ENSDLAG00005024797	golt1bb	631.067	-2.29441	0.195559	-11.7326	8.67799e-32	1.03383e-30
ENSDLAG00005017898		1479.59	-6.48372	0.552661	-11.7318	8.75527e-32	1.04232e-30
ENSDLAG00005022870		8259.47	-6.43817	0.548914	-11.7289	9.05994e-32	1.07785e-30
ENSDLAG00005034033		610.832	-3.56312	0.303803	-11.7284	9.11779e-32	1.08399e-30
ENSDLAG00005000039	CDH6	479.897	3.28975	0.280563	11.7255	9.42953e-32	1.12028e-30
ENSDLAG00005011679		1902.19	-2.29256	0.195569	-11.7225	9.7739e-32	1.1604e-30
ENSDLAG00005008621	ganab	12323.5	-2.96563	0.253014	-11.7212	9.92658e-32	1.17772e-30
ENSDLAG00005021542		356.69	4.24543	0.362204	11.7211	9.93596e-32	1.17802e-30
ENSDLAG00005028569		9222.01	-2.12519	0.181342	-11.7192	1.01617e-31	1.20397e-30
ENSDLAG00005019628	sort1b	1639.09	3.22412	0.275141	11.7181	1.02977e-31	1.21924e-30
ENSDLAG00005025654	pgr	2763.26	4.56929	0.390075	11.7139	1.08218e-31	1.28042e-30
ENSDLAG00005016167		6697.51	-2.52535	0.215642	-11.7109	1.12143e-31	1.32595e-30
ENSDLAG00005020724		702.378	4.9341	0.421358	11.71	1.13271e-31	1.33838e-30
ENSDLAG00005005137	gucy1b1	514.289	5.61499	0.479612	11.7073	1.16884e-31	1.38012e-30
ENSDLAG00005017583	pigo	1631.55	-2.29145	0.195756	-11.7057	1.19241e-31	1.40699e-30
ENSDLAG00005018069	trmt13	1540.77	-3.19446	0.272945	-11.7037	1.22063e-31	1.43932e-30
ENSDLAG00005032690	sec22ba	802.594	-1.90376	0.162718	-11.6997	1.27878e-31	1.50685e-30
ENSDLAG00005014980	sdr42e2	353.223	-5.17304	0.442265	-11.6967	1.32526e-31	1.56057e-30
ENSDLAG00005014143		7256.33	-2.61319	0.223437	-11.6954	1.34574e-31	1.5836e-30
ENSDLAG00005010999	nanos1	396.511	5.05619	0.432604	11.6878	1.47132e-31	1.73021e-30
ENSDLAG00005025799	mcm4	14107.7	-2.00831	0.171899	-11.6831	1.55534e-31	1.82776e-30
ENSDLAG00005004350	hdac11	186.321	3.60936	0.309188	11.6737	1.73802e-31	2.04106e-30
ENSDLAG00005021380	prim2	4900.81	-2.7046	0.23175	-11.6704	1.80633e-31	2.11984e-30
ENSDLAG00005004379		884.674	-2.64042	0.226307	-11.6674	1.86979e-31	2.19283e-30
ENSDLAG00005021282	EBNA1BP2	3373.87	-1.49954	0.12853	-11.6668	1.88269e-31	2.20646e-30
ENSDLAG00005017130		2366.74	-2.23686	0.191782	-11.6636	1.95651e-31	2.29142e-30
ENSDLAG00005001544	nab2	103.722	4.22682	0.362481	11.6608	2.02085e-31	2.36517e-30
ENSDLAG00005023805	polr3b	6187.86	-1.87744	0.161038	-11.6584	2.0785e-31	2.431e-30
ENSDLAG00005027765	sgcb	783.648	4.35097	0.37324	11.6573	2.10623e-31	2.46177e-30
ENSDLAG00005017759		12751.2	-2.90957	0.249634	-11.6554	2.15472e-31	2.51675e-30
ENSDLAG00005033696	rfxap	1173.74	-2.49988	0.214503	-11.6543	2.18071e-31	2.54539e-30
ENSDLAG00005024795		1010.92	5.9722	0.512466	11.6538	2.19322e-31	2.55826e-30
ENSDLAG00005025284		1694.35	6.39526	0.548818	11.6528	2.22067e-31	2.58853e-30
ENSDLAG00005023463		1595.98	2.81856	0.241953	11.6492	2.31637e-31	2.69827e-30
ENSDLAG00005025327	tcf19l	2023.01	-3.92007	0.336568	-11.6472	2.3714e-31	2.76052e-30
ENSDLAG00005015035	TLN2	476.64	3.83007	0.328864	11.6464	2.39435e-31	2.78536e-30
ENSDLAG00005017811	DENND4A	214.988	4.8515	0.416713	11.6423	2.51133e-31	2.91948e-30
ENSDLAG00005002664	impdh2	5631.21	-2.37532	0.204033	-11.6418	2.52513e-31	2.93355e-30
ENSDLAG00005028312		1457.28	-3.39068	0.291302	-11.6397	2.58781e-31	3.00436e-30
ENSDLAG00005034217		809.926	-2.4774	0.212855	-11.6389	2.61357e-31	3.03223e-30
ENSDLAG00005010724	aars1	4621.15	-2.17741	0.187097	-11.6379	2.64523e-31	3.06691e-30
ENSDLAG00005026331	alg3	582.247	-1.86571	0.160326	-11.637	2.67343e-31	3.09753e-30
ENSDLAG00005022029	SCD	926.954	4.30906	0.370399	11.6336	2.78263e-31	3.22189e-30
ENSDLAG00005030129	zgc:110843	6464.46	-2.577	0.221546	-11.6319	2.83837e-31	3.28424e-30
ENSDLAG00005015038	ak2	5302.35	-2.09028	0.179826	-11.6239	3.11461e-31	3.60146e-30
ENSDLAG00005015703	adgrb1a	176.342	3.57482	0.30755	11.6236	3.1278e-31	3.6143e-30
ENSDLAG00005027495		219.632	4.89259	0.420952	11.6227	3.16057e-31	3.64973e-30
ENSDLAG00005019187	hunk	408.647	-4.15885	0.357893	-11.6204	3.24708e-31	3.74713e-30
ENSDLAG00005030429		3686.58	-3.39076	0.291922	-11.6153	3.44568e-31	3.97366e-30
ENSDLAG00005032832		626.689	-2.86889	0.246995	-11.6152	3.45157e-31	3.97781e-30
ENSDLAG00005027993		651.012	3.15428	0.271667	11.6108	3.63167e-31	4.18258e-30
ENSDLAG00005031470	lpgat1	557.043	3.40262	0.293065	11.6104	3.64766e-31	4.19821e-30
ENSDLAG00005031947		6591.27	-3.39997	0.292855	-11.6097	3.6783e-31	4.23066e-30
ENSDLAG00005018930	rex1bd	542.913	-2.88675	0.248663	-11.6091	3.70533e-31	4.25891e-30
ENSDLAG00005010125		784.224	3.48072	0.299857	11.6079	3.75607e-31	4.31437e-30
ENSDLAG00005026389	gng12a	559.711	1.93188	0.166443	11.6069	3.8032e-31	4.36561e-30
ENSDLAG00005026985	tmem184a	2176.54	-3.59527	0.309777	-11.606	3.84154e-31	4.4067e-30
ENSDLAG00005002545	fgfrl1a	295.471	4.0298	0.34745	11.5982	4.20737e-31	4.82069e-30
ENSDLAG00005020500		1568.57	-2.51813	0.217114	-11.5982	4.20801e-31	4.82069e-30
ENSDLAG00005029427	vegfab	2411.85	5.56233	0.479646	11.5967	4.28071e-31	4.90073e-30
ENSDLAG00005027362		11343.9	-11.0358	0.952226	-11.5894	4.66164e-31	5.33331e-30
ENSDLAG00005019832	ecd	1309.74	-1.81172	0.156332	-11.589	4.6875e-31	5.35936e-30
ENSDLAG00005014759	il17rc	1313.29	3.90271	0.336826	11.5867	4.81294e-31	5.49915e-30
ENSDLAG00005001591		69.0333	-5.57049	0.480834	-11.585	4.9072e-31	5.60315e-30
ENSDLAG00005027529		1506.98	-2.4685	0.213169	-11.58	5.20393e-31	5.93804e-30
ENSDLAG00005025126	coil	2298.32	-2.75647	0.238047	-11.5795	5.23466e-31	5.96917e-30
ENSDLAG00005000907	cnksr1	424.441	4.5872	0.396301	11.575	5.51451e-31	6.28415e-30
ENSDLAG00005016770	ppp4r4	585.251	4.93176	0.426128	11.5734	5.61923e-31	6.39927e-30
ENSDLAG00005006640		19438.2	4.27137	0.369175	11.57	5.84566e-31	6.65276e-30
ENSDLAG00005022883	sycp1	8267.98	11.5054	0.994728	11.5663	6.10426e-31	6.94249e-30
ENSDLAG00005032161	nudt4b	886.13	-3.85957	0.333742	-11.5645	6.23443e-31	7.08588e-30
ENSDLAG00005006866	mrpl52	913.784	-2.33422	0.201856	-11.5638	6.28752e-31	7.14153e-30
ENSDLAG00005027699	mrpl37	2060	-1.56283	0.13517	-11.5619	6.42369e-31	7.29142e-30
ENSDLAG00005022549	DAPK2	312.844	5.94587	0.514572	11.555	6.96723e-31	7.9032e-30
ENSDLAG00005024351	ppm1nb	485.62	9.15345	0.792369	11.552	7.212e-31	8.17549e-30
ENSDLAG00005015603	hif1aa	1696.2	3.03279	0.262552	11.5512	7.2769e-31	8.24366e-30
ENSDLAG00005031105		2172.48	-3.68369	0.318986	-11.5481	7.54622e-31	8.54317e-30
ENSDLAG00005018089		2996.61	-3.28116	0.284184	-11.5459	7.74198e-31	8.75906e-30
ENSDLAG00005028496		1356.49	9.64826	0.835673	11.5455	7.77837e-31	8.79448e-30
ENSDLAG00005027591		1493.17	-1.8317	0.15878	-11.5361	8.67938e-31	9.8068e-30
ENSDLAG00005033320	ssbp1	3042.88	-1.81047	0.157002	-11.5316	9.14554e-31	1.03268e-29
ENSDLAG00005016697	DDA1	2060.1	-1.81327	0.157261	-11.5303	9.28204e-31	1.04741e-29
ENSDLAG00005003596		2355.85	-2.27368	0.197208	-11.5294	9.38472e-31	1.0583e-29
ENSDLAG00005017505	esamb	129.254	5.14311	0.446518	11.5182	1.06758e-30	1.20311e-29
ENSDLAG00005029864	rnaseh1	2494.1	-2.13513	0.185478	-11.5115	1.15469e-30	1.30043e-29
ENSDLAG00005024667	dapk3	1053.98	1.9565	0.170058	11.5049	1.24656e-30	1.40298e-29
ENSDLAG00005011227	nudcd1	2448.66	-2.44464	0.212572	-11.5003	1.31501e-30	1.47907e-29
ENSDLAG00005034246		2763.78	-1.51227	0.131534	-11.4972	1.36222e-30	1.53117e-29
ENSDLAG00005031274		100.352	5.42952	0.472266	11.4967	1.36987e-30	1.53877e-29
ENSDLAG00005027717		1052.21	3.35144	0.291632	11.492	1.44675e-30	1.62407e-29
ENSDLAG00005012765		2069.44	-1.87538	0.163197	-11.4915	1.4552e-30	1.6325e-29
ENSDLAG00005000708	SLCO5A1	2384.25	-3.15758	0.274822	-11.4895	1.48942e-30	1.66981e-29
ENSDLAG00005034052		713.362	-6.38433	0.555677	-11.4893	1.49337e-30	1.67315e-29
ENSDLAG00005000559	RCL1	3553.66	-2.97361	0.258857	-11.4875	1.52512e-30	1.70762e-29
ENSDLAG00005011056		323.43	3.817	0.332312	11.4862	1.54791e-30	1.73202e-29
ENSDLAG00005016678	camsap3	3490.34	-2.99237	0.260604	-11.4824	1.61651e-30	1.80761e-29
ENSDLAG00005002252		412.595	6.06231	0.528077	11.48	1.66354e-30	1.85899e-29
ENSDLAG00005026820	prelid1a	1035.49	2.63582	0.229605	11.4798	1.66698e-30	1.86164e-29
ENSDLAG00005027566	nocta	1071.48	-3.55965	0.310233	-11.4741	1.77955e-30	1.98607e-29
ENSDLAG00005004912	TAF1A	1285.09	-2.49968	0.21793	-11.4701	1.86433e-30	2.07935e-29
ENSDLAG00005027055	idi1	2077.13	-1.51878	0.132448	-11.467	1.9326e-30	2.1541e-29
ENSDLAG00005000029		1629.93	-2.2607	0.197197	-11.4642	1.99641e-30	2.2238e-29
ENSDLAG00005005614		13525.1	-2.47575	0.216013	-11.4611	2.06848e-30	2.3026e-29
ENSDLAG00005024565		13013.9	-2.20367	0.192277	-11.4609	2.07396e-30	2.30722e-29
ENSDLAG00005028186	aktip	5252.33	-2.56748	0.224031	-11.4604	2.0864e-30	2.31957e-29
ENSDLAG00005010799		4358.93	-2.64813	0.231154	-11.4561	2.19103e-30	2.43433e-29
ENSDLAG00005012228		2289.57	-2.51226	0.219357	-11.4528	2.27554e-30	2.5266e-29
ENSDLAG00005025088		787.241	-2.14844	0.187595	-11.4525	2.28397e-30	2.53432e-29
ENSDLAG00005023778		2286.04	3.90144	0.340692	11.4515	2.31098e-30	2.56266e-29
ENSDLAG00005019119		390.005	-3.11962	0.272468	-11.4495	2.36527e-30	2.62118e-29
ENSDLAG00005030023	tfam	5880.26	-2.68238	0.234295	-11.4487	2.3864e-30	2.64157e-29
ENSDLAG00005002128		515.414	2.42765	0.212046	11.4487	2.38672e-30	2.64157e-29
ENSDLAG00005017079	APMAP	955.804	2.40996	0.210521	11.4476	2.41686e-30	2.67322e-29
ENSDLAG00005018422		648.606	2.61907	0.228876	11.4432	2.54386e-30	2.81189e-29
ENSDLAG00005010708		677.547	-2.74753	0.240117	-11.4425	2.56525e-30	2.83373e-29
ENSDLAG00005022597	usp3	4424.97	-2.06941	0.180946	-11.4366	2.74318e-30	3.02834e-29
ENSDLAG00005020445		1816.12	-1.74257	0.152397	-11.4344	2.81637e-30	3.10717e-29
ENSDLAG00005034702	msrb3	3443.09	4.02198	0.351791	11.4328	2.86569e-30	3.15955e-29
ENSDLAG00005015944		4290.61	-1.65756	0.145034	-11.4288	3.00107e-30	3.30672e-29
ENSDLAG00005017881	acsl2	2422.63	-4.92959	0.431511	-11.424	3.17218e-30	3.49303e-29
ENSDLAG00005011827	nf2a	691.744	1.97856	0.173255	11.4199	3.3261e-30	3.66019e-29
ENSDLAG00005021048		5860.79	-2.42864	0.212686	-11.4189	3.36491e-30	3.70055e-29
ENSDLAG00005029746	ubiad1	2467.57	-2.74193	0.24013	-11.4185	3.37938e-30	3.7141e-29
ENSDLAG00005017752		8700.03	-1.95392	0.171262	-11.409	3.77223e-30	4.14323e-29
ENSDLAG00005026522	xrcc3	823.212	2.77083	0.242916	11.4066	3.87767e-30	4.25634e-29
ENSDLAG00005028022		161.631	7.14085	0.626043	11.4063	3.88847e-30	4.26548e-29
ENSDLAG00005029860	RGS22	15550.6	-4.48755	0.393475	-11.4049	3.95193e-30	4.33235e-29
ENSDLAG00005011734		3259.56	-1.30259	0.114232	-11.403	4.038e-30	4.42391e-29
ENSDLAG00005033419	sostdc1a	344.201	-5.56615	0.488279	-11.3995	4.20346e-30	4.60227e-29
ENSDLAG00005022316	csnk2a2a	3019.39	-2.1565	0.189233	-11.396	4.37571e-30	4.78783e-29
ENSDLAG00005009415	hdlbpb	3826.61	-2.50364	0.219699	-11.3957	4.39037e-30	4.80084e-29
ENSDLAG00005033386	pdxkb	712.649	5.76221	0.505787	11.3926	4.55385e-30	4.97646e-29
ENSDLAG00005007591	AQR	8000.45	-1.89203	0.166089	-11.3917	4.60129e-30	5.02514e-29
ENSDLAG00005015560	adam17b	184.914	4.13551	0.363186	11.3868	4.86724e-30	5.31222e-29
ENSDLAG00005033278		104.456	3.5212	0.30945	11.3789	5.32683e-30	5.81017e-29
ENSDLAG00005020208	wars2	411.053	-2.44573	0.215032	-11.3738	5.64514e-30	6.15349e-29
ENSDLAG00005001647	hspa4b	18774	-3.00886	0.264554	-11.3734	5.67645e-30	6.18373e-29
ENSDLAG00005021673		793.71	4.97055	0.437114	11.3713	5.81262e-30	6.32807e-29
ENSDLAG00005034831	epb41l4b	895.154	-3.55052	0.31227	-11.37	5.89767e-30	6.41663e-29
ENSDLAG00005022714	sema4e	370.225	4.03521	0.354916	11.3695	5.93535e-30	6.45358e-29
ENSDLAG00005010886	cwc22	5635.31	-2.43531	0.214201	-11.3693	5.94773e-30	6.46298e-29
ENSDLAG00005015890		5055.5	-2.0197	0.177693	-11.3662	6.16035e-30	6.68981e-29
ENSDLAG00005032056	ephx1	7272.05	-1.63089	0.143487	-11.3661	6.1667e-30	6.69251e-29
ENSDLAG00005013246	malt3	2247.88	4.88992	0.430221	11.3661	6.17102e-30	6.69301e-29
ENSDLAG00005012469	pigs	2492.21	-2.05132	0.180512	-11.3639	6.32502e-30	6.85573e-29
ENSDLAG00005009116	tbc1d24	967.902	-2.61146	0.230112	-11.3486	7.5335e-30	8.15697e-29
ENSDLAG00005020154		20942.8	-2.32945	0.205263	-11.3486	7.53495e-30	8.15697e-29
ENSDLAG00005003951	bag3	1042.55	3.40368	0.299937	11.348	7.58823e-30	8.20952e-29
ENSDLAG00005007414		1019.11	-2.84479	0.250878	-11.3393	8.37784e-30	9.05811e-29
ENSDLAG00005025501		205.707	-8.86478	0.781964	-11.3366	8.64818e-30	9.34457e-29
ENSDLAG00005001905	ahr2	746.271	3.99937	0.352882	11.3334	8.96268e-30	9.67835e-29
ENSDLAG00005021390		633.399	2.41699	0.21336	11.3282	9.51292e-30	1.02661e-28
ENSDLAG00005006870		7253.3	-2.60843	0.230293	-11.3266	9.69188e-30	1.04527e-28
ENSDLAG00005023071		875.469	4.84261	0.427824	11.3191	1.05491e-29	1.13701e-28
ENSDLAG00005020453	slc4a1ap	294.258	-3.25438	0.287611	-11.3152	1.10333e-29	1.18846e-28
ENSDLAG00005033779		816.64	3.44015	0.304095	11.3127	1.1348e-29	1.22161e-28
ENSDLAG00005023212	ATE1	1858.29	-1.7322	0.153139	-11.3113	1.15395e-29	1.24144e-28
ENSDLAG00005005880		1139.33	3.2182	0.284643	11.3061	1.22396e-29	1.31594e-28
ENSDLAG00005015507		1655.81	-1.99003	0.176044	-11.3041	1.25166e-29	1.3449e-28
ENSDLAG00005034871	tbcc	1393.06	-1.2874	0.1139	-11.3029	1.27022e-29	1.36399e-28
ENSDLAG00005022208		977.712	2.27828	0.201585	11.3018	1.28516e-29	1.37918e-28
ENSDLAG00005003948	rhoab	4157.11	-1.48075	0.131046	-11.2995	1.3199e-29	1.41558e-28
ENSDLAG00005007903		285.638	-2.75701	0.244059	-11.2965	1.3661e-29	1.46422e-28
ENSDLAG00005033798		2454.35	8.10696	0.71785	11.2934	1.4147e-29	1.51537e-28
ENSDLAG00005014402	arid3b	4907.03	-5.32385	0.471641	-11.2879	1.50526e-29	1.61138e-28
ENSDLAG00005009595	thumpd2	1511.39	-1.5678	0.138911	-11.2863	1.53313e-29	1.6402e-28
ENSDLAG00005032994	mrps16	1423.83	-1.37561	0.121889	-11.2858	1.54292e-29	1.64966e-28
ENSDLAG00005025587	fstl1b	1352.28	3.17644	0.281524	11.283	1.59155e-29	1.7006e-28
ENSDLAG00005004953		5808.82	-2.23988	0.198541	-11.2817	1.61604e-29	1.7257e-28
ENSDLAG00005032328		3634.76	-1.48339	0.131495	-11.281	1.6293e-29	1.73879e-28
ENSDLAG00005016006	hspa8b	7343.42	7.66394	0.679439	11.2798	1.65103e-29	1.76089e-28
ENSDLAG00005014032	PPIL4	2548.85	-1.98364	0.175896	-11.2773	1.69789e-29	1.80976e-28
ENSDLAG00005014412	tlr18	5029.68	-5.1791	0.459286	-11.2764	1.7161e-29	1.82804e-28
ENSDLAG00005009902	pif1	7522.29	-5.92741	0.525665	-11.276	1.72364e-29	1.83494e-28
ENSDLAG00005021647	calua	803.801	3.99119	0.353961	11.2758	1.72811e-29	1.83857e-28
ENSDLAG00005026149		789.971	-7.04771	0.625102	-11.2745	1.7537e-29	1.86465e-28
ENSDLAG00005000264	gapdh	12143.1	-3.55505	0.315455	-11.2696	1.85465e-29	1.97078e-28
ENSDLAG00005018404	cdc5l	7410.05	-1.93098	0.171416	-11.2649	1.95619e-29	2.0774e-28
ENSDLAG00005006120		3711.63	-2.19194	0.194669	-11.2598	2.07138e-29	2.19839e-28
ENSDLAG00005029375		319.733	7.95808	0.706928	11.2573	2.13283e-29	2.26222e-28
ENSDLAG00005025053		7093.66	8.76834	0.77944	11.2495	2.32798e-29	2.46769e-28
ENSDLAG00005007892		1309.5	3.72071	0.330777	11.2484	2.35844e-29	2.49844e-28
ENSDLAG00005024424	pafah1b2	736.146	2.05812	0.18299	11.2472	2.39089e-29	2.53127e-28
ENSDLAG00005003890		1974.96	-2.27213	0.202047	-11.2456	2.43558e-29	2.57701e-28
ENSDLAG00005000383		16946.2	-3.1183	0.27756	-11.2347	2.7547e-29	2.91288e-28
ENSDLAG00005014568		901.942	-2.66274	0.237063	-11.2322	2.83388e-29	2.99478e-28
ENSDLAG00005008311	si:zfos-323e3.4	366.177	4.40778	0.39245	11.2314	2.8584e-29	3.01884e-28
ENSDLAG00005014925	cnpy4	581.648	-2.82269	0.251437	-11.2262	3.03084e-29	3.19902e-28
ENSDLAG00005003304	ltb4r2b	402.496	-6.18119	0.550613	-11.226	3.03896e-29	3.20563e-28
ENSDLAG00005022358	noc2l	3029.67	-1.79523	0.15995	-11.2237	3.11974e-29	3.28884e-28
ENSDLAG00005031007	lrrc3	250.897	5.65861	0.504206	11.2228	3.15099e-29	3.31976e-28
ENSDLAG00005014392	fbxl2	701.64	2.33096	0.207724	11.2214	3.20043e-29	3.3698e-28
ENSDLAG00005001017	znf526	2079.79	-2.31493	0.206359	-11.218	3.32833e-29	3.50234e-28
ENSDLAG00005015196	lpar2a	1539.84	-5.77947	0.515383	-11.2139	3.48371e-29	3.66361e-28
ENSDLAG00005024256	gpat3	578.601	4.19647	0.374323	11.2108	3.60818e-29	3.79221e-28
ENSDLAG00005033347		2251.39	-2.04574	0.182485	-11.2105	3.62256e-29	3.80501e-28
ENSDLAG00005025115		369.795	-4.46366	0.398237	-11.2086	3.70113e-29	3.88517e-28
ENSDLAG00005019282	synj1	1757.79	2.86519	0.255668	11.2067	3.78093e-29	3.96654e-28
ENSDLAG00005029812	si:ch73-86n18.1	4328.81	6.15605	0.549529	11.2024	3.96771e-29	4.15997e-28
ENSDLAG00005019527	st8sia6	1110.88	6.86183	0.612791	11.1977	4.18621e-29	4.38639e-28
ENSDLAG00005023785		1017.64	-2.72171	0.243141	-11.194	4.36418e-29	4.57012e-28
ENSDLAG00005000328	eif4a2	7325.66	3.41703	0.305369	11.1898	4.57343e-29	4.78634e-28
ENSDLAG00005020616	nsfl1c	3478.37	-1.88257	0.168244	-11.1895	4.58853e-29	4.79924e-28
ENSDLAG00005031363	cenpo	1102.25	-1.85078	0.165457	-11.1858	4.78362e-29	5.00027e-28
ENSDLAG00005030168	cited1	663.827	5.05583	0.452029	11.1847	4.84339e-29	5.05969e-28
ENSDLAG00005008737	GYG1	5137.97	-2.86668	0.256335	-11.1833	4.92136e-29	5.13804e-28
ENSDLAG00005013315		1059.55	-2.23012	0.199438	-11.182	4.99442e-29	5.21118e-28
ENSDLAG00005022495	KCNIP4	441.809	2.5217	0.225558	11.1798	5.11969e-29	5.33867e-28
ENSDLAG00005023730		175.19	-2.29285	0.205098	-11.1793	5.15004e-29	5.36708e-28
ENSDLAG00005029790		535.568	3.37094	0.301748	11.1714	5.63064e-29	5.8644e-28
ENSDLAG00005017878		657.812	-2.62054	0.234596	-11.1704	5.69132e-29	5.92404e-28
ENSDLAG00005004860	cdcp1a	412.255	-4.08338	0.365688	-11.1663	5.96047e-29	6.20047e-28
ENSDLAG00005031662	mad2l1bp	1850.2	-4.48773	0.401904	-11.1662	5.96985e-29	6.20649e-28
ENSDLAG00005034892	nrn1a	178.827	3.48855	0.312476	11.1642	6.10217e-29	6.34025e-28
ENSDLAG00005033985	mterf2	377.173	-2.31639	0.207557	-11.1602	6.38129e-29	6.62628e-28
ENSDLAG00005002779		3388.31	1.37547	0.123279	11.1573	6.5934e-29	6.84243e-28
ENSDLAG00005026653	ogfrl2	436.15	4.37266	0.391958	11.1559	6.6995e-29	6.94837e-28
ENSDLAG00005034268	si:ch211-286b5.4	3332.51	-6.46289	0.579401	-11.1544	6.81293e-29	7.06179e-28
ENSDLAG00005025086		104.224	3.67968	0.329888	11.1544	6.81881e-29	7.06365e-28
ENSDLAG00005003696	dnajc8	2743.99	-1.4194	0.127303	-11.1498	7.17986e-29	7.43321e-28
ENSDLAG00005003259		1707.42	5.95948	0.534642	11.1467	7.43287e-29	7.69055e-28
ENSDLAG00005033939		291.735	-2.92423	0.262502	-11.1398	8.02562e-29	8.29889e-28
ENSDLAG00005009205		1043.7	-3.68447	0.330856	-11.1362	8.36127e-29	8.63574e-28
ENSDLAG00005017506		2215.98	-2.92004	0.262212	-11.1362	8.36135e-29	8.63574e-28
ENSDLAG00005031142		571.434	4.75704	0.427199	11.1354	8.43565e-29	8.70729e-28
ENSDLAG00005002055	gga3b	1335.01	-2.25394	0.202426	-11.1346	8.51072e-29	8.77953e-28
ENSDLAG00005008704	gstcd	1230.58	-2.07408	0.186275	-11.1345	8.52633e-29	8.78749e-28
ENSDLAG00005021281	osbpl2a	757.066	2.65069	0.238062	11.1344	8.52859e-29	8.78749e-28
ENSDLAG00005010312	mrpl1	1081.5	-2.26135	0.203175	-11.1301	8.95777e-29	9.22421e-28
ENSDLAG00005025465	PMPCB	2535.36	-2.58805	0.23256	-11.1285	9.11107e-29	9.37649e-28
ENSDLAG00005023445	WDR48	5822.86	-1.79098	0.16095	-11.1276	9.20981e-29	9.47248e-28
ENSDLAG00005019879		259.342	4.52214	0.406393	11.1275	9.21815e-29	9.47542e-28
ENSDLAG00005010255		711.517	2.67128	0.240067	11.1272	9.24727e-29	9.49972e-28
ENSDLAG00005031059	NEK6	2001.94	3.85184	0.346253	11.1244	9.54984e-29	9.80473e-28
ENSDLAG00005014185		2604.1	4.32922	0.389221	11.1228	9.72099e-29	9.97453e-28
ENSDLAG00005019533	smarcal1	2004.32	-1.84703	0.166084	-11.1211	9.90885e-29	1.01613e-27
ENSDLAG00005001382		10383.2	-1.37481	0.123631	-11.1203	9.99068e-29	1.02391e-27
ENSDLAG00005018955	eci1	5860.82	-2.36095	0.21232	-11.1197	1.00568e-28	1.03008e-27
ENSDLAG00005021598		1184.59	-1.51177	0.135965	-11.1188	1.0158e-28	1.03983e-27
ENSDLAG00005020332	ALKBH8	1526.19	-3.0757	0.276686	-11.1162	1.04607e-28	1.07019e-27
ENSDLAG00005005504		1834.51	-2.63723	0.237314	-11.1128	1.08666e-28	1.11105e-27
ENSDLAG00005030331		2497.87	4.50318	0.405382	11.1085	1.14049e-28	1.1654e-27
ENSDLAG00005004563	rpa3	1350.9	-2.39369	0.215539	-11.1056	1.17872e-28	1.20375e-27
ENSDLAG00005002241		355.275	3.00022	0.270202	11.1036	1.20441e-28	1.22927e-27
ENSDLAG00005012047		535.014	2.339	0.210686	11.1019	1.2286e-28	1.25321e-27
ENSDLAG00005025342		2103.7	-1.74772	0.157427	-11.1018	1.22992e-28	1.25382e-27
ENSDLAG00005027638		1843.16	-1.70462	0.153581	-11.0992	1.26576e-28	1.2896e-27
ENSDLAG00005027339	ssuh2rs1	2385.01	1.87507	0.168963	11.0975	1.29017e-28	1.3137e-27
ENSDLAG00005022428	gba3	497.351	-3.94879	0.355882	-11.0958	1.31525e-28	1.33845e-27
ENSDLAG00005010972	hspa4l	174.626	6.6629	0.600609	11.0936	1.3481e-28	1.37107e-27
ENSDLAG00005009487		5415.78	-2.72164	0.245491	-11.0865	1.45849e-28	1.48247e-27
ENSDLAG00005024894	ubap2a	6420.79	-2.04889	0.184824	-11.0856	1.47371e-28	1.49707e-27
ENSDLAG00005010197	kdm4ab	5450.91	-2.0829	0.187904	-11.085	1.48433e-28	1.50696e-27
ENSDLAG00005024030		727.64	-3.72739	0.336278	-11.0842	1.4962e-28	1.51812e-27
ENSDLAG00005015164	trmt5	753.078	-2.25337	0.203344	-11.0816	1.54081e-28	1.56247e-27
ENSDLAG00005020698		594.972	3.06281	0.276417	11.0804	1.56192e-28	1.58296e-27
ENSDLAG00005001403	rsad1	1188.57	-1.74215	0.157254	-11.0786	1.59374e-28	1.61426e-27
ENSDLAG00005000845	itgb1a	3818.51	3.51664	0.317472	11.077	1.62221e-28	1.64213e-27
ENSDLAG00005015017	zc3h7a	5769.31	-2.42758	0.219179	-11.0758	1.64366e-28	1.66287e-27
ENSDLAG00005002081	supt16h	13937.6	-1.71796	0.155171	-11.0714	1.72656e-28	1.74572e-27
ENSDLAG00005011716	slc25a22a	683.079	3.82949	0.346001	11.0679	1.79613e-28	1.815e-27
ENSDLAG00005006987		723.526	-4.09913	0.370368	-11.0677	1.79951e-28	1.81735e-27
ENSDLAG00005026814	mob4	7283.36	-1.80671	0.16327	-11.0658	1.83871e-28	1.85586e-27
ENSDLAG00005000984		1424.62	-1.14885	0.103841	-11.0636	1.88464e-28	1.90111e-27
ENSDLAG00005023109	CYP1A2	114.073	4.95891	0.448243	11.063	1.89651e-28	1.91198e-27
ENSDLAG00005028026	cd82b	795.647	2.46717	0.223074	11.0599	1.964e-28	1.97887e-27
ENSDLAG00005020240	sall2	2662.15	-3.0151	0.272651	-11.0585	1.99452e-28	2.00845e-27
ENSDLAG00005025503	gtf2h2	3022.74	-1.84679	0.167013	-11.0578	2.01057e-28	2.02342e-27
ENSDLAG00005016068	map3k3	340.05	4.0527	0.366574	11.0556	2.05911e-28	2.06987e-27
ENSDLAG00005016245		1482.87	3.26256	0.295103	11.0557	2.05811e-28	2.06987e-27
ENSDLAG00005010729	mib2	3190.28	3.30288	0.298764	11.0551	2.06994e-28	2.07955e-27
ENSDLAG00005032400		1590.77	3.94969	0.357338	11.0531	2.1181e-28	2.1267e-27
ENSDLAG00005022744		4087.45	-1.78795	0.161805	-11.05	2.19194e-28	2.19957e-27
ENSDLAG00005005638	usp49	2144.45	-2.62815	0.237887	-11.0479	2.24415e-28	2.25065e-27
ENSDLAG00005017855	ube3a	1750.11	-2.06288	0.186772	-11.045	2.31885e-28	2.32422e-27
ENSDLAG00005023209	pkp1b	252.256	-3.57861	0.324065	-11.0429	2.37336e-28	2.37748e-27
ENSDLAG00005011862		711.814	-1.70625	0.154537	-11.0411	2.42103e-28	2.42383e-27
ENSDLAG00005008904	zbtb17	1336.91	3.46543	0.313924	11.0391	2.47625e-28	2.47768e-27
ENSDLAG00005000825	mrpl28	2565.18	-2.85022	0.258227	-11.0376	2.51587e-28	2.51587e-27
ENSDLAG00005027917		964.949	7.48816	0.678483	11.0366	2.5443e-28	2.54283e-27
ENSDLAG00005014946		2333.15	-2.66118	0.241139	-11.0359	2.56514e-28	2.56218e-27
ENSDLAG00005010795	nxt2	369.395	-2.54888	0.231255	-11.022	2.99442e-28	2.98924e-27
ENSDLAG00005030796		12138.1	4.35772	0.39546	11.0194	3.08263e-28	3.07553e-27
ENSDLAG00005020375	zmiz1b	338.49	2.75519	0.250061	11.0181	3.12682e-28	3.11782e-27
ENSDLAG00005006513	lrrc47	3112.64	-2.45939	0.223219	-11.0179	3.13451e-28	3.12368e-27
ENSDLAG00005032103	LDLRAD3	244.461	3.71924	0.337647	11.0152	3.22844e-28	3.21544e-27
ENSDLAG00005020899		1386.18	1.90019	0.172555	11.0121	3.34248e-28	3.3271e-27
ENSDLAG00005034759		328.57	-2.52991	0.229766	-11.0108	3.39012e-28	3.37259e-27
ENSDLAG00005029890	hmx3a	264.825	-2.53395	0.230189	-11.0081	3.49299e-28	3.47293e-27
ENSDLAG00005013724	chst12b	231.667	4.39307	0.39924	11.0036	3.67243e-28	3.64924e-27
ENSDLAG00005000910	mecom	454.657	3.7781	0.343419	11.0014	3.76119e-28	3.73529e-27
ENSDLAG00005001159		3209.37	-2.76115	0.251077	-10.9972	3.93994e-28	3.91057e-27
ENSDLAG00005032553		341.28	4.69157	0.426681	10.9955	4.01639e-28	3.98417e-27
ENSDLAG00005026726		3269.9	-1.78927	0.16274	-10.9946	4.05672e-28	4.02187e-27
ENSDLAG00005034977		2848.4	-3.21028	0.292	-10.9941	4.07825e-28	4.0409e-27
ENSDLAG00005009375	DNAJB2	224.257	3.70939	0.337492	10.9911	4.21969e-28	4.17865e-27
ENSDLAG00005027206	ARK2N	3873.9	-1.22379	0.111345	-10.991	4.2223e-28	4.17885e-27
ENSDLAG00005027901	tgfa	924.475	-6.01839	0.547596	-10.9906	4.24229e-28	4.19623e-27
ENSDLAG00005006108		485.23	-2.77395	0.252409	-10.9899	4.2738e-28	4.22499e-27
ENSDLAG00005012334	smad6a	304.041	6.78822	0.617713	10.9893	4.30372e-28	4.25213e-27
ENSDLAG00005032892	si:ch1073-406l10.2	531.946	3.79606	0.345503	10.9871	4.41005e-28	4.35471e-27
ENSDLAG00005024763	ctdsp2	2540.3	1.89527	0.172514	10.9862	4.45384e-28	4.39544e-27
ENSDLAG00005017698	chaf1a	8305.75	-2.60296	0.236953	-10.9851	4.50596e-28	4.44434e-27
ENSDLAG00005016355	bcl2l13	3943.76	-3.23319	0.294359	-10.9838	4.57133e-28	4.50601e-27
ENSDLAG00005025035	tox3	560.249	-2.83238	0.257869	-10.9838	4.57369e-28	4.50601e-27
ENSDLAG00005012807	nr1d2b	6227.12	-1.94732	0.177292	-10.9837	4.57807e-28	4.50776e-27
ENSDLAG00005016850		2128.63	-2.9269	0.266484	-10.9834	4.59205e-28	4.51896e-27
ENSDLAG00005011035		2583.89	-2.19668	0.200011	-10.9828	4.62528e-28	4.54907e-27
ENSDLAG00005031311		471.719	-4.36873	0.397834	-10.9813	4.70077e-28	4.62069e-27
ENSDLAG00005008202		6095.12	-1.68354	0.153348	-10.9786	4.84545e-28	4.7602e-27
ENSDLAG00005001438	znf644b	305.169	-2.72099	0.247951	-10.9739	5.10236e-28	5.00975e-27
ENSDLAG00005034124		5176.42	14.8724	1.35533	10.9733	5.13627e-28	5.04018e-27
ENSDLAG00005030827		1510.92	13.8173	1.25935	10.9717	5.22672e-28	5.12604e-27
ENSDLAG00005034105	gorab	1455.03	-2.23434	0.203729	-10.9672	5.4918e-28	5.38296e-27
ENSDLAG00005032912		1686.15	-1.59113	0.145084	-10.967	5.50687e-28	5.39467e-27
ENSDLAG00005010747		340.356	-3.08891	0.281696	-10.9654	5.60363e-28	5.48636e-27
ENSDLAG00005017540	agxt2	177.247	5.06622	0.462109	10.9633	5.73991e-28	5.61662e-27
ENSDLAG00005019571	pan2	4893.65	-1.70667	0.155732	-10.959	6.01633e-28	5.88376e-27
ENSDLAG00005005722	schip1	647.778	3.30038	0.301208	10.9571	6.14082e-28	6.00212e-27
ENSDLAG00005000267	srp14	3109.08	-1.94104	0.177173	-10.9556	6.24532e-28	6.10082e-27
ENSDLAG00005025912	prg4b	356.336	7.69214	0.702186	10.9546	6.31893e-28	6.16925e-27
ENSDLAG00005010976		611.682	-3.56222	0.325281	-10.9512	6.55734e-28	6.39839e-27
ENSDLAG00005011782	grk6	895.415	4.80581	0.438881	10.9501	6.63432e-28	6.46986e-27
ENSDLAG00005026017		1887.15	4.024	0.367593	10.9469	6.87577e-28	6.70155e-27
ENSDLAG00005009359	SLC9A9	285.509	5.12556	0.46826	10.946	6.94695e-28	6.76711e-27
ENSDLAG00005005441	mrps14	2437.47	-2.6599	0.243005	-10.9458	6.95774e-28	6.77382e-27
ENSDLAG00005034122		774.432	-2.16787	0.19806	-10.9455	6.97972e-28	6.79139e-27
ENSDLAG00005004679	adgrb1b	277.149	-3.17516	0.29011	-10.9447	7.04716e-28	6.85317e-27
ENSDLAG00005028836	timm13	1096.46	-3.09357	0.282771	-10.9402	7.40514e-28	7.19724e-27
ENSDLAG00005005229	tmod1	1699.95	6.47842	0.592327	10.9372	7.6496e-28	7.43067e-27
ENSDLAG00005018338		34408.9	-2.49916	0.228518	-10.9364	7.7229e-28	7.49767e-27
ENSDLAG00005006363		142.58	7.15404	0.654255	10.9346	7.87308e-28	7.63918e-27
ENSDLAG00005004037		242.838	-2.78762	0.254999	-10.9319	8.1159e-28	7.87037e-27
ENSDLAG00005027748		1756.41	11.2641	1.03057	10.93	8.28634e-28	8.03116e-27
ENSDLAG00005022441	osgepl1	353.62	-1.48119	0.135528	-10.929	8.37288e-28	8.1105e-27
ENSDLAG00005025651	snd1	6068.62	-1.42258	0.130181	-10.9277	8.49973e-28	8.22877e-27
ENSDLAG00005010119		631.132	12.5579	1.14925	10.927	8.56198e-28	8.28439e-27
ENSDLAG00005020476		536.101	3.49745	0.320168	10.9238	8.87209e-28	8.57966e-27
ENSDLAG00005034010		3471.22	7.33757	0.672065	10.918	9.45951e-28	9.14261e-27
ENSDLAG00005030061	mbnl1	1907.31	3.88562	0.355966	10.9157	9.6962e-28	9.36614e-27
ENSDLAG00005000722	KBTBD2	1576.52	-1.99911	0.183145	-10.9154	9.72878e-28	9.39237e-27
ENSDLAG00005033329	pdap1a	12085.4	-2.39856	0.219878	-10.9086	1.04877e-27	1.01194e-26
ENSDLAG00005002269	pmpca	2319.22	-2.5631	0.235047	-10.9046	1.09536e-27	1.05631e-26
ENSDLAG00005009641	rab3db	396.064	-3.79608	0.348132	-10.9041	1.10135e-27	1.06149e-26
ENSDLAG00005012661	wdr17	120.571	4.23445	0.388405	10.9021	1.12592e-27	1.08457e-26
ENSDLAG00005026019		823.42	-3.29937	0.302718	-10.8992	1.1633e-27	1.11995e-26
ENSDLAG00005025737	adnpa	2537.72	-1.69454	0.155518	-10.8961	1.20239e-27	1.15694e-26
ENSDLAG00005009290	adcy3b	1641.39	-3.37527	0.3098	-10.895	1.2176e-27	1.17092e-26
ENSDLAG00005006285		633.555	-3.96512	0.363944	-10.8949	1.21959e-27	1.17219e-26
ENSDLAG00005019041		1327.14	-3.28827	0.302009	-10.888	1.31514e-27	1.26333e-26
ENSDLAG00005025704	kif19	1865.46	6.87709	0.631846	10.8841	1.37196e-27	1.31717e-26
ENSDLAG00005025238	amigo3	285.106	3.89064	0.357547	10.8815	1.41267e-27	1.35551e-26
ENSDLAG00005009170	rxrbb	2290.42	1.7619	0.161933	10.8804	1.42876e-27	1.37019e-26
ENSDLAG00005019585	apba2b	267.941	-3.65721	0.336172	-10.879	1.45166e-27	1.39138e-26
ENSDLAG00005015409	zfand2a	3054.62	-2.69854	0.248089	-10.8773	1.47893e-27	1.41672e-26
ENSDLAG00005025319	carm1	3342.07	-2.69536	0.247901	-10.8727	1.55477e-27	1.48775e-26
ENSDLAG00005023011	fam110a	1390.92	-4.19028	0.385394	-10.8727	1.55479e-27	1.48775e-26
ENSDLAG00005013681	polr1b	3550.96	-2.60633	0.239714	-10.8726	1.5562e-27	1.48828e-26
ENSDLAG00005006018		1156.07	1.97777	0.181911	10.8722	1.56388e-27	1.4948e-26
ENSDLAG00005033739		2186.39	-6.39509	0.588543	-10.866	1.67418e-27	1.59934e-26
ENSDLAG00005033063	gas2a	1683.27	4.00232	0.368385	10.8645	1.70156e-27	1.6246e-26
ENSDLAG00005032671	SLC27A6	1434.27	5.78314	0.532418	10.862	1.74837e-27	1.66837e-26
ENSDLAG00005001171		277.689	4.07293	0.375034	10.8602	1.78424e-27	1.70166e-26
ENSDLAG00005012412	cbfa2t2	2029.7	-3.2745	0.301707	-10.8533	1.92452e-27	1.83444e-26
ENSDLAG00005018834	mical3a	2101.61	2.18008	0.200889	10.8522	1.9476e-27	1.8544e-26
ENSDLAG00005014553	prrg4	1403.89	-4.5006	0.414719	-10.8522	1.94746e-27	1.8544e-26
ENSDLAG00005011664	PTCD3	2531.5	-2.60723	0.240293	-10.8502	1.98976e-27	1.8935e-26
ENSDLAG00005001026		1926.27	-2.25045	0.207457	-10.8478	2.04333e-27	1.94341e-26
ENSDLAG00005007215	med6	2165.67	-1.70097	0.156828	-10.8461	2.08201e-27	1.97911e-26
ENSDLAG00005011814		8356.5	4.06729	0.3751	10.8432	2.14793e-27	2.04066e-26
ENSDLAG00005027312		315.285	5.95848	0.549661	10.8403	2.21822e-27	2.10628e-26
ENSDLAG00005012105	PRTG	279.268	3.85329	0.355618	10.8355	2.33736e-27	2.21819e-26
ENSDLAG00005032822	EME2	596.193	-3.38796	0.31269	-10.8349	2.35264e-27	2.23146e-26
ENSDLAG00005003323	scarb1	690.992	-1.94823	0.180016	-10.8225	2.69278e-27	2.55268e-26
ENSDLAG00005031192	bdnf	187.949	5.525	0.510585	10.8209	2.73986e-27	2.59589e-26
ENSDLAG00005019897	dync1li1	2469.71	-2.00685	0.185484	-10.8195	2.78221e-27	2.63457e-26
ENSDLAG00005009227		474.272	4.00249	0.370032	10.8166	2.87214e-27	2.71825e-26
ENSDLAG00005005492		405.212	2.67897	0.247766	10.8125	3.00336e-27	2.84088e-26
ENSDLAG00005006301		434.026	5.34976	0.495054	10.8064	3.20902e-27	3.03376e-26
ENSDLAG00005011067		1130.26	-3.09431	0.286442	-10.8025	3.34782e-27	3.16325e-26
ENSDLAG00005009106		237.574	-2.69573	0.249609	-10.7998	3.44879e-27	3.25688e-26
ENSDLAG00005026549		1426.38	-2.51982	0.233329	-10.7994	3.46343e-27	3.26892e-26
ENSDLAG00005015959	ADK	1985.71	-2.40964	0.223245	-10.7937	3.68671e-27	3.47776e-26
ENSDLAG00005020975	meox1	137.187	4.18945	0.388148	10.7935	3.69638e-27	3.48498e-26
ENSDLAG00005023123		861.296	-2.4427	0.226354	-10.7915	3.77682e-27	3.55889e-26
ENSDLAG00005019783		251.478	-5.12535	0.474989	-10.7905	3.81877e-27	3.59646e-26
ENSDLAG00005012637	pcf11	8011.45	-1.08472	0.100543	-10.7886	3.89682e-27	3.66797e-26
ENSDLAG00005017565	sf3b2	5839.8	-1.45758	0.135184	-10.7822	4.17781e-27	3.93032e-26
ENSDLAG00005031271		3882.44	-1.54982	0.143745	-10.7818	4.1976e-27	3.94679e-26
ENSDLAG00005008789	mms22l	1530.46	-2.16218	0.20063	-10.7769	4.42415e-27	4.15755e-26
ENSDLAG00005032319		104.334	4.04484	0.37552	10.7713	4.7025e-27	4.41673e-26
ENSDLAG00005023998		9767.54	-3.6642	0.340325	-10.7668	4.94041e-27	4.63767e-26
ENSDLAG00005034707	adcy9	1217.93	3.65956	0.339994	10.7636	5.11336e-27	4.79741e-26
ENSDLAG00005023914	nsun3	570.939	-2.79199	0.259435	-10.7618	5.21249e-27	4.88777e-26
ENSDLAG00005028212	zcrb1	1112.83	-1.76069	0.163623	-10.7607	5.27707e-27	4.94564e-26
ENSDLAG00005025211	lpin1	1737.08	6.15427	0.571939	10.7603	5.29692e-27	4.96156e-26
ENSDLAG00005006066		11953.6	-2.82059	0.262185	-10.758	5.43375e-27	5.08698e-26
ENSDLAG00005016094	stard7	4230.94	-2.6922	0.250428	-10.7504	5.89935e-27	5.51988e-26
ENSDLAG00005007622	hspa13	833.267	-2.75672	0.256431	-10.7503	5.90453e-27	5.52174e-26
ENSDLAG00005009118	HDAC2	1947.05	-2.26135	0.210373	-10.7492	5.9765e-27	5.58602e-26
ENSDLAG00005019950	ATP6V0A1	246.115	3.85973	0.359246	10.744	6.32596e-27	5.90947e-26
ENSDLAG00005005077	usp53b	309.065	4.67436	0.435084	10.7436	6.35221e-27	5.93078e-26
ENSDLAG00005009175	STT3B	7402.65	-3.38793	0.31535	-10.7434	6.36521e-27	5.93972e-26
ENSDLAG00005009393	med14	4586.6	-1.61571	0.150445	-10.7396	6.63632e-27	6.18937e-26
ENSDLAG00005024094	ercc5	1381.13	-2.19333	0.204414	-10.7298	7.373e-27	6.87273e-26
ENSDLAG00005000127		299.591	6.75896	0.629948	10.7294	7.40871e-27	6.90231e-26
ENSDLAG00005024370		394.001	6.17057	0.575192	10.7278	7.53322e-27	7.01453e-26
ENSDLAG00005017783	lig3	3583.01	-2.32985	0.21718	-10.7277	7.5454e-27	7.02209e-26
ENSDLAG00005018465		1263.72	-1.97839	0.184518	-10.722	8.02762e-27	7.46685e-26
ENSDLAG00005008134	poln	1120.98	5.46515	0.509784	10.7205	8.15528e-27	7.58152e-26
ENSDLAG00005014207	alox5a	786.292	2.54706	0.237753	10.7131	8.83759e-27	8.21141e-26
ENSDLAG00005031952	pde12	2706.08	-3.37821	0.315387	-10.7113	9.00912e-27	8.3663e-26
ENSDLAG00005010143		873.715	-1.60807	0.150129	-10.7112	9.01967e-27	8.37161e-26
ENSDLAG00005018687	arhgap10	1886.46	1.7105	0.159702	10.7106	9.07559e-27	8.419e-26
ENSDLAG00005008339	glmna	1834.65	-1.93557	0.180728	-10.7099	9.1477e-27	8.48134e-26
ENSDLAG00005021171	ccnk	2541.09	-2.91344	0.272042	-10.7095	9.18615e-27	8.51243e-26
ENSDLAG00005004804		1558.81	-4.08126	0.381282	-10.704	9.74384e-27	9.02439e-26
ENSDLAG00005012853		542.833	-2.36913	0.221346	-10.7033	9.82142e-27	9.09138e-26
ENSDLAG00005029789		123.626	6.74889	0.630625	10.7019	9.97157e-27	9.22544e-26
ENSDLAG00005001508		1087.57	-1.81216	0.169339	-10.7014	1.0025e-26	9.2699e-26
ENSDLAG00005002317		842.226	-2.99104	0.279511	-10.701	1.00719e-26	9.30829e-26
ENSDLAG00005014997		177.895	4.24305	0.396571	10.6994	1.0249e-26	9.4669e-26
ENSDLAG00005007556		1305.94	-2.83852	0.265316	-10.6986	1.03273e-26	9.53413e-26
ENSDLAG00005027970	dok6	123.39	4.19575	0.392187	10.6983	1.03634e-26	9.56242e-26
ENSDLAG00005031012		1765.91	1.8195	0.17011	10.696	1.06234e-26	9.79711e-26
ENSDLAG00005027953		168.481	-2.64132	0.246996	-10.6938	1.08852e-26	1.00331e-25
ENSDLAG00005031612		168.125	-4.32149	0.404123	-10.6935	1.09168e-26	1.00569e-25
ENSDLAG00005020183		1544.17	5.08791	0.47594	10.6902	1.13071e-26	1.04109e-25
ENSDLAG00005001192		411.221	4.59086	0.429625	10.6857	1.1869e-26	1.09225e-25
ENSDLAG00005014311	hspbap1	1644.64	-2.4015	0.22475	-10.6852	1.19383e-26	1.09804e-25
ENSDLAG00005025068	abhd11	606.545	-1.74115	0.162973	-10.6837	1.21332e-26	1.11479e-25
ENSDLAG00005014452	topbp1	2485.31	-2.00388	0.187564	-10.6837	1.21326e-26	1.11479e-25
ENSDLAG00005006183	antxr1d	231.988	4.21769	0.394788	10.6834	1.2168e-26	1.11739e-25
ENSDLAG00005028930	CCDC9	3522.45	-2.99438	0.280294	-10.683	1.22237e-26	1.12191e-25
ENSDLAG00005007505		1950.33	-2.06919	0.193792	-10.6774	1.29898e-26	1.1916e-25
ENSDLAG00005024852	map2k2b	5492.56	-2.09157	0.196081	-10.6669	1.45398e-26	1.33308e-25
ENSDLAG00005000004		148.503	2.86533	0.268638	10.6662	1.46553e-26	1.34295e-25
ENSDLAG00005019028	CDC73	4900.32	-1.44061	0.135078	-10.6651	1.48252e-26	1.3578e-25
ENSDLAG00005001164	prkd3	955.914	5.18252	0.485983	10.664	1.50025e-26	1.37332e-25
ENSDLAG00005034479		1571.85	-4.98911	0.467871	-10.6634	1.50921e-26	1.38079e-25
ENSDLAG00005034035	si:dkey-174n20.1	751.369	-2.16307	0.202894	-10.6611	1.54793e-26	1.41546e-25
ENSDLAG00005013735	CEBPZ	2729.33	-2.46922	0.231631	-10.6602	1.56329e-26	1.42875e-25
ENSDLAG00005021186	kcnk4a	304.562	4.24892	0.398756	10.6554	1.6445e-26	1.50139e-25
ENSDLAG00005020517	wdr43	10090.2	-2.66997	0.250572	-10.6555	1.64375e-26	1.50139e-25
ENSDLAG00005021130	stx5a	3433.88	-1.30513	0.122513	-10.653	1.68817e-26	1.54045e-25
ENSDLAG00005020829	marcksl1b	2462.79	4.23721	0.397766	10.6525	1.69694e-26	1.54763e-25
ENSDLAG00005020503	mfap1	3628.1	-1.73877	0.16325	-10.651	1.72561e-26	1.57295e-25
ENSDLAG00005030846	purab	926.393	3.83999	0.360536	10.6508	1.72901e-26	1.57522e-25
ENSDLAG00005013395		97.2223	6.22798	0.584915	10.6477	1.78807e-26	1.62817e-25
ENSDLAG00005009214	zmiz1a	794.395	3.76776	0.353937	10.6453	1.83446e-26	1.66954e-25
ENSDLAG00005009597	plcd3b	253.684	4.45174	0.418223	10.6444	1.85137e-26	1.68404e-25
ENSDLAG00005030099		562.476	10.3578	0.973106	10.6441	1.85805e-26	1.68922e-25
ENSDLAG00005026808		164.921	-4.21132	0.395679	-10.6433	1.87431e-26	1.70312e-25
ENSDLAG00005031233		3978.28	-1.75419	0.164829	-10.6425	1.88944e-26	1.71596e-25
ENSDLAG00005025459		191.398	3.36052	0.315784	10.6418	1.90337e-26	1.7277e-25
ENSDLAG00005002057	tle2a	6641.76	-3.30853	0.310949	-10.6401	1.93916e-26	1.75927e-25
ENSDLAG00005025293		4889.98	2.17929	0.204861	10.6379	1.98502e-26	1.79993e-25
ENSDLAG00005029472		19449	4.84963	0.4562	10.6305	2.15013e-26	1.94863e-25
ENSDLAG00005001431	emc10	3642.98	-1.96558	0.184952	-10.6275	2.2196e-26	2.01053e-25
ENSDLAG00005016385	znf512	206.537	3.92045	0.368925	10.6267	2.23974e-26	2.02771e-25
ENSDLAG00005023631	TJP2	4467.59	-1.81527	0.170832	-10.6261	2.2536e-26	2.0392e-25
ENSDLAG00005015472	ints1	4859.13	-1.89937	0.178756	-10.6255	2.26737e-26	2.05058e-25
ENSDLAG00005005038		993.596	1.90786	0.179569	10.6246	2.28885e-26	2.06893e-25
ENSDLAG00005012050	rab3il1	1842.11	4.58849	0.431908	10.6238	2.31052e-26	2.08743e-25
ENSDLAG00005026891	NCKAP1	2383.44	1.95904	0.184482	10.6191	2.42795e-26	2.19238e-25
ENSDLAG00005027150		984.852	-2.20015	0.207237	-10.6166	2.49501e-26	2.25175e-25
ENSDLAG00005031795	lsm1	3444.1	-3.68794	0.347477	-10.6135	2.57962e-26	2.3269e-25
ENSDLAG00005004546		2604.2	-1.35775	0.127947	-10.6118	2.62669e-26	2.36812e-25
ENSDLAG00005021821	LYPLA1	979.08	-1.29665	0.122237	-10.6076	2.74579e-26	2.47421e-25
ENSDLAG00005032128	METTL21A	3749.46	-2.96709	0.279761	-10.6058	2.80004e-26	2.52179e-25
ENSDLAG00005022405	si:dkey-34e4.1	694.648	3.01272	0.284133	10.6032	2.87887e-26	2.59143e-25
ENSDLAG00005004267		672.062	-2.20351	0.207821	-10.6029	2.88774e-26	2.59806e-25
ENSDLAG00005023550	apba1b	770.82	-2.367	0.223286	-10.6008	2.95593e-26	2.6571e-25
ENSDLAG00005008634	ids	1528.1	-3.02692	0.285539	-10.6007	2.95643e-26	2.6571e-25
ENSDLAG00005005661		245.057	3.59085	0.338747	10.6004	2.96704e-26	2.66526e-25
ENSDLAG00005003174	arih2	11095.2	-1.74843	0.164967	-10.5987	3.02255e-26	2.71371e-25
ENSDLAG00005010631		53662.3	3.55524	0.335444	10.5986	3.02513e-26	2.71462e-25
ENSDLAG00005010908	npm1b	1289.57	3.71184	0.350287	10.5966	3.09119e-26	2.77246e-25
ENSDLAG00005001588	hgs	5449.59	-1.60309	0.151309	-10.5948	3.14952e-26	2.82332e-25
ENSDLAG00005005361	IGSF9B	95.7996	5.78216	0.545877	10.5924	3.23114e-26	2.89498e-25
ENSDLAG00005017147	plekha1b	1031.15	3.23489	0.305461	10.5902	3.30998e-26	2.96409e-25
ENSDLAG00005024000	rabgap1	2166.41	1.62443	0.153452	10.5859	3.46399e-26	3.09919e-25
ENSDLAG00005014200		304.375	-6.59923	0.623398	-10.5859	3.46443e-26	3.09919e-25
ENSDLAG00005025612	kcnc2	1003.75	6.28654	0.593957	10.5842	3.52907e-26	3.15538e-25
ENSDLAG00005001029		856.645	8.72371	0.824287	10.5833	3.56044e-26	3.18178e-25
ENSDLAG00005006645		327.402	6.45086	0.609591	10.5823	3.60141e-26	3.21674e-25
ENSDLAG00005006156	utp6	2326.11	-2.02942	0.191785	-10.5818	3.62108e-26	3.23264e-25
ENSDLAG00005010341		1064.41	-1.91441	0.180966	-10.5788	3.73667e-26	3.33411e-25
ENSDLAG00005001984	mex3b	749.229	-1.64631	0.155627	-10.5786	3.74617e-26	3.34087e-25
ENSDLAG00005012707	pfdn2	2749.76	-2.04651	0.193468	-10.578	3.76883e-26	3.35934e-25
ENSDLAG00005020124	atxn1a	271.054	2.67722	0.253104	10.5775	3.78855e-26	3.37518e-25
ENSDLAG00005022800	USP37	4045.24	-2.22657	0.21051	-10.5771	3.80696e-26	3.38984e-25
ENSDLAG00005011308	btaf1	5237.23	-2.44525	0.231248	-10.5741	3.92774e-26	3.49559e-25
ENSDLAG00005014021	pam16	729.919	-2.96288	0.280225	-10.5732	3.96654e-26	3.52831e-25
ENSDLAG00005028515		511.551	3.51105	0.332149	10.5707	4.07378e-26	3.62184e-25
ENSDLAG00005031404	lrrc59	1971.88	-2.57428	0.243531	-10.5706	4.07712e-26	3.62295e-25
ENSDLAG00005024235	fat1a	2333.47	3.67883	0.348067	10.5693	4.13438e-26	3.67194e-25
ENSDLAG00005022671	dclk1b	165.552	4.53927	0.429542	10.5677	4.20649e-26	3.73407e-25
ENSDLAG00005027532	klf12b	669.709	4.11963	0.389863	10.5669	4.24474e-26	3.76609e-25
ENSDLAG00005001845		697.972	4.4507	0.421287	10.5645	4.35145e-26	3.85879e-25
ENSDLAG00005031346	bccip	3239.66	-1.2389	0.117308	-10.5612	4.51092e-26	3.99816e-25
ENSDLAG00005015570	tnpo1	932.591	4.34787	0.411717	10.5603	4.55004e-26	4.03077e-25
ENSDLAG00005032996		1901.97	5.20781	0.493178	10.5597	4.58177e-26	4.0568e-25
ENSDLAG00005014419	mpp3b	303.564	-2.16956	0.20548	-10.5585	4.64122e-26	4.10733e-25
ENSDLAG00005002223	LLGL1	2365.35	-2.49982	0.236843	-10.5548	4.82841e-26	4.27081e-25
ENSDLAG00005007731	rufy2	2986.67	3.6963	0.350251	10.5533	4.90563e-26	4.3369e-25
ENSDLAG00005010024		1111.11	-1.57645	0.149408	-10.5513	5.00947e-26	4.42644e-25
ENSDLAG00005019592	bcl6aa	346.385	4.33864	0.411209	10.5509	5.02865e-26	4.44112e-25
ENSDLAG00005007859		440.345	6.10122	0.578282	10.5506	5.0471e-26	4.45514e-25
ENSDLAG00005029799		1163.67	-2.72386	0.258219	-10.5487	5.15293e-26	4.54624e-25
ENSDLAG00005010845	creld2	1501.41	-3.1264	0.296393	-10.5482	5.1802e-26	4.56797e-25
ENSDLAG00005008292		972.216	4.94714	0.469054	10.5471	5.24161e-26	4.61977e-25
ENSDLAG00005034997		147.07	-4.95828	0.470194	-10.5452	5.34761e-26	4.71079e-25
ENSDLAG00005024367		410.128	4.11439	0.390205	10.5442	5.40527e-26	4.75917e-25
ENSDLAG00005027208		1463.48	2.87384	0.272555	10.5441	5.40899e-26	4.76002e-25
ENSDLAG00005014253	tert	895.165	-2.65094	0.251434	-10.5433	5.4565e-26	4.79939e-25
ENSDLAG00005031232	LYPD6	1028.14	11.2273	1.06517	10.5403	5.63185e-26	4.95111e-25
ENSDLAG00005029857	SLC24A1	198.698	-4.28756	0.406816	-10.5393	5.69136e-26	5.00089e-25
ENSDLAG00005009139		4663.43	-2.44153	0.231666	-10.539	5.70967e-26	5.01442e-25
ENSDLAG00005002038		374.844	6.28671	0.59657	10.5381	5.76485e-26	5.06032e-25
ENSDLAG00005014373	DNAJA3	4891.37	-2.6506	0.251534	-10.5378	5.78596e-26	5.07628e-25
ENSDLAG00005015405		582.859	4.60923	0.437561	10.5339	6.02825e-26	5.28617e-25
ENSDLAG00005017158		3550.32	-2.59344	0.24635	-10.5275	6.45358e-26	5.65628e-25
ENSDLAG00005004837	zgc:63587	1558.27	1.96173	0.186361	10.5265	6.52006e-26	5.71166e-25
ENSDLAG00005011665	nom1	1975.64	-2.4014	0.228135	-10.5262	6.5391e-26	5.72254e-25
ENSDLAG00005026556	slc37a4a	187.399	3.89454	0.369984	10.5263	6.53837e-26	5.72254e-25
ENSDLAG00005015419	micall2a	1192.05	-3.73511	0.354865	-10.5254	6.59661e-26	5.76995e-25
ENSDLAG00005012305		418.662	-2.10986	0.200488	-10.5236	6.72585e-26	5.88003e-25
ENSDLAG00005032959		616.524	2.13638	0.203045	10.5217	6.86246e-26	5.99643e-25
ENSDLAG00005010545		125.545	4.11158	0.390775	10.5216	6.86923e-26	5.99931e-25
ENSDLAG00005011714	arhgap20	503.003	4.31171	0.409804	10.5214	6.88417e-26	6.00933e-25
ENSDLAG00005027500	arl6ip4	3211.05	-2.4376	0.231707	-10.5202	6.9737e-26	6.08441e-25
ENSDLAG00005029599	nelfe	3105.61	-1.30955	0.124491	-10.5192	7.04446e-26	6.13996e-25
ENSDLAG00005007940	snrnp40	2630.05	-2.12172	0.201698	-10.5193	7.04214e-26	6.13996e-25
ENSDLAG00005008246		2868.75	-2.56358	0.243746	-10.5175	7.17896e-26	6.25404e-25
ENSDLAG00005020279	GUCY1A2	1332.99	8.73906	0.831205	10.5137	7.46776e-26	6.50236e-25
ENSDLAG00005004760	gnptg	1151.28	-2.86961	0.272993	-10.5117	7.63277e-26	6.6427e-25
ENSDLAG00005013299	znf592	495.252	3.07883	0.293016	10.5074	7.98923e-26	6.94942e-25
ENSDLAG00005027930	PIWIL1	16454	2.01143	0.191437	10.507	8.01876e-26	6.97161e-25
ENSDLAG00005001557	ankmy2a	1681.04	-1.96196	0.186745	-10.5061	8.10062e-26	7.03924e-25
ENSDLAG00005028501		323.617	6.60801	0.629048	10.5048	8.21212e-26	7.13255e-25
ENSDLAG00005020788	SH3BGRL	1389.02	4.13351	0.393519	10.504	8.28318e-26	7.19067e-25
ENSDLAG00005027830		1831.49	-4.03763	0.384416	-10.5033	8.34203e-26	7.23812e-25
ENSDLAG00005021923		2716.99	-1.54199	0.146824	-10.5023	8.42959e-26	7.31043e-25
ENSDLAG00005001727	si:ch211-160f23.5	209.453	6.81481	0.64901	10.5003	8.60791e-26	7.46134e-25
ENSDLAG00005017247	epha4l	659.388	4.1127	0.391676	10.5003	8.61497e-26	7.46372e-25
[truncated: 11,398 more rows]

## Sheet: Minf vs Finf
Dataset 1. Differentially expressed (DE) genes between the different groups resulting from mRNA-sequencing testes and ovaries of European sea bass (Dicentrarchus labrax) 48 h after intraperitoneal infected with Vibrio anguillarum. A total of four individuals per group (control and infected) were used.
gene	gene name	baseMean	log2FC	lfcSE	stat	pvalue	padj
ENSDLAG00005004878	42SP50	7382.78	-10.5426	0.265788	-39.6653	0	0
ENSDLAG00005014439	acp5a	22678.1	-7.53274	0.17877	-42.1366	0	0
ENSDLAG00005017881	acsl2	2129.55	-5.20171	0.111667	-46.5824	0	0
ENSDLAG00005015889	acsl5	47091.9	-12.0314	0.207291	-58.0412	0	0
ENSDLAG00005001014	agfg1a	3554.54	-3.11462	0.0756514	-41.1707	0	0
ENSDLAG00005003859	api5	8718.2	-2.49844	0.0579062	-43.1462	0	0
ENSDLAG00005004031	ATP8A2	3931.1	-3.86226	0.0975199	-39.6048	0	0
ENSDLAG00005019246	atxn7l2a	7860.94	-4.41084	0.0961224	-45.8878	0	0
ENSDLAG00005000880	bhmt	16704.1	-6.94671	0.162971	-42.6255	0	0
ENSDLAG00005020983	cax1	9157.32	-5.99587	0.139155	-43.0876	0	0
ENSDLAG00005011266	ccnj	4728.24	-4.445	0.111479	-39.8731	0	0
ENSDLAG00005020361	chd8	14386.4	-2.62802	0.0646435	-40.6541	0	0
ENSDLAG00005025062	cldnd	44274.4	-14.0379	0.336443	-41.7246	0	0
ENSDLAG00005007413	cntd2	21658	-8.22759	0.121527	-67.7015	0	0
ENSDLAG00005010379	cox17	14360.9	-5.42589	0.128721	-42.1524	0	0
ENSDLAG00005005030	dap1b	12109	-3.77667	0.0990649	-38.1232	0	0
ENSDLAG00005022201	dmrt2a	8326.31	-9.21099	0.178847	-51.5021	0	0
ENSDLAG00005005486	EOMES	7384.77	-9.90541	0.262319	-37.7609	0	0
ENSDLAG00005009348	epcam	15500.4	-5.97961	0.0925424	-64.6148	0	0
ENSDLAG00005022063	f2rl1.2	2518.94	-4.91954	0.129421	-38.0119	0	0
ENSDLAG00005010150	fabp11b	22563.3	-8.32594	0.203929	-40.8276	0	0
ENSDLAG00005025742	fam83d	2902.9	-3.55614	0.0912805	-38.9584	0	0
ENSDLAG00005009661	gramd1c	2740.84	-3.98991	0.0796266	-50.1077	0	0
ENSDLAG00005003396	gtf3ab	15059.7	-11.9184	0.278402	-42.8099	0	0
ENSDLAG00005003800	HIP1R	4876.32	-4.76856	0.111402	-42.805	0	0
ENSDLAG00005032372	hsd17b12a	6184.87	-7.3243	0.148208	-49.419	0	0
ENSDLAG00005012118	iars2	32218.1	-4.98445	0.121602	-40.9899	0	0
ENSDLAG00005013965	LSM14B	11911.6	-6.14059	0.131074	-46.8483	0	0
ENSDLAG00005028833	NANOG	7118.21	-4.90323	0.122132	-40.1469	0	0
ENSDLAG00005008203	nelfa	5670.93	-2.87801	0.075789	-37.974	0	0
ENSDLAG00005030086	PABPN1L	8774.11	-6.2815	0.152817	-41.1049	0	0
ENSDLAG00005007504	PLD1	1669.64	-4.27782	0.0968321	-44.1777	0	0
ENSDLAG00005014829	ppp1r9alb	5388.74	-5.71127	0.123614	-46.2024	0	0
ENSDLAG00005009123	pprc1	20286.7	-3.57599	0.0761987	-46.9298	0	0
ENSDLAG00005022084	sh3d19	8234.32	-7.57886	0.147074	-51.5309	0	0
ENSDLAG00005025104	si:ch211-11k18.4	4217.59	-3.27738	0.0727263	-45.0646	0	0
ENSDLAG00005022333	sin3ab	17954.8	-2.30242	0.0569058	-40.4602	0	0
ENSDLAG00005032554	slbp2	12666.2	-8.21219	0.190474	-43.1144	0	0
ENSDLAG00005010492	slc25a25a	12818.2	-6.32661	0.149132	-42.4228	0	0
ENSDLAG00005022935	slc6a16a	3265.22	-5.56399	0.14687	-37.8838	0	0
ENSDLAG00005016359	slc9a2	1833.75	-6.80366	0.175838	-38.6927	0	0
ENSDLAG00005008539	sox19b	3128.47	-8.00594	0.193407	-41.3942	0	0
ENSDLAG00005030985	spsb1	12022.1	-4.27583	0.0890642	-48.0084	0	0
ENSDLAG00005017744	svilc	3785.53	7.38213	0.1932	38.2097	0	0
ENSDLAG00005005712	sybu	7700.7	-9.9444	0.213038	-46.679	0	0
ENSDLAG00005024880	trim2a	2136.4	-5.90814	0.128089	-46.1253	0	0
ENSDLAG00005007817	TRMT44	5477.82	-4.52371	0.10974	-41.2221	0	0
ENSDLAG00005023813	ube4b	12204	-2.81159	0.0724257	-38.8203	0	0
ENSDLAG00005007113	urb2	7518.97	-3.75756	0.0860914	-43.6462	0	0
ENSDLAG00005024836	vldlr	26747.9	-4.67539	0.112902	-41.4111	0	0
ENSDLAG00005016389	wee2	6550.4	-6.15005	0.127431	-48.2619	0	0
ENSDLAG00005033408	zar1l	13397.1	-10.0942	0.171079	-59.003	0	0
ENSDLAG00005031816	zgc:111976	3985.89	-4.90885	0.101539	-48.3445	0	0
ENSDLAG00005012054	zmp:0000001114	1477.06	-4.21248	0.101007	-41.7049	0	0
ENSDLAG00005002082	zp3b	12829.7	-10.4766	0.227204	-46.1109	0	0
ENSDLAG00005024061	zp3c	18378.2	-11.6171	0.241993	-48.006	0	0
ENSDLAG00005019822	zp3f.1	58323.3	-12.9026	0.236525	-54.5508	0	0
ENSDLAG00005019805	zp3f.2	33816.1	-11.8367	0.219849	-53.8401	0	0
ENSDLAG00005013242	zpax1	162349	-11.5374	0.236131	-48.8601	0	0
ENSDLAG00005000360		48659	-13.8877	0.286075	-48.5455	0	0
ENSDLAG00005000716		15618	-8.10602	0.126134	-64.2653	0	0
ENSDLAG00005000996		41229.6	-12.5784	0.228016	-55.1647	0	0
ENSDLAG00005001025		4853.1	-4.92047	0.114215	-43.0809	0	0
ENSDLAG00005001422		86446.2	-13.1024	0.263391	-49.7448	0	0
ENSDLAG00005001655		4190.99	-5.88342	0.113515	-51.8294	0	0
ENSDLAG00005001743		13635.5	-4.34308	0.0830445	-52.2982	0	0
ENSDLAG00005002127		30381.8	-12.2405	0.252252	-48.5247	0	0
ENSDLAG00005002810		5807.89	-5.91112	0.132875	-44.4863	0	0
ENSDLAG00005003331		20256.2	-3.20622	0.0839841	-38.1765	0	0
ENSDLAG00005004204		50219.6	-10.2574	0.159845	-64.1712	0	0
ENSDLAG00005004436		35000.9	-12.82	0.334164	-38.3645	0	0
ENSDLAG00005006478		3147.59	-3.24993	0.0793679	-40.9477	0	0
ENSDLAG00005007213		45182.5	-10.0681	0.158165	-63.6558	0	0
ENSDLAG00005007541		17308.6	-9.24175	0.142065	-65.0531	0	0
ENSDLAG00005008569		8463.05	-11.2159	0.293693	-38.1891	0	0
ENSDLAG00005008697		15679	-11.5155	0.255869	-45.0053	0	0
ENSDLAG00005010661		19855	-13.0804	0.33924	-38.5579	0	0
ENSDLAG00005011105		5794.85	-7.59477	0.174501	-43.5227	0	0
ENSDLAG00005011169		1883.1	5.32318	0.128371	41.4673	0	0
ENSDLAG00005011240		33040.4	-8.74995	0.177418	-49.3182	0	0
ENSDLAG00005011261		3322.64	-4.64455	0.105056	-44.2102	0	0
ENSDLAG00005011699		20099.8	-6.26286	0.154266	-40.5977	0	0
ENSDLAG00005012546		16529.7	-4.32029	0.106226	-40.6708	0	0
ENSDLAG00005013056		89855.4	-13.2411	0.185118	-71.5277	0	0
ENSDLAG00005015470		101894	-9.99109	0.173072	-57.7278	0	0
ENSDLAG00005015556		9338.27	-5.63371	0.0926755	-60.7896	0	0
ENSDLAG00005015968		5011.76	-4.68742	0.103786	-45.1643	0	0
ENSDLAG00005016975		17823.4	-11.8533	0.238047	-49.794	0	0
ENSDLAG00005017296		3763.58	-6.78578	0.147192	-46.1016	0	0
ENSDLAG00005017660		5631.05	-6.63711	0.143853	-46.138	0	0
ENSDLAG00005019132		28557.8	-8.59508	0.148308	-57.9541	0	0
ENSDLAG00005019417		7815.62	-4.57387	0.118188	-38.7001	0	0
ENSDLAG00005019692		4038.92	-7.20795	0.172515	-41.7815	0	0
ENSDLAG00005020895		6604.25	-3.14673	0.0816597	-38.5346	0	0
ENSDLAG00005021001		3550.35	-6.03973	0.15577	-38.7734	0	0
ENSDLAG00005021026		6609.19	-6.55946	0.124971	-52.4877	0	0
ENSDLAG00005021209		4137.49	-4.94536	0.127183	-38.8837	0	0
ENSDLAG00005021866		28071.1	-4.65002	0.102557	-45.3407	0	0
ENSDLAG00005022870		7839.99	-7.2553	0.157651	-46.0213	0	0
ENSDLAG00005023443		3031.52	-3.11903	0.0708368	-44.0312	0	0
ENSDLAG00005023735		8494.33	-8.74074	0.204874	-42.6639	0	0
ENSDLAG00005024786		8802.35	-5.33858	0.138994	-38.4086	0	0
ENSDLAG00005025424		3711.81	-3.23778	0.0784575	-41.268	0	0
ENSDLAG00005026901		1826.29	-5.62576	0.141034	-39.8895	0	0
ENSDLAG00005028443		9653.23	-8.06483	0.170464	-47.3111	0	0
ENSDLAG00005029483		17422.5	-9.12249	0.201953	-45.1714	0	0
ENSDLAG00005030238		45763.3	-13.6562	0.314637	-43.4031	0	0
ENSDLAG00005030960		40970.4	-12.5195	0.218845	-57.2073	0	0
ENSDLAG00005032809		18730.4	-9.01248	0.152259	-59.1918	0	0
ENSDLAG00005033240		1547.38	-3.34757	0.0862294	-38.8216	0	0
ENSDLAG00005033988		10183.1	-10.3051	0.208328	-49.4658	0	0
ENSDLAG00005034027		10171.2	-2.7332	0.0613267	-44.5678	0	0
ENSDLAG00005034259		3381.5	-8.08985	0.204951	-39.4722	0	0
ENSDLAG00005034687		4862.24	-6.74827	0.153156	-44.0613	0	0
ENSDLAG00005035056		11930.7	-11.5355	0.268126	-43.0226	0	0
ENSDLAG00005019672		10530.8	-8.32316	0.222975	-37.3278	5.81961e-305	8.76956e-303
ENSDLAG00005023158	CSK	3339.89	-2.80443	0.075269	-37.2588	7.62487e-304	1.13917e-301
ENSDLAG00005032752		9298.34	-11.6623	0.313321	-37.2217	3.04727e-303	4.51408e-301
ENSDLAG00005023947		3123.45	-3.76355	0.101731	-36.9952	1.36629e-299	2.00695e-297
ENSDLAG00005009902	pif1	6939.59	-7.18432	0.19437	-36.962	4.67321e-299	6.80731e-297
ENSDLAG00005024552		19842.5	-5.81907	0.157949	-36.8415	4.00095e-297	5.77989e-295
ENSDLAG00005017248	tktb	39714.4	-2.89264	0.0787877	-36.7143	4.31557e-295	6.18329e-293
ENSDLAG00005011893		15577.6	-3.64077	0.0994821	-36.5972	3.16872e-293	4.50319e-291
ENSDLAG00005020459	TMEM144	2962.52	-8.17035	0.223804	-36.5067	8.67876e-292	1.22342e-289
ENSDLAG00005029696	pou5f3	14161.2	-7.85797	0.216434	-36.3066	1.27269e-288	1.77973e-286
ENSDLAG00005002057	tle2a	5992.57	-2.82064	0.0776941	-36.3045	1.37347e-288	1.90541e-286
ENSDLAG00005011999	ints3	30230.1	-4.2959	0.118599	-36.2221	2.72897e-287	3.75609e-285
ENSDLAG00005020394	fhdc3	2171.19	-4.63497	0.128268	-36.1351	6.36894e-286	8.69759e-284
ENSDLAG00005009640	STK6	6318	-5.1557	0.143163	-36.0129	5.25752e-284	7.12414e-282
ENSDLAG00005022451		12741.6	-2.63407	0.0732105	-35.9793	1.76083e-283	2.36764e-281
ENSDLAG00005004683	nfe2l2a	2784.63	4.84412	0.134828	35.9282	1.1092e-282	1.48007e-280
ENSDLAG00005023975		8373.44	-6.91111	0.193539	-35.7091	2.85417e-279	3.77961e-277
ENSDLAG00005024380	lmf2a	7481.52	-2.54918	0.0714069	-35.6994	4.03997e-279	5.30967e-277
ENSDLAG00005031755	sox3	3121.55	-7.07472	0.198957	-35.559	6.0316e-277	7.86808e-275
ENSDLAG00005014900		2481.63	-2.93525	0.0835646	-35.1255	2.74813e-270	3.55832e-268
ENSDLAG00005007263		1116.9	4.15838	0.118409	35.1188	3.4873e-270	4.4822e-268
ENSDLAG00005019526	FBH1	5609.53	-3.32006	0.0946708	-35.0695	1.96442e-269	2.50642e-267
ENSDLAG00005016886	brpf3b	3575.85	-2.81393	0.0804663	-34.9703	6.36525e-268	8.06265e-266
ENSDLAG00005020154		19413.9	-2.32528	0.0665485	-34.9412	1.76127e-267	2.21489e-265
ENSDLAG00005024155	si:ch211-189e2.3	4023.93	-6.98515	0.200375	-34.8604	2.9581e-266	3.69341e-264
ENSDLAG00005029248		9501.75	-4.35459	0.125134	-34.7995	2.47378e-265	3.06678e-263
ENSDLAG00005025262	pphln1	9712.69	-4.14945	0.119407	-34.7505	1.36172e-264	1.67626e-262
ENSDLAG00005001848	uba2	8877.26	-2.52927	0.0729721	-34.6608	3.06677e-263	3.74876e-261
ENSDLAG00005003722	cop1	4808.66	-2.45999	0.0713891	-34.4589	3.30973e-260	4.01764e-258
ENSDLAG00005015624		3734.73	-2.80227	0.081331	-34.4551	3.77352e-260	4.54904e-258
ENSDLAG00005010745		9449.66	-11.6326	0.338139	-34.4017	2.37662e-259	2.84543e-257
ENSDLAG00005026679		8448	-3.26586	0.0950062	-34.3752	5.91678e-259	7.03574e-257
ENSDLAG00005015196	lpar2a	1380.78	-6.64717	0.193653	-34.3252	3.30832e-258	3.90739e-256
ENSDLAG00005029810	tmem54b	2472.56	-4.84387	0.141864	-34.1444	1.61971e-255	1.90017e-253
ENSDLAG00005025006		6411.35	-8.04519	0.237181	-33.9201	3.3637e-252	3.91983e-250
ENSDLAG00005034292		4739.46	-3.01148	0.0887821	-33.9199	3.39325e-252	3.92808e-250
ENSDLAG00005034980		9161.71	-11.2109	0.330737	-33.8966	7.47245e-252	8.59332e-250
ENSDLAG00005022917		10002.5	-5.36496	0.158456	-33.8577	2.79251e-251	3.1904e-249
ENSDLAG00005029525		1928.13	-3.41122	0.100837	-33.829	7.39785e-251	8.39703e-249
ENSDLAG00005011690	mmp15a	6324.43	-11.3583	0.335874	-33.8172	1.10079e-250	1.2414e-248
ENSDLAG00005015783	tjp3	3360.88	-3.54321	0.104877	-33.7846	3.32042e-250	3.72057e-248
ENSDLAG00005026020	melk	3986.65	-4.25124	0.12586	-33.7775	4.22417e-250	4.70309e-248
ENSDLAG00005011753		1842.31	-6.50015	0.193583	-33.5782	3.49542e-247	3.86709e-245
ENSDLAG00005003782	rnf6	2249.36	-2.69987	0.0805642	-33.5121	3.21249e-246	3.53172e-244
ENSDLAG00005033686	tamm41	4233.99	-4.06972	0.121677	-33.447	2.84714e-245	3.1105e-243
ENSDLAG00005029216		2262.96	-6.42383	0.192708	-33.3345	1.22094e-243	1.32559e-241
ENSDLAG00005010957	ints7	3648.3	-2.19374	0.0658513	-33.3136	2.45656e-243	2.65066e-241
ENSDLAG00005031270	TOB2	1255.95	-5.88002	0.176843	-33.25	2.03799e-242	2.18552e-240
ENSDLAG00005001429	vsig10l	4240.65	-3.30722	0.0999027	-33.1044	2.57076e-240	2.74006e-238
ENSDLAG00005023486	uck1	2105.25	-3.09915	0.0939824	-32.9758	1.80436e-238	1.91153e-236
ENSDLAG00005006082	dcun1d5	6972.2	-3.13501	0.095199	-32.9311	7.88486e-238	8.30285e-236
ENSDLAG00005008615	atp8a1	2820.47	5.13847	0.156276	32.8807	4.14906e-237	4.34284e-235
ENSDLAG00005014857	si:ch211-256e16.3	7511.27	-4.32585	0.131962	-32.781	1.0981e-235	1.14254e-233
ENSDLAG00005007852		33543.3	-7.07992	0.216042	-32.771	1.52308e-235	1.57535e-233
ENSDLAG00005001778	NUP85	4707.66	-2.59974	0.0794864	-32.7067	1.25273e-234	1.28811e-232
ENSDLAG00005031026		11303.1	-7.65183	0.234878	-32.5778	8.45243e-233	8.64026e-231
ENSDLAG00005029652		22446.9	-2.92068	0.0902704	-32.3548	1.18847e-229	1.20782e-227
ENSDLAG00005025810		994.846	4.28899	0.133092	32.2257	7.70272e-228	7.78287e-226
ENSDLAG00005030506		28417.9	-11.9096	0.369845	-32.2017	1.67115e-227	1.67883e-225
ENSDLAG00005001835		10306.8	-2.13455	0.0662925	-32.199	1.82501e-227	1.82292e-225
ENSDLAG00005003686		2496.59	-9.55094	0.296636	-32.1975	1.91267e-227	1.89963e-225
ENSDLAG00005022641		4029.47	-4.93824	0.15427	-32.0103	7.84107e-225	7.74361e-223
ENSDLAG00005003663		1107.92	-5.02513	0.157071	-31.9927	1.37784e-224	1.35307e-222
ENSDLAG00005005453	cyldb	19020.4	-6.47003	0.202501	-31.9507	5.29063e-224	5.16649e-222
ENSDLAG00005003709	bag4	7162.62	-3.26689	0.102278	-31.9412	7.16157e-224	6.95468e-222
ENSDLAG00005011146	wasla	2764	-2.55361	0.0799931	-31.9229	1.28534e-223	1.24131e-221
ENSDLAG00005018219	map1lc3c	2120.74	-9.12639	0.285919	-31.9195	1.43306e-223	1.37637e-221
ENSDLAG00005028012	MIA40	2816.82	-2.6714	0.0837954	-31.8801	5.0435e-223	4.81751e-221
ENSDLAG00005000752		9219.22	-2.84872	0.0894593	-31.8438	1.60484e-222	1.5246e-220
ENSDLAG00005027951		2963.52	-3.11936	0.098253	-31.7483	3.35641e-221	3.17135e-219
ENSDLAG00005000715		11779.6	-12.6455	0.398428	-31.7385	4.57091e-221	4.29567e-219
ENSDLAG00005024183	nvl	4817.93	-2.8115	0.0886577	-31.7118	1.06734e-220	9.9771e-219
ENSDLAG00005022285	kpna2	21994.1	-5.60275	0.176786	-31.6922	1.98828e-220	1.84868e-218
ENSDLAG00005026822	zgc:162592	1851.06	-8.80265	0.277881	-31.6778	3.14427e-220	2.90803e-218
ENSDLAG00005020845	lin54	8169.43	-3.74404	0.118238	-31.6654	4.65747e-220	4.28487e-218
ENSDLAG00005001440	dclre1a	7155.56	-4.28059	0.135367	-31.6221	1.83198e-219	1.67659e-217
ENSDLAG00005026621	si:dkey-44g23.5	3119.63	-3.39778	0.107561	-31.5895	5.15351e-219	4.69184e-217
ENSDLAG00005003415		11682.3	-5.93733	0.188142	-31.5577	1.40653e-218	1.27389e-216
ENSDLAG00005016355	bcl2l13	3655.31	-3.3705	0.106932	-31.52	4.62645e-218	4.16857e-216
ENSDLAG00005005824		1861.1	-3.63433	0.115394	-31.4949	1.0188e-217	9.13261e-216
ENSDLAG00005032825		9874.08	-6.75259	0.214972	-31.4115	1.4081e-216	1.25579e-214
ENSDLAG00005016183	MFAP3	1098.85	-6.00435	0.191194	-31.4045	1.75393e-216	1.55628e-214
ENSDLAG00005013567		10249.7	-2.68546	0.0855456	-31.3921	2.59365e-216	2.28975e-214
ENSDLAG00005019740		26947.8	-5.74416	0.183076	-31.3758	4.32246e-216	3.79682e-214
ENSDLAG00005007863	macroh2a2	1873.39	4.61027	0.147174	31.3252	2.11665e-215	1.84995e-213
ENSDLAG00005015092	gemin5	6326.77	-2.94532	0.0943448	-31.2187	5.93689e-214	5.16303e-212
ENSDLAG00005032668		6512.56	-8.46555	0.271632	-31.1655	3.12371e-213	2.70309e-211
ENSDLAG00005012538	ints6	4133.06	-3.78558	0.121584	-31.1355	7.9593e-213	6.85362e-211
ENSDLAG00005032420		3966.67	-3.66745	0.117891	-31.1087	1.8392e-212	1.57594e-210
ENSDLAG00005025812	tprb	7208.75	-1.92329	0.0618519	-31.0951	2.80281e-212	2.38991e-210
ENSDLAG00005001670	tmem51b	1464.14	-5.34536	0.172053	-31.0681	6.49434e-212	5.51073e-210
ENSDLAG00005007821	GRHL2	4321.74	-3.48064	0.112092	-31.0516	1.08529e-211	9.16467e-210
ENSDLAG00005012862	caprin2	13565.3	-3.89675	0.125501	-31.0497	1.15163e-211	9.67815e-210
ENSDLAG00005008808		1652.89	-4.64333	0.149614	-31.0353	1.80077e-211	1.5061e-209
ENSDLAG00005005889		1026.02	-4.41144	0.142193	-31.0244	2.53034e-211	2.10621e-209
ENSDLAG00005034515	grm8a	910.991	-4.65815	0.150163	-31.0207	2.83357e-211	2.34743e-209
ENSDLAG00005000520	espl1	10927.2	-4.91981	0.158856	-30.9702	1.35904e-210	1.12057e-208
ENSDLAG00005028702		1937.9	-2.63025	0.0852779	-30.8432	6.90899e-209	5.66991e-207
ENSDLAG00005012975	cep112	43228.3	-7.38573	0.239818	-30.7973	2.84932e-208	2.32739e-206
ENSDLAG00005010733		7198.52	-2.91518	0.0947022	-30.7826	4.48243e-208	3.64432e-206
ENSDLAG00005001719		886.294	6.43016	0.208943	30.7747	5.71644e-208	4.62608e-206
ENSDLAG00005029893		7222.62	-10.5771	0.343737	-30.7708	6.44337e-208	5.19033e-206
ENSDLAG00005007748	ehmt2	3938.56	-2.79463	0.0908956	-30.7455	1.40326e-207	1.12518e-205
ENSDLAG00005026688		3500.91	-2.4447	0.0796269	-30.7019	5.36833e-207	4.28486e-205
ENSDLAG00005022214	pcbp2	5065.07	-2.36756	0.0772094	-30.6642	1.70965e-206	1.35839e-204
ENSDLAG00005035117		22503.3	-13.8743	0.453207	-30.6137	8.05504e-206	6.37113e-204
ENSDLAG00005018442	kdf1a	1273.35	-3.29014	0.107545	-30.5931	1.51077e-205	1.18956e-203
ENSDLAG00005005614		12991.5	-2.69929	0.0882765	-30.5777	2.42049e-205	1.89732e-203
ENSDLAG00005025217	TTI1	2172.3	-3.3866	0.110765	-30.5748	2.64819e-205	2.06653e-203
ENSDLAG00005018479		4876.05	-8.27531	0.271347	-30.4971	2.84776e-204	2.21239e-202
ENSDLAG00005017885		40393.1	-2.45112	0.0804082	-30.4835	4.31673e-204	3.33878e-202
ENSDLAG00005008268	znf644a	2540.72	-3.24448	0.106893	-30.3527	2.31785e-202	1.78484e-200
ENSDLAG00005007924		2345.98	-4.11096	0.135468	-30.3463	2.80836e-202	2.15308e-200
ENSDLAG00005005093	plk3	25460.8	-5.71366	0.188329	-30.3387	3.54141e-202	2.70322e-200
ENSDLAG00005010655	barx2	6610.61	-4.30132	0.141813	-30.3309	4.48507e-202	3.40865e-200
ENSDLAG00005027634		2793.05	-5.40468	0.178222	-30.3255	5.29318e-202	4.00541e-200
ENSDLAG00005005363		6967.62	-2.91752	0.0963027	-30.2953	1.32296e-201	9.9678e-200
ENSDLAG00005023768	DROSHA	5688.46	-2.74746	0.0908115	-30.2546	4.54193e-201	3.40742e-199
ENSDLAG00005022281		2670.94	-4.76708	0.157828	-30.2043	2.08173e-200	1.55507e-198
ENSDLAG00005022173		23807.9	-4.1708	0.138151	-30.1901	3.19712e-200	2.37811e-198
ENSDLAG00005003109		7464.37	-5.41052	0.180017	-30.0556	1.846e-198	1.36729e-196
ENSDLAG00005024813	cnot4a	5842.14	-2.77991	0.0924975	-30.0539	1.94084e-198	1.42546e-196
ENSDLAG00005003893	LSM14B	4587.02	-5.64447	0.187811	-30.054	1.93399e-198	1.42546e-196
ENSDLAG00005016133		4452.3	-2.80744	0.0936186	-29.988	1.40683e-197	1.02893e-195
ENSDLAG00005029860	RGS22	14822.4	-5.42722	0.181363	-29.9246	9.42195e-197	6.86232e-195
ENSDLAG00005022463	ercc8	7380.69	-4.17944	0.139856	-29.8838	3.19581e-196	2.31795e-194
ENSDLAG00005029566		3569.78	-2.64165	0.0884655	-29.8608	6.35915e-196	4.59331e-194
ENSDLAG00005015596	ccne1	3720.61	-3.94857	0.132487	-29.8034	3.53112e-195	2.54008e-193
ENSDLAG00005009384	tbrg4	6071.74	-2.96123	0.0996061	-29.7294	3.199e-194	2.29174e-192
ENSDLAG00005019458	UTP4	6204.96	-3.10301	0.104458	-29.7058	6.46481e-194	4.61244e-192
ENSDLAG00005017138		4578.68	-4.25997	0.14345	-29.6965	8.52522e-194	6.05776e-192
ENSDLAG00005022726		4448.38	-2.17201	0.0731653	-29.6863	1.15226e-193	8.15442e-192
ENSDLAG00005017432	mta2	32153.3	-4.30991	0.145229	-29.6767	1.53323e-193	1.08068e-191
ENSDLAG00005023313	mrm3a	2660.36	-2.71856	0.0916608	-29.6589	2.60259e-193	1.82704e-191
ENSDLAG00005026216		4407.3	-2.76877	0.0937408	-29.5364	9.81012e-192	6.85924e-190
ENSDLAG00005021563	TRMT2A	4738.71	-2.40904	0.081889	-29.4183	3.20314e-190	2.23071e-188
ENSDLAG00005025928		607.825	-5.11836	0.174042	-29.4087	4.24743e-190	2.94623e-188
ENSDLAG00005010029	STAC2	1364.99	-4.70868	0.160329	-29.3689	1.36942e-189	9.46145e-188
ENSDLAG00005032198		4622.01	-2.93211	0.100055	-29.305	8.96369e-189	6.16871e-187
ENSDLAG00005023617	parpbp	9577.76	-7.31318	0.249766	-29.2801	1.86129e-188	1.27589e-186
ENSDLAG00005009882		3213.72	-3.53676	0.12101	-29.2271	8.77315e-188	5.99042e-186
ENSDLAG00005008482		7739.6	-2.87248	0.0983226	-29.2149	1.25477e-187	8.5344e-186
ENSDLAG00005028117		1391.45	-3.86535	0.132433	-29.1872	2.82089e-187	1.91121e-185
ENSDLAG00005022465		5059.01	-2.24603	0.0770136	-29.1641	5.54156e-187	3.74002e-185
ENSDLAG00005014627	zfp64	1675.04	-2.69288	0.0923644	-29.1549	7.24035e-187	4.86775e-185
ENSDLAG00005006023	CAAP1	2586.64	-3.27685	0.112397	-29.1543	7.36022e-187	4.92938e-185
ENSDLAG00005014897	uqcrc2a	4207.4	-2.12114	0.0728984	-29.0973	3.88829e-186	2.59417e-184
ENSDLAG00005034765		12257.8	-3.39892	0.116832	-29.0923	4.49119e-186	2.98502e-184
ENSDLAG00005032701	CAMK2N2	1132.36	-4.29751	0.147804	-29.0758	7.27114e-186	4.81437e-184
ENSDLAG00005012475	CSNK1E	1456.19	-7.94502	0.273641	-29.0344	2.42091e-185	1.59688e-183
ENSDLAG00005019564		735.254	-5.91834	0.20402	-29.0086	5.12341e-185	3.36681e-183
ENSDLAG00005016065		4221.3	-8.17484	0.281944	-28.9946	7.70535e-185	5.04455e-183
ENSDLAG00005011335		2275.26	-2.07135	0.0715932	-28.9322	4.69637e-184	3.06315e-182
ENSDLAG00005031259		4152.22	-3.09364	0.107022	-28.9065	9.8807e-184	6.42062e-182
ENSDLAG00005007305		3294.14	3.13045	0.108351	28.8917	1.51756e-183	9.82479e-182
ENSDLAG00005024894	ubap2a	6046.44	-1.9447	0.0673324	-28.8821	2.0038e-183	1.29249e-181
ENSDLAG00005031825		1859.73	-8.03952	0.278369	-28.8808	2.08154e-183	1.3377e-181
ENSDLAG00005006243	kctd14	1074.53	-6.24398	0.216335	-28.8626	3.52206e-183	2.25515e-181
ENSDLAG00005032933	RIPK4	1484.59	-3.65146	0.126541	-28.8559	4.26737e-183	2.72239e-181
ENSDLAG00005019033	otop2	16768.9	-9.96582	0.345415	-28.8517	4.82135e-183	3.06463e-181
ENSDLAG00005000535	spout1	2631.31	-2.94066	0.101958	-28.842	6.37467e-183	4.03729e-181
ENSDLAG00005018400		3405.91	-3.94255	0.136795	-28.8208	1.17631e-182	7.42307e-181
ENSDLAG00005021660		6850.18	-3.57949	0.124263	-28.8057	1.82053e-182	1.14471e-180
ENSDLAG00005014358	si:dkey-217d24.6	2623.83	-2.4648	0.0857854	-28.7322	1.51123e-181	9.46819e-180
ENSDLAG00005007289	patl2	5123.1	-6.25315	0.21777	-28.7145	2.51842e-181	1.57221e-179
ENSDLAG00005023124	stra6	898.319	-7.54188	0.262659	-28.7136	2.57885e-181	1.60421e-179
ENSDLAG00005010302		3792.09	-3.18845	0.111078	-28.7046	3.34279e-181	2.07205e-179
ENSDLAG00005021322	H2BK1	1436.49	-7.87659	0.274645	-28.6791	6.9467e-181	4.29076e-179
ENSDLAG00005000758		10727.5	-12.7109	0.443886	-28.6354	2.43787e-180	1.50049e-178
ENSDLAG00005008093	YBX2	1142.7	-6.5399	0.228652	-28.602	6.35304e-180	3.89653e-178
ENSDLAG00005002077	znf598	4776.04	-1.98352	0.0694136	-28.5755	1.35645e-179	8.29049e-178
ENSDLAG00005016447	MOS	3038.38	-7.44335	0.260503	-28.5729	1.4578e-179	8.87887e-178
ENSDLAG00005022566		5062.9	-3.93586	0.1381	-28.5	1.17044e-178	7.10394e-177
ENSDLAG00005014148	ZFAND4	2951.74	-2.99789	0.105235	-28.4876	1.66987e-178	1.01001e-176
ENSDLAG00005033081		3485.77	-4.42444	0.155353	-28.4799	2.07811e-178	1.2526e-176
ENSDLAG00005007671		887.036	-7.66287	0.269143	-28.4714	2.64989e-178	1.59175e-176
ENSDLAG00005028460	hspb8	1107.62	6.72235	0.236516	28.4224	1.06923e-177	6.4007e-176
ENSDLAG00005028721	stx11b.1	1093.21	-5.78795	0.204071	-28.3624	5.89028e-177	3.51406e-175
ENSDLAG00005027901	tgfa	913.072	-4.50744	0.159026	-28.3441	9.89675e-177	5.88419e-175
ENSDLAG00005001468		5643.7	-2.82612	0.0997446	-28.3336	1.33342e-176	7.9011e-175
ENSDLAG00005026753	them6	3673.34	-3.25802	0.115108	-28.3039	3.09163e-176	1.82573e-174
ENSDLAG00005029711		1554.28	-3.3216	0.117425	-28.287	4.9904e-176	2.93711e-174
ENSDLAG00005024213	camk1db	1337.55	-3.6429	0.129049	-28.2289	2.58385e-175	1.51563e-173
ENSDLAG00005017304	mms19	3704.15	-1.8693	0.066293	-28.1975	6.26955e-175	3.66528e-173
ENSDLAG00005034880		2554.76	-3.12589	0.110868	-28.1948	6.78174e-175	3.95149e-173
ENSDLAG00005012484	mybl2b	26374.4	-6.25687	0.222795	-28.0836	1.55332e-173	9.02059e-172
ENSDLAG00005021341	gtf2e1	4766.01	-3.12957	0.111578	-28.0481	4.2091e-173	2.43626e-171
ENSDLAG00005000689	fkrp	886.778	-2.58406	0.0921629	-28.038	5.60283e-173	3.23226e-171
ENSDLAG00005022882	plekhg7	5387.62	-3.57971	0.127778	-28.015	1.06606e-172	6.12982e-171
ENSDLAG00005022426	farp2	4826.01	-3.6008	0.128707	-27.9767	3.11732e-172	1.78658e-170
ENSDLAG00005022090		2353.93	-4.48466	0.160617	-27.9215	1.46417e-171	8.36395e-170
ENSDLAG00005010551	TYW1B	2758.54	-2.99716	0.107743	-27.8176	2.65837e-170	1.51362e-168
ENSDLAG00005031338	degs2	1431.13	-5.28195	0.18993	-27.8101	3.27848e-170	1.86064e-168
ENSDLAG00005023183		2809.01	-3.07213	0.110567	-27.7853	6.52848e-170	3.69313e-168
ENSDLAG00005004547	pkn3	1782.91	-3.10499	0.111755	-27.7838	6.80663e-170	3.83806e-168
ENSDLAG00005018164	pigv	1932.78	-2.86367	0.103175	-27.7555	1.4967e-169	8.41232e-168
ENSDLAG00005019629	gmnn	22622.2	-6.53455	0.235928	-27.6972	7.53795e-169	4.22318e-167
ENSDLAG00005019453	grip2a	3483.48	-7.87724	0.284464	-27.6915	8.83664e-169	4.93497e-167
ENSDLAG00005009695	htt	10884.2	-1.65478	0.0597652	-27.6881	9.70928e-169	5.40504e-167
ENSDLAG00005016508		3479.24	-2.97812	0.107566	-27.6865	1.01491e-168	5.63195e-167
ENSDLAG00005021514		4460.68	-4.34932	0.157136	-27.6787	1.26174e-168	6.97948e-167
ENSDLAG00005034395	chst3a	1218.24	-4.61128	0.166963	-27.6186	6.65242e-168	3.66827e-166
ENSDLAG00005023649	gclc	1815.83	-2.39172	0.0866099	-27.6149	7.37827e-168	4.05573e-166
ENSDLAG00005006954		1492.45	-4.13955	0.149954	-27.6054	9.59197e-168	5.25604e-166
ENSDLAG00005000825	mrpl28	2548.37	-2.34101	0.0848744	-27.582	1.82914e-167	9.99167e-166
ENSDLAG00005009769	CIART	1542.62	-3.5448	0.12853	-27.5796	1.95631e-167	1.06531e-165
ENSDLAG00005001647	hspa4b	19381.2	-2.2869	0.0830149	-27.5481	4.66411e-167	2.53195e-165
ENSDLAG00005008948		3256.27	-4.32758	0.157167	-27.5349	6.72035e-167	3.6369e-165
ENSDLAG00005014969		6394.72	-3.01388	0.109478	-27.5296	7.76095e-167	4.18708e-165
ENSDLAG00005033794		5246.79	-11.8949	0.432275	-27.5169	1.10072e-166	5.92017e-165
ENSDLAG00005025079	rdh1	2127.1	-3.55642	0.129292	-27.5069	1.45095e-166	7.77993e-165
ENSDLAG00005011439	CCNA2	58471	-7.70445	0.280367	-27.4799	3.05608e-166	1.63365e-164
ENSDLAG00005004351		2412.71	-2.63438	0.0959017	-27.4695	4.05956e-166	2.16345e-164
ENSDLAG00005026985	tmem184a	2307.73	-3.16514	0.115362	-27.4366	1.00423e-165	5.33554e-164
ENSDLAG00005010461	coro2a	1228.92	-5.09781	0.185905	-27.4216	1.51431e-165	8.02123e-164
ENSDLAG00005011008	ints2	7527	-3.33096	0.121604	-27.3918	3.43702e-165	1.81508e-163
ENSDLAG00005012381	usp19	6611.03	-2.42326	0.0885064	-27.3795	4.81779e-165	2.53659e-163
ENSDLAG00005022562		9210.59	-7.42408	0.271328	-27.362	7.77568e-165	4.08165e-163
ENSDLAG00005029975	ints5	3732.41	-3.09726	0.113282	-27.3411	1.37938e-164	7.21904e-163
ENSDLAG00005015897		569.783	-3.6402	0.133388	-27.2903	5.5299e-164	2.88545e-162
ENSDLAG00005020327	kdrl	539.278	4.7617	0.17455	27.2799	7.33904e-164	3.81805e-162
ENSDLAG00005011483		13995.1	-12.2605	0.44951	-27.2754	8.31257e-164	4.31169e-162
ENSDLAG00005031469		8950.71	-2.58142	0.094696	-27.2601	1.26111e-163	6.52196e-162
ENSDLAG00005031952	pde12	2682.34	-2.87753	0.105567	-27.2578	1.34174e-163	6.91848e-162
ENSDLAG00005007836		4223.91	-8.09564	0.297054	-27.2531	1.52754e-163	7.85333e-162
ENSDLAG00005007806	thap4	3691.16	-3.62443	0.133129	-27.2248	3.30182e-163	1.69254e-161
ENSDLAG00005032128	METTL21A	3041.86	-2.98842	0.109989	-27.1702	1.46219e-162	7.4734e-161
ENSDLAG00005025050	esrp2	2629.07	-3.65635	0.134646	-27.1552	2.19746e-162	1.11987e-160
ENSDLAG00005016058	hibadhb	4672.55	-3.08257	0.11357	-27.1424	3.1123e-162	1.58148e-160
ENSDLAG00005025696		11769.1	-3.65535	0.134699	-27.1371	3.59084e-162	1.81936e-160
ENSDLAG00005007147	skiv2l	2897.74	-2.1715	0.080053	-27.1257	4.89726e-162	2.4741e-160
ENSDLAG00005013254		1179.21	-4.86751	0.17953	-27.1125	7.01764e-162	3.53511e-160
ENSDLAG00005029172		5956.3	-5.26165	0.194249	-27.0872	1.39392e-161	7.00166e-160
ENSDLAG00005020307		1701.81	4.62176	0.170942	27.0369	5.4406e-161	2.72498e-159
ENSDLAG00005009487		5750.19	-2.36068	0.0874067	-27.008	1.19055e-160	5.94592e-159
ENSDLAG00005031059	NEK6	1946.97	4.32908	0.160396	26.9899	1.94121e-160	9.66734e-159
ENSDLAG00005031210		8481.79	-1.81315	0.0672798	-26.9495	5.78759e-160	2.87407e-158
ENSDLAG00005023373	ccnb1	64041	-8.14669	0.302512	-26.9301	9.75083e-160	4.82845e-158
ENSDLAG00005011964		4087.22	-3.1928	0.118621	-26.916	1.42601e-159	7.04143e-158
ENSDLAG00005026132	RFC1	5963.92	-2.36701	0.087945	-26.9147	1.47767e-159	7.27599e-158
ENSDLAG00005016596	trim33	6024.67	-2.1166	0.0788298	-26.8503	8.36953e-159	4.10953e-157
ENSDLAG00005028131		2524.16	-3.19938	0.11921	-26.8381	1.16167e-158	5.68794e-157
ENSDLAG00005030013	tsku	747.272	3.48825	0.130045	26.8235	1.721e-158	8.4031e-157
ENSDLAG00005011599	si:dkey-28b4.8	1463.5	3.48212	0.129853	26.8158	2.11409e-158	1.02937e-156
ENSDLAG00005025601	baz2a	12253	-2.14161	0.07998	-26.7768	6.02278e-158	2.92439e-156
ENSDLAG00005027967	ovol1a	919.64	-5.73803	0.214436	-26.7586	9.79622e-158	4.74343e-156
ENSDLAG00005019244	zbtb11	2074.32	-2.79718	0.104555	-26.7532	1.13482e-157	5.47973e-156
ENSDLAG00005000945		6969.51	-4.57041	0.170873	-26.7474	1.32261e-157	6.36895e-156
ENSDLAG00005010395		6589.21	-4.80283	0.179836	-26.7067	3.9358e-157	1.89005e-155
ENSDLAG00005034531		2927.22	-10.8322	0.405884	-26.6878	6.52036e-157	3.12263e-155
ENSDLAG00005016006	hspa8b	2240.45	5.89191	0.220836	26.6801	8.02078e-157	3.83069e-155
ENSDLAG00005014543	dus2	2699.51	-2.62402	0.0983714	-26.6747	9.26623e-157	4.41345e-155
ENSDLAG00005012640		891.246	3.01689	0.113131	26.6672	1.12963e-156	5.36575e-155
ENSDLAG00005034011	bora	2628.38	-4.69182	0.176209	-26.6264	3.36196e-156	1.5926e-154
ENSDLAG00005020345	ppifb	2301.71	-1.93466	0.0726864	-26.6165	4.36818e-156	2.06367e-154
ENSDLAG00005023215	TEX264	605.076	-3.0945	0.116327	-26.6018	6.46933e-156	3.04808e-154
ENSDLAG00005014870	2007-03-01	10222.3	-2.95505	0.111114	-26.5948	7.7985e-156	3.65464e-154
ENSDLAG00005016267	nck2a	3355.99	-3.39677	0.127723	-26.5948	7.79852e-156	3.65464e-154
ENSDLAG00005030106		2069.94	-2.22183	0.0835646	-26.5882	9.29163e-156	4.34272e-154
ENSDLAG00005001665	wdr6	3692.46	-3.24733	0.122185	-26.577	1.25104e-155	5.83152e-154
ENSDLAG00005006547		1363.94	-4.93121	0.185669	-26.5591	2.01477e-155	9.36653e-154
ENSDLAG00005028635	GET1	3306.73	-2.74412	0.103412	-26.5358	3.74134e-155	1.73471e-153
ENSDLAG00005023631	TJP2	4032.68	-1.82729	0.069022	-26.474	1.93097e-154	8.92947e-153
ENSDLAG00005001151	2010-09-01	1305.15	3.28355	0.124192	26.4394	4.83272e-154	2.22892e-152
ENSDLAG00005005905	oat	1478.14	5.1965	0.196653	26.4247	7.13521e-154	3.2822e-152
ENSDLAG00005021760	myl12.2	1805.92	-2.51147	0.0951053	-26.4072	1.13211e-153	5.19404e-152
ENSDLAG00005005184		8407.66	-1.21085	0.0459033	-26.3783	2.43133e-153	1.11256e-151
ENSDLAG00005014236		1386.01	4.25718	0.161408	26.3753	2.63127e-153	1.2009e-151
ENSDLAG00005015462	rnf111	3178.22	-2.49625	0.0946909	-26.3621	3.73064e-153	1.69822e-151
ENSDLAG00005009290	adcy3b	1614.72	-3.42834	0.130235	-26.3242	1.01274e-152	4.59809e-151
ENSDLAG00005024210	nol8	4180.66	-2.8346	0.107746	-26.3081	1.55074e-152	7.02252e-151
ENSDLAG00005022995	LRPPRC	7842.52	-2.15708	0.0820734	-26.2823	3.05662e-152	1.38061e-150
ENSDLAG00005014704	vdac2	19245.9	-2.32261	0.0883868	-26.2778	3.43872e-152	1.5492e-150
ENSDLAG00005012073	qrsl1	2208.68	-2.58246	0.0983808	-26.2496	7.22395e-152	3.24614e-150
ENSDLAG00005012435	dynll2b	5342.29	-4.33866	0.165456	-26.2225	1.47314e-151	6.60271e-150
ENSDLAG00005033999	psph	1599.02	-3.01069	0.114863	-26.2111	1.98735e-151	8.88463e-150
ENSDLAG00005010713	PPP1CC	5092.13	-1.87975	0.0718189	-26.1735	5.32068e-151	2.37259e-149
ENSDLAG00005034749		2218.07	-7.72805	0.295477	-26.1545	8.76827e-151	3.89998e-149
ENSDLAG00005002211	prpf31	7848.51	-2.70452	0.103441	-26.1455	1.10808e-150	4.91606e-149
ENSDLAG00005012722	vsig8b	1559.7	-9.48387	0.363631	-26.0811	5.98066e-150	2.64663e-148
ENSDLAG00005010952		584.281	4.85818	0.186301	26.0771	6.63606e-150	2.92925e-148
ENSDLAG00005001643	KIF14	4710.62	-3.43808	0.131902	-26.0654	8.99849e-150	3.96206e-148
ENSDLAG00005031053		5333.09	-4.66398	0.179128	-26.0371	1.88122e-149	8.26222e-148
ENSDLAG00005013238	cad	9087.54	-2.40806	0.092515	-26.0289	2.33263e-149	1.02191e-147
ENSDLAG00005006640		23436.3	4.79189	0.184191	26.0158	3.28008e-149	1.43339e-147
ENSDLAG00005025890		17127.2	-3.74899	0.144311	-25.9786	8.64136e-149	3.76686e-147
ENSDLAG00005008783	sec24b	5776.44	-2.05459	0.0790977	-25.9753	9.40765e-149	4.09069e-147
ENSDLAG00005004168	WDR20	4276.15	-3.50661	0.135054	-25.9644	1.25133e-148	5.42761e-147
ENSDLAG00005025839		643.137	-4.78761	0.184591	-25.9363	2.59694e-148	1.12363e-146
ENSDLAG00005022713		1846.25	-2.76631	0.106693	-25.9277	3.24664e-148	1.40127e-146
ENSDLAG00005035112		3086.1	-5.7007	0.219885	-25.9258	3.40967e-148	1.468e-146
ENSDLAG00005005750		2987.5	-11.0867	0.428117	-25.8965	7.29985e-148	3.13517e-146
ENSDLAG00005001564	SCAF8	5294.76	-3.17879	0.122783	-25.8894	8.76114e-148	3.75355e-146
ENSDLAG00005034893	dlgap4b	1889.55	-3.6616	0.141447	-25.8867	9.40141e-148	4.01801e-146
ENSDLAG00005008870	ldlrb	1859.6	7.17716	0.277275	25.8846	9.91854e-148	4.22868e-146
ENSDLAG00005003460	plecb	4587.67	3.973	0.153536	25.8766	1.22141e-147	5.1947e-146
ENSDLAG00005034189		741.8	-4.93417	0.190687	-25.8757	1.25037e-147	5.30497e-146
ENSDLAG00005009009		606.088	3.69407	0.142813	25.8665	1.58622e-147	6.71361e-146
ENSDLAG00005006914	tle3a	3995.43	-2.65125	0.102513	-25.8625	1.75966e-147	7.42967e-146
ENSDLAG00005005269		673.632	4.75012	0.184142	25.7959	9.8565e-147	4.15161e-145
ENSDLAG00005018319		2962.07	-3.78982	0.146935	-25.7925	1.07523e-146	4.51803e-145
ENSDLAG00005000239	eif4eb	885.738	2.98846	0.115935	25.7771	1.60359e-146	6.72198e-145
ENSDLAG00005032906		2906.22	-2.84498	0.110397	-25.7705	1.89861e-146	7.93965e-145
ENSDLAG00005014077	ddx20	3815.45	-2.51062	0.097457	-25.7613	2.41014e-146	1.00547e-144
ENSDLAG00005022418		3800.66	-2.55369	0.0991693	-25.7509	3.15314e-146	1.31231e-144
ENSDLAG00005027687		36932.7	-8.15221	0.317044	-25.7132	8.32049e-146	3.45468e-144
ENSDLAG00005026087	dbr1	4239.52	-2.11752	0.0823641	-25.7093	9.20846e-146	3.81431e-144
ENSDLAG00005015191		3424.27	-3.09817	0.120688	-25.6709	2.46797e-145	1.01986e-143
ENSDLAG00005022195	dmrt1	4008.94	6.75029	0.262992	25.6673	2.71369e-145	1.11876e-143
ENSDLAG00005000613	zmpste24	8610.91	-2.72275	0.106126	-25.6559	3.63445e-145	1.49483e-143
ENSDLAG00005026092	rbm4.3	8210.8	-2.86697	0.111775	-25.6494	4.29879e-145	1.76392e-143
ENSDLAG00005007370	dmap1	3123.81	-2.35811	0.0919517	-25.6451	4.79202e-145	1.9617e-143
ENSDLAG00005018793	spire1a	2117.4	-3.64466	0.142268	-25.6182	9.55972e-145	3.9043e-143
ENSDLAG00005028500		1629.54	-2.16165	0.0843835	-25.617	9.87421e-145	4.02334e-143
ENSDLAG00005014624	nat10	4142.7	-2.51554	0.0982813	-25.5953	1.71884e-144	6.98729e-143
ENSDLAG00005025790		1516.63	-5.26842	0.205938	-25.5826	2.38125e-144	9.65758e-143
ENSDLAG00005018086	mrps27	1970.36	-2.47154	0.0966286	-25.5778	2.69667e-144	1.09115e-142
ENSDLAG00005020766	trim36	5083.95	-6.38651	0.24975	-25.5716	3.15513e-144	1.27371e-142
ENSDLAG00005012936	pkd2	989.018	5.3138	0.207847	25.5659	3.6515e-144	1.4707e-142
ENSDLAG00005032078	rab32a	2570.21	-3.11538	0.12187	-25.5632	3.9149e-144	1.57316e-142
ENSDLAG00005016678	camsap3	3622.7	-2.9945	0.117315	-25.5253	1.03278e-143	4.1406e-142
ENSDLAG00005015981	mrm2	1712.94	-3.646	0.142853	-25.5228	1.10135e-143	4.40542e-142
ENSDLAG00005001999	si:dkeyp-69b9.6	2723.18	2.65396	0.10401	25.5163	1.29971e-143	5.18696e-142
ENSDLAG00005026166	zzz3	4418.36	-2.14039	0.0839965	-25.4819	3.12899e-143	1.24589e-141
ENSDLAG00005008813		7244.42	-2.56759	0.10078	-25.4773	3.52154e-143	1.39901e-141
ENSDLAG00005014620	sall4	4768.49	-4.5256	0.177693	-25.4686	4.3908e-143	1.74039e-141
ENSDLAG00005001668		2722.81	-2.48748	0.0977083	-25.4582	5.72314e-143	2.26336e-141
ENSDLAG00005011359	psmd1	13310.9	-2.42261	0.0952012	-25.4473	7.56857e-143	2.98642e-141
ENSDLAG00005030799	ARHGAP4	5270.79	-4.13124	0.16247	-25.4276	1.24765e-142	4.91191e-141
ENSDLAG00005031795	lsm1	3505.1	-3.25939	0.128253	-25.4136	1.78265e-142	7.00241e-141
ENSDLAG00005016904	mapk13	1300.73	5.27907	0.20787	25.396	2.79092e-142	1.09384e-140
ENSDLAG00005002530		3740.02	-1.88789	0.0744541	-25.3564	7.64666e-142	2.99024e-140
ENSDLAG00005034343		1136.14	4.36187	0.172141	25.3389	1.19255e-141	4.65308e-140
ENSDLAG00005002251	SELE	1305.27	6.01796	0.237549	25.3336	1.36346e-141	5.30809e-140
ENSDLAG00005030557	ino80da	752.344	-3.45272	0.136481	-25.2982	3.33953e-141	1.29722e-139
ENSDLAG00005019492		965.309	-5.53455	0.21882	-25.2927	3.83904e-141	1.48795e-139
ENSDLAG00005032828	GTF2A1L	3091.57	-6.63477	0.262529	-25.2725	6.40437e-141	2.47674e-139
ENSDLAG00005033478		1224.78	5.67181	0.224569	25.2565	9.61468e-141	3.71004e-139
ENSDLAG00005021298		3925.83	-2.39782	0.0949551	-25.2522	1.07229e-140	4.12853e-139
ENSDLAG00005015957	rgl3a	2470.52	-6.91302	0.27426	-25.206	3.43868e-140	1.32106e-138
ENSDLAG00005015518	DCK	3705.03	-5.29043	0.209927	-25.2013	3.88096e-140	1.4877e-138
ENSDLAG00005006775		1584.5	-2.23484	0.0887306	-25.1868	5.59046e-140	2.13832e-138
ENSDLAG00005006285		579.729	-3.55234	0.141104	-25.1753	7.4778e-140	2.85397e-138
ENSDLAG00005023267		3789.09	-1.84811	0.0734253	-25.17	8.53774e-140	3.25141e-138
ENSDLAG00005005647		658.163	5.41723	0.215319	25.1591	1.12249e-139	4.26546e-138
ENSDLAG00005018338		31087.9	-1.94934	0.0775273	-25.1439	1.64944e-139	6.25427e-138
ENSDLAG00005021657		6174.55	-2.0098	0.0799735	-25.1309	2.28795e-139	8.65656e-138
ENSDLAG00005034052		659.174	-6.82407	0.271869	-25.1005	4.90569e-139	1.85208e-137
ENSDLAG00005000194		5672.81	-2.71002	0.108108	-25.0677	1.11828e-138	4.21284e-137
ENSDLAG00005012823		52364	12.1101	0.48311	25.0671	1.13772e-138	4.27685e-137
ENSDLAG00005018779		16269.3	-2.46497	0.0983521	-25.0627	1.26911e-138	4.76052e-137
ENSDLAG00005014751		6404.63	6.73686	0.269305	25.0157	4.12925e-138	1.54559e-136
ENSDLAG00005015206	tmem209	3882.85	-2.63152	0.105263	-24.9995	6.1875e-138	2.31106e-136
ENSDLAG00005016510		2079.69	-3.47038	0.138819	-24.9994	6.20616e-138	2.31309e-136
ENSDLAG00005031698	MMAA	2574.32	-3.58927	0.143592	-24.9963	6.70401e-138	2.49332e-136
ENSDLAG00005014915		2936.99	-2.39241	0.0957315	-24.9909	7.6857e-138	2.85236e-136
ENSDLAG00005008982	dlst	8295.27	-1.98431	0.0795389	-24.9477	2.26378e-137	8.38367e-136
ENSDLAG00005017164	g3bp1	16728.7	-2.22692	0.0893375	-24.927	3.79302e-137	1.40173e-135
ENSDLAG00005009120	ABCF2	14980.1	-3.41707	0.137204	-24.9051	6.55476e-137	2.41724e-135
ENSDLAG00005014586	qser1	883.143	3.12563	0.125591	24.8874	1.0181e-136	3.74661e-135
ENSDLAG00005026036		2111.81	-2.89085	0.11622	-24.874	1.42268e-136	5.22447e-135
ENSDLAG00005021698	ARHGAP21	1271.04	5.98652	0.241054	24.8348	3.7779e-136	1.38444e-134
ENSDLAG00005001489		4545.51	-2.58658	0.104247	-24.812	6.65224e-136	2.43266e-134
ENSDLAG00005024848		4857.11	-2.14057	0.0862979	-24.8044	8.03998e-136	2.93401e-134
ENSDLAG00005001368		2600.28	6.80756	0.274706	24.7813	1.42625e-135	5.19393e-134
ENSDLAG00005009764		456.653	-5.74526	0.231979	-24.7664	2.0663e-135	7.50914e-134
ENSDLAG00005031366		976.454	-3.61708	0.146255	-24.7313	4.92644e-135	1.7866e-133
ENSDLAG00005029297	cidea	670.776	-6.35398	0.257132	-24.7109	8.15935e-135	2.95291e-133
ENSDLAG00005033884		372.992	-5.02827	0.203598	-24.6971	1.14847e-134	4.1478e-133
ENSDLAG00005010410	NGLY1	2701.98	-2.41281	0.0976989	-24.6964	1.16824e-134	4.21047e-133
ENSDLAG00005008333	slc38a8a	3948.19	-4.46077	0.180724	-24.6827	1.64007e-134	5.89884e-133
ENSDLAG00005025294		3588.05	-2.86932	0.116344	-24.6623	2.71357e-134	9.73987e-133
ENSDLAG00005013166		512.289	-4.74446	0.192506	-24.6458	4.08258e-134	1.46237e-132
ENSDLAG00005011787	ube3c	3284.31	-2.03684	0.0826668	-24.6391	4.81294e-134	1.72045e-132
ENSDLAG00005011414		3505.37	-2.36294	0.0960044	-24.6128	9.2105e-134	3.2857e-132
ENSDLAG00005016067	zgc:158403	1629.06	-3.29447	0.133923	-24.5998	1.27024e-133	4.52216e-132
ENSDLAG00005023642	eloal	5145.53	-4.45669	0.18128	-24.5845	1.84824e-133	6.56653e-132
ENSDLAG00005024570	nin	7300.08	-2.23642	0.0909974	-24.5767	2.24247e-133	7.95099e-132
ENSDLAG00005020359	EPC1	5477.68	-2.11243	0.0860388	-24.5521	4.11085e-133	1.45461e-131
ENSDLAG00005018242	sppl3	3589.6	-2.42789	0.098899	-24.5492	4.41552e-133	1.55926e-131
ENSDLAG00005021817		8845.81	-4.4115	0.179956	-24.5143	1.03928e-132	3.66261e-131
ENSDLAG00005022365		672.965	-4.34815	0.177733	-24.4645	3.52668e-132	1.24037e-130
ENSDLAG00005029146	ranbp9	2891.14	-3.13194	0.128057	-24.4574	4.20203e-132	1.47493e-130
ENSDLAG00005025519	abl2	2162.79	-1.84254	0.075378	-24.444	5.82643e-132	2.03996e-130
ENSDLAG00005013633		894.05	4.99839	0.204484	24.444	5.83512e-132	2.03996e-130
ENSDLAG00005010144	wdr3	6928.25	-2.5612	0.10487	-24.4225	9.86373e-132	3.44148e-130
ENSDLAG00005024256	gpat3	661.751	5.30822	0.217355	24.4219	1.00102e-131	3.48561e-130
ENSDLAG00005007634	SYTL4	8798.81	-3.19108	0.130691	-24.417	1.12842e-131	3.92144e-130
ENSDLAG00005018467	CDK6	1143.73	-4.37489	0.179327	-24.3962	1.87697e-131	6.50981e-130
ENSDLAG00005008073	spty2d1	3367.84	-3.16907	0.129931	-24.3905	2.1586e-131	7.47176e-130
ENSDLAG00005026229		16952.1	-3.34134	0.137007	-24.3882	2.28123e-131	7.8806e-130
ENSDLAG00005000743	sulf1	4653.21	-2.85601	0.117171	-24.3746	3.17799e-131	1.09568e-129
ENSDLAG00005020020	blcap	965.726	-3.29127	0.135048	-24.3711	3.46601e-131	1.19264e-129
ENSDLAG00005004353	ubr5	14149.1	-1.831	0.0751371	-24.3687	3.67121e-131	1.26076e-129
ENSDLAG00005018183	arid1aa	13695.2	-3.23547	0.132835	-24.357	4.88754e-131	1.67518e-129
ENSDLAG00005030796		19515.1	5.20391	0.213984	24.3192	1.22788e-130	4.20028e-129
ENSDLAG00005004629	znf292b	4469.39	-2.5195	0.103675	-24.3018	1.87729e-130	6.40917e-129
ENSDLAG00005016459	uchl5	7960.57	-2.7713	0.114039	-24.3013	1.90134e-130	6.47863e-129
ENSDLAG00005020951	bmpr1aa	3247.54	-2.40076	0.098827	-24.2926	2.34656e-130	7.98013e-129
ENSDLAG00005000616	waca	12444.2	-2.50722	0.103316	-24.2675	4.32439e-130	1.46778e-128
ENSDLAG00005031410	bag2	1329.2	6.54517	0.269822	24.2574	5.52862e-130	1.87287e-128
ENSDLAG00005005226	dhx34	3768.85	-2.96615	0.12231	-24.2511	6.43581e-130	2.17597e-128
ENSDLAG00005000387		12573.1	-2.62853	0.108441	-24.2394	8.55062e-130	2.88542e-128
ENSDLAG00005018626	zc3h13	6444.17	-1.95394	0.080668	-24.222	1.30604e-129	4.39877e-128
ENSDLAG00005009205		942.925	-3.02268	0.124807	-24.2189	1.40675e-129	4.72883e-128
ENSDLAG00005002123		5744.44	-4.27111	0.176503	-24.1985	2.30452e-129	7.73185e-128
ENSDLAG00005004893	mief1	5903.19	-2.71783	0.112315	-24.1982	2.32281e-129	7.77829e-128
ENSDLAG00005009565	supv3l1	3631.72	-2.36759	0.0979233	-24.178	3.78846e-129	1.2662e-127
ENSDLAG00005007309	tbc1d30	1887.25	-2.53569	0.104924	-24.1669	4.95806e-129	1.65395e-127
ENSDLAG00005019823	rad18	2799.71	-2.384	0.0986823	-24.1584	6.10041e-129	2.03115e-127
ENSDLAG00005026198	ACADM	11779.2	-2.3429	0.097076	-24.1347	1.08025e-128	3.58989e-127
ENSDLAG00005006406		9396.34	-2.65486	0.110076	-24.1186	1.59704e-128	5.29721e-127
ENSDLAG00005014318		2733.6	7.32273	0.303701	24.1116	1.88812e-128	6.25082e-127
ENSDLAG00005000587	MTPAP	3803.43	-3.21981	0.133552	-24.109	2.01163e-128	6.64713e-127
ENSDLAG00005008966	ccnc	2249.79	-2.2525	0.0934529	-24.103	2.32273e-128	7.66062e-127
ENSDLAG00005032642		3931.61	-11.3598	0.471524	-24.0917	3.05563e-128	1.00588e-126
ENSDLAG00005017841		4355.24	-12.0414	0.499816	-24.0916	3.06355e-128	1.00659e-126
ENSDLAG00005012302		5289.52	-12.3271	0.511724	-24.0893	3.23578e-128	1.06119e-126
ENSDLAG00005034955		509.815	6.52424	0.270862	24.0869	3.42673e-128	1.12171e-126
ENSDLAG00005027308	fabp7a	3773.45	9.23935	0.383621	24.0846	3.6264e-128	1.18485e-126
ENSDLAG00005028170		1595.66	4.72004	0.19638	24.0352	1.19266e-127	3.8895e-126
ENSDLAG00005010197	kdm4ab	4798.72	-2.22159	0.0924436	-24.0318	1.29361e-127	4.21086e-126
ENSDLAG00005021171	ccnk	2371.88	-2.90736	0.121199	-23.9884	3.67343e-127	1.19352e-125
ENSDLAG00005018833	acvr2ba	633.585	-3.55639	0.148466	-23.9543	8.33787e-127	2.70401e-125
ENSDLAG00005022085	sharpin	1907.77	-2.54818	0.106405	-23.9479	9.71483e-127	3.14473e-125
ENSDLAG00005034840		410.439	4.81126	0.200981	23.9389	1.20462e-126	3.89219e-125
ENSDLAG00005025662	cstf1	3105.67	-3.31119	0.138392	-23.9261	1.6385e-126	5.2843e-125
ENSDLAG00005011064		3044.91	-2.76495	0.115679	-23.902	2.91817e-126	9.39404e-125
ENSDLAG00005011814		5706.25	4.14919	0.173829	23.8694	6.36865e-126	2.0464e-124
ENSDLAG00005032326	stmn1b	3033.96	6.55235	0.274595	23.8619	7.62133e-126	2.44442e-124
ENSDLAG00005008123	haus3	2345.17	-2.1479	0.0900282	-23.858	8.35869e-126	2.676e-124
ENSDLAG00005000068		4061.95	-3.17925	0.133333	-23.8444	1.15781e-125	3.69992e-124
ENSDLAG00005022029	SCD	1098.77	5.15548	0.216289	23.8361	1.41288e-125	4.50678e-124
ENSDLAG00005001751		3983.8	-3.58954	0.150595	-23.8358	1.42053e-125	4.52294e-124
ENSDLAG00005027279	rbm24b	457.802	-3.32986	0.13971	-23.8341	1.47945e-125	4.70196e-124
ENSDLAG00005009046		15986.9	-8.32684	0.349488	-23.8259	1.80241e-125	5.71798e-124
ENSDLAG00005001065	nup43	1823.22	-2.72893	0.114567	-23.8195	2.09904e-125	6.64695e-124
ENSDLAG00005022689	adssl	3731.03	-1.76887	0.074289	-23.8106	2.59278e-125	8.19562e-124
ENSDLAG00005020915		4297.32	-2.76549	0.116199	-23.7997	3.36521e-125	1.0618e-123
ENSDLAG00005011040	ano10a	2679.72	-2.39131	0.100571	-23.7772	5.749e-125	1.81068e-123
ENSDLAG00005023480	gys1	950.25	-3.44782	0.145046	-23.7706	6.72512e-125	2.1143e-123
ENSDLAG00005001192		2428.09	7.73385	0.32555	23.7562	9.4755e-125	2.97364e-123
ENSDLAG00005034213	hdgfl2	3755.02	-2.15721	0.0908101	-23.7551	9.72361e-125	3.04604e-123
ENSDLAG00005008731	sec24a	5793.7	-2.09715	0.0882861	-23.7541	9.97197e-125	3.11825e-123
ENSDLAG00005025493	marveld2b	578.95	-5.2617	0.221754	-23.7276	1.86981e-124	5.83646e-123
ENSDLAG00005006233	tomm40l	5488.97	-2.43379	0.102744	-23.688	4.79952e-124	1.49546e-122
ENSDLAG00005009085	FRK	2178.68	-4.99758	0.211181	-23.6649	8.28339e-124	2.5764e-122
ENSDLAG00005029287	aurkb	2919.93	-4.41057	0.186382	-23.6642	8.44004e-124	2.62046e-122
ENSDLAG00005022506	asap2a	2210.64	-3.40126	0.143822	-23.6491	1.20467e-123	3.73363e-122
ENSDLAG00005027362		9656.03	-11.1759	0.472795	-23.638	1.56844e-123	4.85243e-122
ENSDLAG00005028037	tpra	5995.8	-2.04165	0.0863811	-23.6354	1.66884e-123	5.15393e-122
ENSDLAG00005024886	sf3a2	3748.3	-2.32978	0.0986193	-23.624	2.18544e-123	6.73747e-122
ENSDLAG00005025457	TBL1X	2130.18	-3.11954	0.13215	-23.6062	3.33056e-123	1.02497e-121
ENSDLAG00005014759	il17rc	1478.4	4.85192	0.205637	23.5946	4.3823e-123	1.34627e-121
ENSDLAG00005033739		1902.31	-5.84695	0.247857	-23.59	4.88401e-123	1.49776e-121
ENSDLAG00005001572	casp7	690.973	5.92975	0.251436	23.5835	5.69284e-123	1.74275e-121
ENSDLAG00005012885		1090.01	4.74111	0.201268	23.5562	1.08459e-122	3.31445e-121
ENSDLAG00005015686		2108.52	-1.97132	0.0837125	-23.5487	1.29414e-122	3.94792e-121
ENSDLAG00005009442	mpnd	419.547	4.91576	0.208937	23.5275	2.13181e-122	6.49199e-121
ENSDLAG00005015017	zc3h7a	6144.35	-2.08146	0.088522	-23.5135	2.97049e-122	9.03029e-121
ENSDLAG00005011782	grk6	1032.65	5.3591	0.227933	23.5117	3.09325e-122	9.38716e-121
ENSDLAG00005032507		4223.01	-3.30609	0.140653	-23.5053	3.60405e-122	1.09183e-120
ENSDLAG00005014517		6848.68	-2.22692	0.0947773	-23.4963	4.44785e-122	1.34513e-120
ENSDLAG00005026866	SAMD8	2045.31	-2.58966	0.110224	-23.4946	4.63562e-122	1.39949e-120
ENSDLAG00005029775	ARMC1	5101.44	-1.7651	0.0751426	-23.49	5.15579e-122	1.55385e-120
ENSDLAG00005014441		4819.88	-4.80741	0.204709	-23.4841	5.92435e-122	1.7824e-120
ENSDLAG00005004107		1394.83	-2.74429	0.116858	-23.484	5.94447e-122	1.78538e-120
ENSDLAG00005030519		2439.98	-2.95481	0.125935	-23.463	9.73722e-122	2.91949e-120
ENSDLAG00005026743		4409.77	-1.87282	0.0799844	-23.4148	3.0211e-121	9.04261e-120
ENSDLAG00005019774		5815.69	-3.95177	0.168848	-23.4042	3.8717e-121	1.15688e-119
ENSDLAG00005001627		1930.17	-3.91172	0.167139	-23.404	3.88798e-121	1.15976e-119
ENSDLAG00005014402	arid3b	4621.36	-4.73829	0.202633	-23.3836	6.2721e-121	1.86774e-119
ENSDLAG00005034309		6354.5	8.35708	0.357712	23.3626	1.02676e-120	3.05234e-119
ENSDLAG00005007331	mycla	2153.11	-2.39408	0.102524	-23.3515	1.33193e-120	3.95284e-119
ENSDLAG00005027377		2379.26	-2.17079	0.0929807	-23.3467	1.48871e-120	4.41062e-119
ENSDLAG00005010532	top2b	7363.45	-2.314	0.0991287	-23.3434	1.60702e-120	4.75309e-119
ENSDLAG00005009646	prelid3b	701.604	-3.26961	0.140087	-23.3399	1.74722e-120	5.15902e-119
ENSDLAG00005032408		4768.56	-12.3443	0.529241	-23.3245	2.50074e-120	7.37148e-119
ENSDLAG00005021647	calua	1176.47	4.87954	0.209481	23.2935	5.165e-120	1.51994e-118
ENSDLAG00005033525	tmpoa	2815.07	-2.11503	0.0908005	-23.2931	5.20185e-120	1.52821e-118
ENSDLAG00005020167	ramp2	747.808	4.05811	0.174297	23.2827	6.64085e-120	1.94768e-118
ENSDLAG00005008714		1538.29	-2.75365	0.118295	-23.2779	7.42883e-120	2.17514e-118
ENSDLAG00005029505	miga1	1353.01	3.89278	0.167284	23.2705	8.82559e-120	2.57979e-118
ENSDLAG00005024433	nisch	3046.48	-2.02934	0.0872395	-23.2617	1.08219e-119	3.15803e-118
ENSDLAG00005021423	SPOPL	4714.15	-2.5545	0.109862	-23.2518	1.3635e-119	3.97233e-118
ENSDLAG00005017293		5394.72	-4.09857	0.176352	-23.2408	1.76226e-119	5.12552e-118
ENSDLAG00005033997		7085.3	4.58252	0.197329	23.2227	2.68721e-119	7.80273e-118
ENSDLAG00005004123	ints14	3254.25	-2.05337	0.0884961	-23.2029	4.25328e-119	1.23296e-117
ENSDLAG00005025396		17039.6	-4.25888	0.183595	-23.1971	4.87232e-119	1.41007e-117
ENSDLAG00005025959	dnttip2	6264.1	-3.0377	0.131019	-23.1852	6.41665e-119	1.85393e-117
ENSDLAG00005031993	tmem120b	4168.57	-2.68313	0.115765	-23.1773	7.70871e-119	2.22357e-117
ENSDLAG00005033696	rfxap	1158.66	-2.38354	0.102846	-23.1757	8.00006e-119	2.30381e-117
ENSDLAG00005003174	arih2	10247.3	-1.86824	0.0806231	-23.1726	8.61384e-119	2.47648e-117
ENSDLAG00005025612	kcnc2	812.44	6.80182	0.2937	23.1591	1.17749e-118	3.37971e-117
ENSDLAG00005022104	gatb	1408.67	-3.06299	0.132286	-23.1542	1.31753e-118	3.77549e-117
ENSDLAG00005015986	st6gal2a	777.671	-6.18013	0.267002	-23.1464	1.58201e-118	4.52596e-117
ENSDLAG00005027806	tmem30b	865.625	-3.89368	0.168354	-23.1279	2.42558e-118	6.92798e-117
ENSDLAG00005004760	gnptg	1028.01	-2.2821	0.0986908	-23.1238	2.67138e-118	7.61757e-117
ENSDLAG00005016583	CLSPN	7339.31	-2.53425	0.109601	-23.1225	2.75064e-118	7.83081e-117
ENSDLAG00005001036	zp3d.2	1792.66	-6.18923	0.268194	-23.0775	7.80003e-118	2.21699e-116
ENSDLAG00005011786		2082.56	-2.13209	0.0924378	-23.0651	1.03782e-117	2.94499e-116
ENSDLAG00005000102	kif16bb	4843.57	-6.52807	0.283876	-22.9962	5.0842e-117	1.44039e-115
ENSDLAG00005024235	fat1a	1970.47	4.36835	0.190003	22.9909	5.74195e-117	1.6241e-115
ENSDLAG00005000328	eif4a2	6606.52	3.4164	0.148599	22.9908	5.76496e-117	1.62797e-115
ENSDLAG00005023046		4099.69	-4.76495	0.20741	-22.9736	8.57098e-117	2.41646e-115
ENSDLAG00005005738		8657.14	-2.25614	0.0982746	-22.9575	1.23899e-116	3.48753e-115
ENSDLAG00005031067		3339	2.62025	0.114247	22.9349	2.08575e-116	5.86157e-115
ENSDLAG00005009228	brpf1	2953.24	-1.81573	0.0791767	-22.9326	2.19863e-116	6.16887e-115
ENSDLAG00005021471	aclya	5878.04	-2.35813	0.10302	-22.89	5.84199e-116	1.6365e-114
ENSDLAG00005021510	rpap1	2920.92	-2.23779	0.0978747	-22.8638	1.06452e-115	2.97724e-114
ENSDLAG00005024196		1028.03	-2.64514	0.115707	-22.8607	1.14305e-115	3.19177e-114
ENSDLAG00005023637		2745.07	-2.21009	0.0968395	-22.8222	2.76258e-115	7.70174e-114
ENSDLAG00005023386	serinc5	5987.22	4.67769	0.205297	22.785	6.45575e-115	1.79692e-113
ENSDLAG00005025649		1545.46	-3.26949	0.143542	-22.7772	7.72138e-115	2.14578e-113
ENSDLAG00005009387	pelp1	7472.05	-2.62646	0.115313	-22.7769	7.77427e-115	2.15705e-113
ENSDLAG00005033458	otx1	735.846	-7.73713	0.339941	-22.7602	1.13778e-114	3.15189e-113
ENSDLAG00005017082		12423	-2.78215	0.122379	-22.7339	2.06951e-114	5.72389e-113
ENSDLAG00005029939	tmem165	5967.57	-1.64575	0.0724141	-22.7269	2.43144e-114	6.71432e-113
ENSDLAG00005017913		478.808	-5.7843	0.254574	-22.7215	2.74943e-114	7.58046e-113
ENSDLAG00005020501	YME1L1	2983.51	-1.59296	0.0701264	-22.7156	3.14128e-114	8.64719e-113
ENSDLAG00005002768		3430.84	-3.04959	0.1343	-22.7073	3.79183e-114	1.04216e-112
ENSDLAG00005017086		1703.35	-9.84562	0.43364	-22.7046	4.03586e-114	1.10749e-112
ENSDLAG00005004173	alkbh1	1516.06	-2.91328	0.128328	-22.7019	4.29284e-114	1.17616e-112
ENSDLAG00005017919	rcc1	7387.63	-3.36274	0.148137	-22.7003	4.45129e-114	1.21766e-112
ENSDLAG00005013887	tbc1d9	5094.37	-4.51948	0.199162	-22.6924	5.3232e-114	1.4539e-112
ENSDLAG00005018477		3664.93	-2.18194	0.0962727	-22.6642	1.01094e-113	2.75682e-112
ENSDLAG00005028308	lysmd2	965.669	-2.67552	0.118155	-22.6441	1.59539e-113	4.34384e-112
ENSDLAG00005020189		4884.69	-2.32634	0.102737	-22.6436	1.61387e-113	4.38732e-112
ENSDLAG00005022316	csnk2a2a	3078.04	-2.67007	0.117979	-22.6318	2.10942e-113	5.72556e-112
ENSDLAG00005010647		1086.13	-6.75512	0.298536	-22.6275	2.32505e-113	6.30106e-112
ENSDLAG00005016770	ppp4r4	418.418	4.66558	0.2062	22.6264	2.38156e-113	6.44421e-112
ENSDLAG00005009617	slc48a1a	5314.87	-2.80979	0.124216	-22.6202	2.7413e-113	7.40616e-112
ENSDLAG00005021542		455.459	5.07333	0.224326	22.6159	3.02463e-113	8.15905e-112
ENSDLAG00005024606		4842.22	-2.7149	0.120103	-22.6048	3.88818e-113	1.04723e-111
ENSDLAG00005001476	tgfbr3	892.749	5.59472	0.24793	22.5657	9.41745e-113	2.53257e-111
ENSDLAG00005009546	gcna	6707.57	-5.18986	0.230013	-22.5634	9.92318e-113	2.66447e-111
ENSDLAG00005005244	ggnbp2	4268.23	-2.09831	0.0930404	-22.5527	1.26433e-112	3.38964e-111
ENSDLAG00005028085		2076.14	-2.62326	0.116319	-22.5522	1.27704e-112	3.41848e-111
ENSDLAG00005010040	exoc3l1	1059.18	5.77622	0.256197	22.546	1.47058e-112	3.93053e-111
ENSDLAG00005012472	mical1	4348.4	-2.36545	0.105006	-22.5268	2.26508e-112	6.04062e-111
ENSDLAG00005010517		4964.34	-2.33466	0.103639	-22.5268	2.26696e-112	6.04062e-111
ENSDLAG00005008232		4663.05	-2.39364	0.106284	-22.5212	2.57398e-112	6.84828e-111
ENSDLAG00005020513	stat3	4843.01	3.00249	0.13351	22.4888	5.34223e-112	1.41918e-110
ENSDLAG00005026653	ogfrl2	619.389	5.37942	0.239342	22.4759	7.1516e-112	1.89696e-110
ENSDLAG00005018128		7582.59	-1.94184	0.0864189	-22.4701	8.13801e-112	2.15534e-110
ENSDLAG00005022395		10092.4	-4.76297	0.211985	-22.4684	8.4597e-112	2.23715e-110
ENSDLAG00005022824		5916.69	-3.70756	0.165152	-22.4494	1.29753e-111	3.4261e-110
ENSDLAG00005008477		296.825	-4.57869	0.204053	-22.4387	1.65051e-111	4.35157e-110
ENSDLAG00005029368	tmem39a	3902.99	-2.74875	0.122613	-22.418	2.62595e-111	6.91289e-110
ENSDLAG00005025254		586.071	-6.08881	0.271681	-22.4116	3.03216e-111	7.97026e-110
ENSDLAG00005012212	PCBP2	5403.89	-1.64983	0.0736475	-22.4018	3.78396e-111	9.93147e-110
ENSDLAG00005001597		770.691	-2.82397	0.12617	-22.3824	5.84442e-111	1.53164e-109
ENSDLAG00005001621		2524.38	-2.88923	0.129139	-22.373	7.20992e-111	1.88667e-109
ENSDLAG00005028096		625.53	-3.56522	0.15937	-22.3707	7.59726e-111	1.98505e-109
ENSDLAG00005022165		9011.5	-1.53991	0.0688513	-22.3658	8.48362e-111	2.21334e-109
ENSDLAG00005006017	prmt1	33073.7	-1.72335	0.077072	-22.3603	9.58571e-111	2.49714e-109
ENSDLAG00005034358	klhl26	1693.68	-3.51298	0.157303	-22.3326	1.78079e-110	4.63216e-109
ENSDLAG00005015768	spire2	2950.78	-3.45479	0.154811	-22.3161	2.57751e-110	6.69464e-109
ENSDLAG00005024486	fkbp4	5112.04	-3.75264	0.168329	-22.2934	4.2779e-110	1.10946e-108
ENSDLAG00005001972		1441.38	-3.24997	0.145807	-22.2896	4.66548e-110	1.20819e-108
ENSDLAG00005019798		1007.1	-7.62296	0.342012	-22.2886	4.76754e-110	1.23279e-108
ENSDLAG00005024435	agr2	1859.66	-4.75383	0.213387	-22.278	6.04428e-110	1.56062e-108
ENSDLAG00005001051		1763.02	5.46678	0.245607	22.2583	9.37605e-110	2.41731e-108
ENSDLAG00005032722	ndc1	7950.1	-2.24791	0.101053	-22.2448	1.2667e-109	3.26096e-108
ENSDLAG00005008265	ep300b	7788.17	-2.47874	0.111467	-22.2375	1.49196e-109	3.83521e-108
ENSDLAG00005012233	pim1	2180.55	4.3703	0.19672	22.2158	2.41475e-109	6.19821e-108
ENSDLAG00005034163	rnf146	4992.92	-2.63412	0.118606	-22.2091	2.80775e-109	7.19639e-108
ENSDLAG00005012998		1138.06	-2.35645	0.106133	-22.2029	3.21921e-109	8.23892e-108
ENSDLAG00005000483	ptp4a2a	433.822	4.23101	0.190591	22.1994	3.48141e-109	8.89693e-108
ENSDLAG00005032593		2382.4	7.53037	0.33937	22.1893	4.36095e-109	1.11284e-107
ENSDLAG00005009268	si:ch211-269e2.1	1564.22	3.28242	0.148122	22.1602	8.32368e-109	2.12096e-107
ENSDLAG00005029746	ubiad1	2277.84	-2.13822	0.0964897	-22.1601	8.33589e-109	2.12098e-107
ENSDLAG00005020452		2416.29	-1.97835	0.0893145	-22.1504	1.03511e-108	2.6299e-107
ENSDLAG00005024749		3926.26	-1.61954	0.0731506	-22.1398	1.30933e-108	3.32178e-107
ENSDLAG00005009795	si:ch211-114c17.1	3947.33	-1.96494	0.0887708	-22.135	1.45462e-108	3.68503e-107
ENSDLAG00005009254	ogt.1	5745.61	3.05697	0.138186	22.1221	1.93621e-108	4.89796e-107
ENSDLAG00005009678	HADH	1489.58	-1.88125	0.085047	-22.1201	2.02462e-108	5.11422e-107
ENSDLAG00005005884	trpc4apa	4580.38	-2.33836	0.105738	-22.1147	2.28222e-108	5.75659e-107
ENSDLAG00005012236		730.204	-3.96798	0.179644	-22.088	4.11994e-108	1.0377e-106
ENSDLAG00005028449		5422.11	-3.20786	0.145322	-22.0742	5.5993e-108	1.40829e-106
ENSDLAG00005010566	plvapa	4817.39	4.31504	0.195526	22.0689	6.2844e-108	1.57832e-106
ENSDLAG00005000004		528.597	5.71204	0.258878	22.0646	6.91459e-108	1.7341e-106
ENSDLAG00005026986	PPIG	8418.08	-3.16982	0.143772	-22.0476	1.00811e-107	2.52461e-106
ENSDLAG00005015680	poldip3	4203.36	-1.87848	0.0852957	-22.0231	1.73063e-107	4.32782e-106
ENSDLAG00005029512	flot2a	5964.15	3.64168	0.165369	22.0215	1.79219e-107	4.47535e-106
ENSDLAG00005012616	gtf2h1	3132.08	-2.30368	0.104646	-22.014	2.11301e-107	5.26897e-106
ENSDLAG00005001162	tsen15	2835.02	-4.41906	0.200787	-22.0087	2.37451e-107	5.9126e-106
ENSDLAG00005030846	purab	864.171	4.72291	0.21463	22.0048	2.58784e-107	6.43463e-106
ENSDLAG00005028186	aktip	4845.9	-2.57379	0.117103	-21.9789	4.58173e-107	1.13762e-105
ENSDLAG00005021087	hdac10	2982.88	-2.99232	0.136156	-21.9772	4.75962e-107	1.18012e-105
ENSDLAG00005019343	nup133	4915.41	-2.33531	0.1063	-21.969	5.70688e-107	1.41298e-105
ENSDLAG00005025704	kif19	987.498	6.00002	0.273307	21.9534	8.03207e-107	1.98586e-105
ENSDLAG00005003614		4454.98	-1.46691	0.0668335	-21.9486	8.9212e-107	2.20258e-105
ENSDLAG00005008391		330.774	4.25685	0.193966	21.9464	9.36632e-107	2.30921e-105
ENSDLAG00005003427		3699.53	-2.14519	0.0977563	-21.9442	9.83333e-107	2.42094e-105
ENSDLAG00005030149		1808.03	-1.81846	0.0829396	-21.9251	1.4977e-106	3.68211e-105
ENSDLAG00005028376	traf2b	1244.26	2.62623	0.119882	21.9068	2.23591e-106	5.48928e-105
ENSDLAG00005012324	flad1	4088.15	-1.94205	0.0886687	-21.9023	2.47068e-106	6.05715e-105
ENSDLAG00005004446	top1l	10652	-2.65859	0.121484	-21.8843	3.66764e-106	8.97904e-105
ENSDLAG00005002420	cnot3a	7242.9	-1.88547	0.0861709	-21.8805	3.98059e-106	9.73158e-105
ENSDLAG00005009456	slc25a34	992.433	-3.35931	0.153635	-21.8655	5.53093e-106	1.35029e-104
ENSDLAG00005021682	irf6	3353.46	-3.07243	0.140676	-21.8404	9.58595e-106	2.33699e-104
ENSDLAG00005029947		2705.82	2.36519	0.108297	21.8398	9.71748e-106	2.36576e-104
ENSDLAG00005015419	micall2a	1010.18	-3.91985	0.179594	-21.8262	1.30924e-105	3.18295e-104
ENSDLAG00005014860	psat1	5099.3	-4.14702	0.190021	-21.824	1.37324e-105	3.33392e-104
ENSDLAG00005017395		20025.9	-1.98127	0.0907959	-21.8211	1.4631e-105	3.54715e-104
ENSDLAG00005016204	pes	6851.75	-1.46254	0.0670316	-21.8187	1.54297e-105	3.73561e-104
ENSDLAG00005002161	cpamd8	2524.41	-1.87179	0.0858538	-21.802	2.21947e-105	5.36602e-104
ENSDLAG00005029331		3375.01	-3.11752	0.143036	-21.7953	2.56906e-105	6.20265e-104
ENSDLAG00005033329	pdap1a	10771.5	-1.90208	0.0872764	-21.7938	2.65759e-105	6.40754e-104
ENSDLAG00005027862	h2ax	3836.87	-4.0592	0.186284	-21.7904	2.85856e-105	6.8826e-104
ENSDLAG00005007376		821.352	-6.61722	0.303693	-21.7891	2.94088e-105	7.07107e-104
ENSDLAG00005006063	gemin4	2528.84	-3.59704	0.165195	-21.7745	4.04977e-105	9.7239e-104
ENSDLAG00005002193		1341.65	-2.72616	0.125236	-21.7681	4.65285e-105	1.11566e-103
ENSDLAG00005012129	NEDD4	1174.13	4.05105	0.186132	21.7644	5.04445e-105	1.2079e-103
ENSDLAG00005006310		1756.39	-4.31498	0.198303	-21.7596	5.60688e-105	1.34074e-103
ENSDLAG00005010235		1460.24	-2.21323	0.101817	-21.7374	9.0891e-105	2.17046e-103
ENSDLAG00005004923	raf1a	6159.69	-3.1628	0.145529	-21.7331	9.99053e-105	2.38246e-103
ENSDLAG00005034249		59766.5	3.74024	0.172109	21.7319	1.02532e-104	2.44176e-103
ENSDLAG00005020366	mrpl46	974.791	-2.63019	0.121154	-21.7096	1.66535e-104	3.96058e-103
ENSDLAG00005027302		697.317	-8.03741	0.370346	-21.7024	1.94652e-104	4.62297e-103
ENSDLAG00005014075		6635.64	-1.95832	0.0902656	-21.6951	2.28064e-104	5.40917e-103
ENSDLAG00005006780	si:ch211-69g19.2	12264.4	-5.44234	0.250927	-21.6889	2.61037e-104	6.18284e-103
ENSDLAG00005008683	ints12	3168.04	-2.95769	0.13639	-21.6855	2.80953e-104	6.64554e-103
ENSDLAG00005012370		4584.32	-2.22029	0.102414	-21.6795	3.20346e-104	7.56709e-103
ENSDLAG00005031465		1776.76	-1.98225	0.0914365	-21.679	3.24168e-104	7.64704e-103
ENSDLAG00005031497	ap2m1b	1448.94	4.22673	0.195013	21.6741	3.6059e-104	8.49476e-103
ENSDLAG00005021935	DGCR8	8882.1	-1.9589	0.0904125	-21.6663	4.26668e-104	1.00379e-102
ENSDLAG00005022872		334.143	4.10014	0.189262	21.6638	4.50357e-104	1.0581e-102
ENSDLAG00005008301		2491.29	-4.31508	0.199261	-21.6554	5.41131e-104	1.26966e-102
ENSDLAG00005029399		9620.4	4.41649	0.203986	21.651	5.95277e-104	1.39483e-102
ENSDLAG00005000768		6537.08	5.46582	0.252575	21.6404	7.48322e-104	1.75109e-102
ENSDLAG00005009527	ppp6r3	9153.68	-1.5237	0.0704592	-21.6252	1.04044e-103	2.43139e-102
ENSDLAG00005006337	ttc5	1259.24	-2.78573	0.128837	-21.6222	1.11065e-103	2.59202e-102
ENSDLAG00005007457		15698.5	-1.78405	0.0825636	-21.6082	1.50369e-103	3.5046e-102
ENSDLAG00005020768	mastl	1307.95	-2.26156	0.104664	-21.6077	1.51885e-103	3.53521e-102
ENSDLAG00005025053		4194.01	8.26625	0.382612	21.6048	1.61842e-103	3.76196e-102
ENSDLAG00005028572	mrps26	2420.38	-2.16748	0.100326	-21.6043	1.63607e-103	3.79795e-102
ENSDLAG00005009899		7495.82	-1.93377	0.0895924	-21.5841	2.53234e-103	5.87072e-102
ENSDLAG00005005387	anxa13l	4900.12	8.03835	0.372473	21.581	2.70761e-103	6.26875e-102
ENSDLAG00005011151		2348.26	-2.2647	0.10495	-21.5789	2.83434e-103	6.55347e-102
ENSDLAG00005011259	zhx3	5909.32	-3.38036	0.156688	-21.5739	3.15919e-103	7.29493e-102
ENSDLAG00005028569		9395.68	-1.99094	0.0923522	-21.5582	4.43915e-103	1.0237e-101
ENSDLAG00005029680		3229.24	-1.66598	0.0772943	-21.5538	4.88162e-103	1.12425e-101
ENSDLAG00005009517	usf3	3148.54	-1.60275	0.0743635	-21.5529	4.97819e-103	1.14498e-101
ENSDLAG00005033906		938.52	-5.25751	0.244033	-21.5443	5.99119e-103	1.37616e-101
ENSDLAG00005004598		10793.2	-3.35917	0.155924	-21.5436	6.08095e-103	1.39495e-101
ENSDLAG00005005692	bloc1s2	2681.89	-2.22091	0.103106	-21.5401	6.55656e-103	1.50208e-101
ENSDLAG00005029547	cd99l2	1107.22	4.08929	0.189848	21.5398	6.59832e-103	1.50967e-101
ENSDLAG00005016850		2085.12	-2.37951	0.110485	-21.537	7.0106e-103	1.6019e-101
ENSDLAG00005022541	hibch	1802.96	-2.03994	0.0947388	-21.5323	7.75569e-103	1.76984e-101
ENSDLAG00005010160		6534.39	6.79427	0.315579	21.5296	8.2309e-103	1.87583e-101
ENSDLAG00005004294	suz12b	2894.51	2.44948	0.114037	21.4797	2.41035e-102	5.48605e-101
ENSDLAG00005020888		20946	-4.59936	0.214365	-21.4558	4.03279e-102	9.16685e-101
ENSDLAG00005028927		435.811	5.55553	0.258957	21.4535	4.2349e-102	9.61378e-101
ENSDLAG00005023695	idh3b	3061.55	-1.51024	0.0703993	-21.4524	4.33403e-102	9.82605e-101
ENSDLAG00005001354		4234.22	5.08796	0.23732	21.4392	5.75652e-102	1.30342e-100
ENSDLAG00005003106	xpo7	5298.46	-1.68831	0.0787638	-21.4351	6.28722e-102	1.42174e-100
ENSDLAG00005027001	sowahd	17083.2	-5.1324	0.239517	-21.4281	7.315e-102	1.65202e-100
ENSDLAG00005011067		1150.03	-2.28859	0.106847	-21.4193	8.82831e-102	1.99121e-100
ENSDLAG00005018874		3228.97	-1.80667	0.0843525	-21.4182	9.05101e-102	2.03881e-100
ENSDLAG00005001872	znf668	838.889	-2.46329	0.115017	-21.4168	9.31248e-102	2.09501e-100
ENSDLAG00005004783		1144.59	-4.21308	0.196804	-21.4075	1.13728e-101	2.55524e-100
ENSDLAG00005025150	aspscr1	3952.32	-2.12105	0.0991496	-21.3924	1.57138e-101	3.52603e-100
ENSDLAG00005027417		5858.58	4.08383	0.191177	21.3615	3.04567e-101	6.82543e-100
ENSDLAG00005026954	STX11	986.901	-9.48904	0.444245	-21.3599	3.15255e-101	7.0559e-100
ENSDLAG00005001579	cyp11a2	568.982	-2.55912	0.119822	-21.3577	3.30734e-101	7.39287e-100
ENSDLAG00005012774	aldocb	2492.57	3.76003	0.176117	21.3496	3.92971e-101	8.77284e-100
ENSDLAG00005011556	paics	12685.4	-3.31456	0.155272	-21.3468	4.17877e-101	9.31694e-100
ENSDLAG00005004438	lnpa	1936.95	-1.9959	0.093508	-21.3447	4.37044e-101	9.73188e-100
ENSDLAG00005020708	zmp:0000000711	1543.72	-2.13915	0.100297	-21.3282	6.22053e-101	1.38339e-99
ENSDLAG00005009369	myo1eb	6747.46	-2.7758	0.130174	-21.3237	6.84284e-101	1.51986e-99
ENSDLAG00005009274		4248.68	-1.825	0.0856077	-21.3182	7.70304e-101	1.70875e-99
ENSDLAG00005014209	ckmb	935.691	-8.90691	0.417853	-21.3159	8.08114e-101	1.79035e-99
ENSDLAG00005018030	tmc6a	875.133	-7.77193	0.364796	-21.3048	1.02376e-100	2.26523e-99
ENSDLAG00005016778	smpd1	4154.06	-3.00945	0.141343	-21.2919	1.35053e-100	2.98448e-99
ENSDLAG00005018250		4898.02	-1.96693	0.0923863	-21.2903	1.39643e-100	3.08203e-99
ENSDLAG00005012419		5997.49	-2.89648	0.136154	-21.2735	1.99799e-100	4.40415e-99
ENSDLAG00005017724	ubox5	2524.17	-2.77866	0.130636	-21.2702	2.14505e-100	4.72236e-99
ENSDLAG00005004755		5249.2	-2.01281	0.0946821	-21.2586	2.74361e-100	6.0325e-99
ENSDLAG00005009101		2702.34	-3.25283	0.153042	-21.2545	2.99531e-100	6.57765e-99
ENSDLAG00005018928		3233.82	-2.75517	0.129644	-21.2519	3.16851e-100	6.94925e-99
ENSDLAG00005016624		2218.29	-5.10598	0.240414	-21.2383	4.2284e-100	9.2622e-99
ENSDLAG00005016703	hectd1	16484.4	-2.04034	0.0962288	-21.203	8.95276e-100	1.95863e-98
ENSDLAG00005012074	pigb	1887.13	-1.9075	0.0900654	-21.179	1.49124e-99	3.25836e-98
ENSDLAG00005019465		893.802	4.47304	0.211258	21.1733	1.68248e-99	3.67163e-98
ENSDLAG00005025564	morc3a	642.36	3.00158	0.141774	21.1716	1.74482e-99	3.80292e-98
ENSDLAG00005031764	rnaseka	1926.66	-2.09534	0.0989788	-21.1696	1.82277e-99	3.96786e-98
ENSDLAG00005024366		2064.24	1.78257	0.0842202	21.1656	1.98224e-99	4.30965e-98
ENSDLAG00005002469	arhgef18a	3220.95	-2.89658	0.136956	-21.1497	2.77543e-99	6.02665e-98
ENSDLAG00005005229	tmod1	2872.43	8.09331	0.382867	21.1387	3.50608e-99	7.60375e-98
ENSDLAG00005027194	rrp7a	2142.38	-2.6455	0.12516	-21.1368	3.64636e-99	7.89818e-98
ENSDLAG00005015218		11116.6	-1.70156	0.0805117	-21.1343	3.84478e-99	8.31766e-98
ENSDLAG00005033689		1449.88	3.9791	0.188321	21.1293	4.27447e-99	9.23582e-98
ENSDLAG00005016177	cecr2	2716.88	-2.56772	0.121567	-21.1219	5.00473e-99	1.08003e-97
ENSDLAG00005029208		1523.89	-4.35014	0.206007	-21.1165	5.61344e-99	1.2099e-97
ENSDLAG00005034523		821.203	-4.83005	0.228807	-21.1097	6.47604e-99	1.3941e-97
ENSDLAG00005004185	VMP1	3599.94	4.18966	0.19872	21.0832	1.13467e-98	2.43961e-97
ENSDLAG00005021237		928.428	-4.19905	0.199256	-21.0737	1.38769e-98	2.97995e-97
ENSDLAG00005009554	gba2	2969.79	-2.26074	0.107345	-21.0604	1.83549e-98	3.93674e-97
ENSDLAG00005008337	med7	3394.27	-2.37763	0.112926	-21.0548	2.06675e-98	4.42731e-97
ENSDLAG00005022755	svopb	554.684	-5.46915	0.259795	-21.0518	2.19968e-98	4.70629e-97
ENSDLAG00005016918	etaa1	3186.55	-4.00087	0.190172	-21.0382	2.93532e-98	6.27255e-97
ENSDLAG00005005813	dstyk	3736.68	-1.97932	0.0941633	-21.0201	4.29744e-98	9.17208e-97
ENSDLAG00005012145		572.959	-3.52878	0.167958	-21.0098	5.33357e-98	1.13696e-96
ENSDLAG00005015723	tmem231	1781.76	-2.87853	0.137178	-20.9839	9.20696e-98	1.96026e-96
ENSDLAG00005026173	pds5a	7736.21	-2.39504	0.11429	-20.9557	1.66339e-97	3.53723e-96
ENSDLAG00005020591		6268.06	-2.3493	0.112108	-20.9556	1.66679e-97	3.54016e-96
ENSDLAG00005019288		2127.38	-2.7276	0.130205	-20.9486	1.93326e-97	4.10115e-96
ENSDLAG00005020365	ATP6V0A1	4095.83	-1.92839	0.0920698	-20.9448	2.09134e-97	4.4311e-96
ENSDLAG00005018366	ednraa	2654.28	6.09052	0.290855	20.9401	2.3108e-97	4.89016e-96
ENSDLAG00005008525		5265.59	-1.8586	0.0887666	-20.938	2.41181e-97	5.09776e-96
ENSDLAG00005018623	GRIK2	354.255	-7.06414	0.33747	-20.9326	2.70085e-97	5.7018e-96
ENSDLAG00005034680	rlf	4551.18	-2.27763	0.108846	-20.9253	3.15021e-97	6.64241e-96
ENSDLAG00005018256	SMAD1	657.972	5.62407	0.268775	20.9248	3.18576e-97	6.70929e-96
ENSDLAG00005001663	TFB1M	2124.68	-3.18599	0.152282	-20.9217	3.39594e-97	7.14334e-96
ENSDLAG00005006380	phc2b	2537.52	-1.91361	0.0915276	-20.9075	4.57646e-97	9.61497e-96
[truncated: 13,985 more rows]
