# Supplementary material for: Gonadal miRNomes and transcriptomes in infected fish reveal sexually dimorphic patterns of the immune response
Source: Funct Integr Genomics. 2025 Jan 30;25(1):29. doi: 10.1007/s10142-025-01537-w (PMC11782434; doi:10.1007/s10142-025-01537-w)
Supplement: Supplementary file 3 — Supplementary Material 3 [file 10142_2025_1537_MOESM3_ESM.xlsx]

## Sheet: Upregulated genes GO
Dataset 2. Enriched GO terms of upregulated DEGs in M inf vs M ctrl
GO ID	Description	GeneRatio	BgRatio	pvalue	p.adjust	qvalue	geneID	Count
GO:0005576	extracellular region	30/837	229/13915	4.73e-05	0.00184345	0.00166958	ENSDLAG00005001556/ENSDLAG00005014009/ENSDLAG00005024806/ENSDLAG00005022360/ENSDLAG00005028074/ENSDLAG00005001192/ENSDLAG00005014751/ENSDLAG00005008061/ENSDLAG00005014206/ENSDLAG00005014378/ENSDLAG00005020004/ENSDLAG00005019259/ENSDLAG00005016947/ENSDLAG00005033701/ENSDLAG00005007992/ENSDLAG00005026887/ENSDLAG00005002544/ENSDLAG00005021570/ENSDLAG00005025466/ENSDLAG00005027811/ENSDLAG00005007171/…	30
GO:0008757	methyltransferase activity	22/837	115/13915	1.14e-06	9.99e-05	9.05e-05	ENSDLAG00005010112/ENSDLAG00005033679/ENSDLAG00005024717/ENSDLAG00005023640/ENSDLAG00005026040/ENSDLAG00005021795/ENSDLAG00005006017/ENSDLAG00005024208/ENSDLAG00005017506/ENSDLAG00005015981/ENSDLAG00005022910/ENSDLAG00005030805/ENSDLAG00005006296/ENSDLAG00005030824/ENSDLAG00005002173/ENSDLAG00005030793/ENSDLAG00005008704/ENSDLAG00005010331/ENSDLAG00005002705/ENSDLAG00005003253/ENSDLAG00005015164/…	22
GO:0006396	RNA processing	21/837	114/13915	3.74e-06	0.000262535	0.000237773	ENSDLAG00005006066/ENSDLAG00005019113/ENSDLAG00005006156/ENSDLAG00005032451/ENSDLAG00005025698/ENSDLAG00005006408/ENSDLAG00005030429/ENSDLAG00005030505/ENSDLAG00005011638/ENSDLAG00005013822/ENSDLAG00005026509/ENSDLAG00005021745/ENSDLAG00005024728/ENSDLAG00005005895/ENSDLAG00005025306/ENSDLAG00005011640/ENSDLAG00005020818/ENSDLAG00005006127/ENSDLAG00005022526/ENSDLAG00005001001/ENSDLAG00005034607	21
GO:0006364	rRNA processing	17/837	33/13915	7.07e-13	2.48e-10	2.25e-10	ENSDLAG00005017799/ENSDLAG00005031469/ENSDLAG00005000685/ENSDLAG00005009639/ENSDLAG00005023048/ENSDLAG00005022798/ENSDLAG00005012546/ENSDLAG00005026040/ENSDLAG00005021795/ENSDLAG00005022187/ENSDLAG00005024208/ENSDLAG00005018327/ENSDLAG00005029475/ENSDLAG00005012670/ENSDLAG00005001001/ENSDLAG00005030676/ENSDLAG00005024877	17
GO:0005730	nucleolus	15/837	68/13915	9.51e-06	0.000476653	0.000431696	ENSDLAG00005012402/ENSDLAG00005016204/ENSDLAG00005022798/ENSDLAG00005012546/ENSDLAG00005029600/ENSDLAG00005025698/ENSDLAG00005002668/ENSDLAG00005030505/ENSDLAG00005011638/ENSDLAG00005021745/ENSDLAG00005011640/ENSDLAG00005020818/ENSDLAG00005022526/ENSDLAG00005034607/ENSDLAG00005007540	15
GO:0000166	nucleotide binding	14/837	100/13915	0.00257338	0.0535236	0.0484754	ENSDLAG00005016622/ENSDLAG00005000841/ENSDLAG00005001978/ENSDLAG00005014531/ENSDLAG00005010724/ENSDLAG00005024728/ENSDLAG00005013913/ENSDLAG00005012902/ENSDLAG00005023387/ENSDLAG00005017172/ENSDLAG00005017344/ENSDLAG00005009731/ENSDLAG00005003268/ENSDLAG00005009095	14
GO:0004812	aminoacyl-tRNA ligase activity	13/837	36/13915	7.79e-08	1.37e-05	1.24e-05	ENSDLAG00005016622/ENSDLAG00005000841/ENSDLAG00005001978/ENSDLAG00005014531/ENSDLAG00005001950/ENSDLAG00005010724/ENSDLAG00005013913/ENSDLAG00005012902/ENSDLAG00005023387/ENSDLAG00005017344/ENSDLAG00005009731/ENSDLAG00005003268/ENSDLAG00005009095	13
GO:0006955	immune response	13/837	92/13915	0.00332316	0.0555443	0.0503055	ENSDLAG00005024758/ENSDLAG00005001192/ENSDLAG00005014751/ENSDLAG00005014206/ENSDLAG00005024775/ENSDLAG00005028401/ENSDLAG00005020004/ENSDLAG00005019259/ENSDLAG00005007992/ENSDLAG00005021347/ENSDLAG00005015096/ENSDLAG00005025912/ENSDLAG00005032698	13
GO:0004222	metalloendopeptidase activity	13/837	98/13915	0.00575017	0.0776273	0.0703057	ENSDLAG00005018682/ENSDLAG00005008994/ENSDLAG00005022620/ENSDLAG00005024353/ENSDLAG00005008130/ENSDLAG00005008150/ENSDLAG00005001125/ENSDLAG00005022731/ENSDLAG00005020302/ENSDLAG00005001814/ENSDLAG00005022631/ENSDLAG00005007875/ENSDLAG00005025465	13
GO:0003724	RNA helicase activity	12/837	44/13915	7.3e-06	0.000427318	0.000387015	ENSDLAG00005022175/ENSDLAG00005021290/ENSDLAG00005007003/ENSDLAG00005016573/ENSDLAG00005011692/ENSDLAG00005021958/ENSDLAG00005017706/ENSDLAG00005009819/ENSDLAG00005004116/ENSDLAG00005019883/ENSDLAG00005009565/ENSDLAG00005008011	12
GO:0006418	tRNA aminoacylation for protein translation	11/837	31/13915	9.72e-07	9.99e-05	9.05e-05	ENSDLAG00005016622/ENSDLAG00005000841/ENSDLAG00005001978/ENSDLAG00005014531/ENSDLAG00005001950/ENSDLAG00005013913/ENSDLAG00005012902/ENSDLAG00005023387/ENSDLAG00005009731/ENSDLAG00005003268/ENSDLAG00005009095	11
GO:0008168	methyltransferase activity	11/837	57/13915	0.000503641	0.0160707	0.014555	ENSDLAG00005010112/ENSDLAG00005033679/ENSDLAG00005020651/ENSDLAG00005026040/ENSDLAG00005018069/ENSDLAG00005021795/ENSDLAG00005007817/ENSDLAG00005017506/ENSDLAG00005015981/ENSDLAG00005022910/ENSDLAG00005003253	11
GO:0006457	protein folding	10/837	59/13915	0.00250996	0.0535236	0.0484754	ENSDLAG00005018779/ENSDLAG00005013157/ENSDLAG00005031667/ENSDLAG00005002035/ENSDLAG00005015384/ENSDLAG00005033857/ENSDLAG00005030503/ENSDLAG00005021455/ENSDLAG00005012707/ENSDLAG00005028391	10
GO:0140662	ATP-dependent protein folding chaperone	8/837	27/13915	0.000131876	0.00462886	0.00419228	ENSDLAG00005001005/ENSDLAG00005018779/ENSDLAG00005031667/ENSDLAG00005030503/ENSDLAG00005001647/ENSDLAG00005007704/ENSDLAG00005001336/ENSDLAG00005002999	8
GO:0051082	unfolded protein binding	8/837	40/13915	0.0022807	0.0535236	0.0484754	ENSDLAG00005018779/ENSDLAG00005013157/ENSDLAG00005015384/ENSDLAG00005027339/ENSDLAG00005033857/ENSDLAG00005030503/ENSDLAG00005021455/ENSDLAG00005012707	8
GO:0042254	ribosome biogenesis	7/837	17/13915	3.17e-05	0.00139156	0.00126031	ENSDLAG00005031469/ENSDLAG00005000685/ENSDLAG00005016204/ENSDLAG00005022639/ENSDLAG00005017100/ENSDLAG00005002045/ENSDLAG00005016167	7
GO:0003743	translation initiation factor activity	7/837	33/13915	0.00299464	0.0535236	0.0484754	ENSDLAG00005012197/ENSDLAG00005027071/ENSDLAG00005010701/ENSDLAG00005032033/ENSDLAG00005004179/ENSDLAG00005033202/ENSDLAG00005026844	7
GO:0031012	extracellular matrix	6/837	23/13915	0.00193944	0.052365	0.0474261	ENSDLAG00005018682/ENSDLAG00005008994/ENSDLAG00005024353/ENSDLAG00005008130/ENSDLAG00005008150/ENSDLAG00005001814	6
GO:0008009	chemokine activity	6/837	27/13915	0.00463016	0.067716	0.0613293	ENSDLAG00005001192/ENSDLAG00005014751/ENSDLAG00005014206/ENSDLAG00005020004/ENSDLAG00005019259/ENSDLAG00005007992	6
GO:0001522	pseudouridine synthesis	5/837	14/13915	0.000986626	0.0288588	0.0261369	ENSDLAG00005006066/ENSDLAG00005000685/ENSDLAG00005030429/ENSDLAG00005015578/ENSDLAG00005027536	5
GO:0006413	translational initiation	5/837	20/13915	0.00565327	0.0776273	0.0703057	ENSDLAG00005012197/ENSDLAG00005027071/ENSDLAG00005004179/ENSDLAG00005033202/ENSDLAG00005026844	5
GO:0007623	circadian rhythm	4/837	11/13915	0.00304978	0.0535236	0.0484754	ENSDLAG00005027566/ENSDLAG00005032213/ENSDLAG00005031642/ENSDLAG00005002664	4
GO:0009451	RNA modification	4/837	11/13915	0.00304978	0.0535236	0.0484754	ENSDLAG00005006066/ENSDLAG00005030429/ENSDLAG00005015578/ENSDLAG00005027536	4
GO:0009982	pseudouridine synthase activity	4/837	11/13915	0.00304978	0.0535236	0.0484754	ENSDLAG00005006066/ENSDLAG00005030429/ENSDLAG00005015578/ENSDLAG00005027536	4
GO:0000049	tRNA binding	4/837	12/13915	0.00435875	0.0665183	0.0602445	ENSDLAG00005013913/ENSDLAG00005011067/ENSDLAG00005017344/ENSDLAG00005009731	4
GO:0001510	RNA methylation	4/837	12/13915	0.00435875	0.0665183	0.0602445	ENSDLAG00005026040/ENSDLAG00005017506/ENSDLAG00005015981/ENSDLAG00005006296	4

## Sheet: Downregulated genes GO
Dataset 2. Enriched GO terms of downregulated DEGs in M inf vs M ctrl
GO ID	Description	GeneRatio	BgRatio	pvalue	p.adjust	qvalue	geneID	Count
GO:0008017	microtubule binding	32/1153	115/13915	5.33855e-10	4.17475e-08	4.04606e-08	ENSDLAG00005014308/ENSDLAG00005005253/ENSDLAG00005020485/ENSDLAG00005006857/ENSDLAG00005017293/ENSDLAG00005022120/ENSDLAG00005002751/ENSDLAG00005004940/ENSDLAG00005011601/ENSDLAG00005001221/ENSDLAG00005008738/ENSDLAG00005014683/ENSDLAG00005030831/ENSDLAG00005033165/ENSDLAG00005012811/ENSDLAG00005004911/ENSDLAG00005020430/ENSDLAG00005021173/ENSDLAG00005014551/ENSDLAG00005007984/ENSDLAG00005034480/…	32
GO:0007018	microtubule-based movement	29/1153	78/13915	1.20633e-12	4.71674e-10	4.57135e-10	ENSDLAG00005023275/ENSDLAG00005014308/ENSDLAG00005027026/ENSDLAG00005006021/ENSDLAG00005003054/ENSDLAG00005020485/ENSDLAG00005022120/ENSDLAG00005002751/ENSDLAG00005026177/ENSDLAG00005005473/ENSDLAG00005026716/ENSDLAG00005014576/ENSDLAG00005007781/ENSDLAG00005009088/ENSDLAG00005014683/ENSDLAG00005030831/ENSDLAG00005033165/ENSDLAG00005004911/ENSDLAG00005014551/ENSDLAG00005007984/ENSDLAG00005011053/…	29
GO:0060271	cilium assembly	20/1153	58/13915	1.72562e-08	9.63884e-07	9.34172e-07	ENSDLAG00005023783/ENSDLAG00005005253/ENSDLAG00005010284/ENSDLAG00005021114/ENSDLAG00005022887/ENSDLAG00005020184/ENSDLAG00005012379/ENSDLAG00005022420/ENSDLAG00005017464/ENSDLAG00005014752/ENSDLAG00005009315/ENSDLAG00005029861/ENSDLAG00005002845/ENSDLAG00005018773/ENSDLAG00005019658/ENSDLAG00005007207/ENSDLAG00005009407/ENSDLAG00005010863/ENSDLAG00005020981/ENSDLAG00005011992	20
GO:0006813	potassium ion transport	18/1153	96/13915	0.000811706	0.0288525	0.0279631	ENSDLAG00005031597/ENSDLAG00005018536/ENSDLAG00005010612/ENSDLAG00005029060/ENSDLAG00005015523/ENSDLAG00005023707/ENSDLAG00005019909/ENSDLAG00005010946/ENSDLAG00005011045/ENSDLAG00005015234/ENSDLAG00005031886/ENSDLAG00005030349/ENSDLAG00005005669/ENSDLAG00005029454/ENSDLAG00005019093/ENSDLAG00005018771/ENSDLAG00005019002/ENSDLAG00005032397	18
GO:0003777	microtubule motor activity	15/1153	53/13915	1.676e-05	0.000655317	0.000635117	ENSDLAG00005014308/ENSDLAG00005020485/ENSDLAG00005022120/ENSDLAG00005002751/ENSDLAG00005014683/ENSDLAG00005030831/ENSDLAG00005033165/ENSDLAG00005004911/ENSDLAG00005014551/ENSDLAG00005007984/ENSDLAG00005031675/ENSDLAG00005018812/ENSDLAG00005017710/ENSDLAG00005024318/ENSDLAG00005011167	15
GO:0031267	small GTPase binding	15/1153	81/13915	0.00243445	0.0723945	0.0701629	ENSDLAG00005010450/ENSDLAG00005020105/ENSDLAG00005011601/ENSDLAG00005009066/ENSDLAG00005023161/ENSDLAG00005005480/ENSDLAG00005018963/ENSDLAG00005006315/ENSDLAG00005010985/ENSDLAG00005015929/ENSDLAG00005010964/ENSDLAG00005023678/ENSDLAG00005021013/ENSDLAG00005009263/ENSDLAG00005022726	15
GO:0030286	dynein complex	13/1153	21/13915	8.81425e-10	5.74396e-08	5.5669e-08	ENSDLAG00005023275/ENSDLAG00005027026/ENSDLAG00005006021/ENSDLAG00005003054/ENSDLAG00005026177/ENSDLAG00005005473/ENSDLAG00005026716/ENSDLAG00005014576/ENSDLAG00005007781/ENSDLAG00005011053/ENSDLAG00005034663/ENSDLAG00005015456/ENSDLAG00005031507	13
GO:0008569	minus-end-directed microtubule motor activity	12/1153	17/13915	4.14865e-10	4.05531e-08	3.9303e-08	ENSDLAG00005023275/ENSDLAG00005027026/ENSDLAG00005006021/ENSDLAG00005003054/ENSDLAG00005026177/ENSDLAG00005005473/ENSDLAG00005026716/ENSDLAG00005014576/ENSDLAG00005007781/ENSDLAG00005011053/ENSDLAG00005034663/ENSDLAG00005015456	12
GO:0045505	dynein intermediate chain binding	12/1153	17/13915	4.14865e-10	4.05531e-08	3.9303e-08	ENSDLAG00005023275/ENSDLAG00005027026/ENSDLAG00005006021/ENSDLAG00005003054/ENSDLAG00005026177/ENSDLAG00005005473/ENSDLAG00005026716/ENSDLAG00005014576/ENSDLAG00005007781/ENSDLAG00005011053/ENSDLAG00005034663/ENSDLAG00005015456	12
GO:0051959	dynein light intermediate chain binding	12/1153	17/13915	4.14865e-10	4.05531e-08	3.9303e-08	ENSDLAG00005023275/ENSDLAG00005027026/ENSDLAG00005006021/ENSDLAG00005003054/ENSDLAG00005026177/ENSDLAG00005005473/ENSDLAG00005026716/ENSDLAG00005014576/ENSDLAG00005007781/ENSDLAG00005011053/ENSDLAG00005034663/ENSDLAG00005015456	12
GO:0005929	cilium	7/1153	10/13915	2.52906e-06	0.000123608	0.000119797	ENSDLAG00005023783/ENSDLAG00005022887/ENSDLAG00005020705/ENSDLAG00005015945/ENSDLAG00005022193/ENSDLAG00005029861/ENSDLAG00005031985	7
GO:0003341	cilium movement	7/1153	12/13915	1.4381e-05	0.000624773	0.000605514	ENSDLAG00005019962/ENSDLAG00005000787/ENSDLAG00005023783/ENSDLAG00005015945/ENSDLAG00005029861/ENSDLAG00005033357/ENSDLAG00005030115	7
GO:0000226	microtubule cytoskeleton organization	7/1153	24/13915	0.00259213	0.0723945	0.0701629	ENSDLAG00005014080/ENSDLAG00005017293/ENSDLAG00005020430/ENSDLAG00005033599/ENSDLAG00005009134/ENSDLAG00005030115/ENSDLAG00005001426	7
GO:0000281	mitotic cytokinesis	5/1153	11/13915	0.00117016	0.0381277	0.0369524	ENSDLAG00005014080/ENSDLAG00005028075/ENSDLAG00005000919/ENSDLAG00005007984/ENSDLAG00005009134	5
