# Supplementary material for: Gonadal miRNomes and transcriptomes in infected fish reveal sexually dimorphic patterns of the immune response
Source: Funct Integr Genomics. 2025 Jan 30;25(1):29. doi: 10.1007/s10142-025-01537-w (PMC11782434; doi:10.1007/s10142-025-01537-w)
Supplement: Supplementary file 4 — Supplementary Material 4 [file 10142_2025_1537_MOESM4_ESM.xlsx]

## Sheet: Sheet1
Dataset 3. miRNAs identified via miRNA-sequencing in European sea bass gonads sea bass (Dicentrarchus labrax)
Anno_idx	MainSequence	MainSeqMatchesAnnotationFile	ola_miRNA	other_species_miRNA	ola_miRNA_rev	other_species_miRNA_rev	ola_hairpin	other_species_hairpin	other_ncRNA	ncRNA_biotype	CTRL1M	CTRL2M	CTRL3M	CTRL4M	CTRL1F	CTRL2F	CTRL3F	CTRL4F	INF1M	INF2M	INF3M	INF4M	INF1F	INF2F	INF3F	INF4F	CTRL1M_norm	CTRL2M_norm	CTRL3M_norm	CTRL4M_norm	CTRL1F_norm	CTRL2F_norm	CTRL3F_norm	CTRL4F_norm	INF1M_norm	INF2M_norm	INF3M_norm	INF4M_norm	INF1F_norm	INF2F_norm	INF3F_norm	INF4F_norm	Gapped?
a10	AACCCGTAGATCCGATCTTGTG	Yes	miR-99a-5p				ola-mir-99a				19394	16830	27768	4225	4447	4747	2879	2323	15109	13028	41620	12806	5577	3729	2493	3414	13474.8	17629.6	15612.9	7971.29	5007.25	5241.2	5720.97	4514.48	10834.4	10716.5	18974.2	11372.8	6891.11	2784.1	3195.31	2793.08	False
a48	CAAGCTCGCCTCTGTGGGTC	No	miR-99a-3p				ola-mir-99a				8	1	11	0	0	1	0	0	0	3	4	4	0	1	2	0	5.55835	1.04751	6.18488	0	0	1.10411	0	0	0	2.46771	1.82356	3.55234	0	0.746608	2.56343	0	False
a202	TTTGGCACTAGCACATTTTTGC	No	miR-96-5p				ola-mir-96a				105	124	477	5	20	236	297	367	195	278	393	365	48	527	2	71	72.9533	129.891	268.199	9.43348	22.5197	260.57	590.18	713.222	139.831	228.675	179.165	324.151	59.3103	393.462	2.56343	58.0869	False
a1	AAAAGTGCTGTTTGTGCAGGT	No	miR-93-5p				ola-mir-93				304	185	288	152	119	107	54	65	218	65	55	36	422	127	173	174	211.217	193.789	161.931	286.778	133.992	118.14	107.306	126.32	156.324	53.4671	25.074	31.9711	521.436	94.8192	221.736	142.354	False
a123	TATTGCACTTGTCCCGGCCTGT	Multiple	miR-92a-3p				ola-mir-92a-1				203219	129162	162162	97515	53924	63330	87081	45730	215629	195601	220444	190023	61444	62341	41426	69571	141195	135298	91177.4	183981	60717.5	69923.2	173042	88871	154624	160896	100498	168757	75922.1	46544.3	53096.2	56917.8	False
a39	AGGTGGGGATTAGTAGCAATGCT	Yes	miR-92a-1-5p				ola-mir-92a-1				686	598	645	325	462	306	512	274	1031	989	1131	667	318	476	307	386	476.629	626.411	362.659	613.176	520.204	337.857	1017.42	532.488	739.314	813.523	515.612	592.353	392.931	355.385	393.486	315.797	False
a135	TCTTTGGTTATCTAGCTGTATG	No	miR-9-5p				ola-mir-9-1a				50	51	166	27	16	32	128	74	89	120	115	134	87	144	17	76	34.7397	53.423	93.3354	50.9408	18.0157	35.3315	254.354	143.811	63.8205	98.7086	52.4274	119.003	107.5	107.512	21.7891	62.1776	False
a47	CAACAAGTCATTGTCTCCCTCA	Yes	miR-7a-4-3p				ola-mir-7a-4				21	6	4	0	0	0	0	0	6	7	0	3	0	0	0	0	14.5907	6.28506	2.24905	0	0	0	0	0	4.30251	5.758	0	2.66426	0	0	0	0	False
a130	TCCTCATTGTGCATGCTGTGTG	Yes	miR-730-5p				ola-mir-730				3858	385	280	211	0	9	5	5	1875	802	2046	800	6	0	1	8	2680.51	403.291	157.433	398.093	0	9.93698	9.9357	9.71693	1344.53	659.702	932.752	710.468	7.41379	0	1.28171	6.54501	False
a50	CACAGCGCCTGCAATGTGGAGG	Yes	miR-730-3p				ola-mir-730				20	0	0	0	0	0	0	0	27	13	0	5	0	0	0	0	13.8959	0	0	0	0	0	0	0	19.3613	10.6934	0	4.44043	0	0	0	0	False
a125	TCAGTCTTCAATTCCTCCCAGC	Yes	miR-727b-5p				ola-mir-727b				6	24	80	0	0	13	0	0	13	10	51	8	9	0	0	0	4.16876	25.1402	44.9809	0	0	14.3534	0	0	9.3221	8.22571	23.2504	7.10468	11.1207	0	0	0	False
a190	TTCAGTCATTGTTTCTGGTCGT	Yes	miR-725-3p				ola-mir-725				0	0	0	0	12	6	6	0	0	1	0	0	3	0	6	3	0	0	0	0	13.5118	6.62465	11.9228	0	0	0.822571	0	0	3.70689	0	7.69028	2.45438	False
a179	TTAAAGGGAATTTGCGACTGTT	Yes	miR-724-5p				ola-mir-724a				4865	4168	5057	1758	23	19	55	1	2418	2453	3455	1821	28	5	1	2	3380.17	4366.02	2843.36	3316.81	25.8976	20.9781	109.293	1.94339	1733.91	2017.77	1575.1	1617.2	34.5977	3.73304	1.28171	1.63625	False
a51	CAGCCACACCTTCCTTTTAAGA	Yes	miR-724-3p				ola-mir-724a				1449	944	1901	176	0	2	8	0	909	715	2428	438	0	4	2	3	1006.76	988.849	1068.86	332.059	0	2.20822	15.8971	0	651.83	588.139	1106.9	388.981	0	2.98643	2.56343	2.45438	False
a76	GACTTGGTCAAAGCTCCTCAG	No	miR-7132b-5p				ola-mir-7132b				458	342	5318	76	3941	2731	1724	1086	521	654	1167	549	1548	3494	2929	2039	318.216	358.248	2990.11	143.389	4437.5	3015.32	3425.83	2110.52	373.601	537.962	532.024	487.559	1912.76	2608.65	3754.14	1668.16	False
a140	TGAGGCGTTTAGAACAAGTTCA	Yes	miR-7132b-3p				ola-mir-7132b				12	10	97	4	40	64	12	20	6	28	32	30	59	64	46	37	8.33753	10.4751	54.5394	7.54679	45.0393	70.663	23.8457	38.8677	4.30251	23.032	14.5885	26.6426	72.9022	47.7829	58.9588	30.2707	False
a157	TGGAAGACTAGTGATTTTGTTGT	No	miR-7-5p				ola-mir-7a-1				15021	4589	7329	2228	194	82	86	97	4266	3245	2867	2803	141	112	51	125	10436.5	4807.02	4120.81	4203.56	218.441	90.5369	170.894	188.508	3059.08	2669.24	1307.04	2489.3	174.224	83.6201	65.3674	102.266	False
a180	TTAAGACTTGCAGTGATGTTT	Yes	miR-499a-5p				ola-mir-499a				158	158	516	101	11	155	0	6	239	130	414	247	95	16	6	10	109.777	165.507	290.127	190.556	12.3858	171.137	0	11.6603	171.383	106.934	188.739	219.357	117.385	11.9457	7.69028	8.18126	False
a136	TGACATCATATGTACGGCTGCT	Yes	miR-489-3p				ola-mir-489				563	287	679	63	80	153	33	12	408	364	692	416	171	40	19	32	391.169	300.635	381.776	118.862	90.0786	168.929	65.5756	23.3206	292.57	299.416	315.476	369.443	211.293	29.8643	24.3525	26.18	False
a52	CAGGCTGGTTAGATGGTTGTC	Yes	miR-456-3p				ola-mir-456				7864	4190	6400	2143	8103	6608	9125	7137	4947	5242	10583	3814	4061	8843	2738	8272	5463.86	4389.07	3598.47	4043.19	9123.84	7295.95	18132.6	13869.9	3547.42	4311.92	4824.69	3387.16	5017.9	6602.25	3509.33	6767.54	False
a122	TATGTGCCCTTGGACTACATCGT	No	miR-455-5p				ola-mir-455a				3181	2145	4107	675	3104	2351	2759	2921	1954	1753	4104	1565	2746	2483	1354	2114	2210.14	2246.91	2309.21	1273.52	3495.05	2595.76	5482.52	5676.63	1401.18	1441.97	1870.97	1389.85	3393.04	1853.83	1735.44	1729.52	False
a77	GCAGTCCATGGGCATATACACT	Yes	miR-455-3p				ola-mir-455a				1103	629	757	316	665	539	449	451	907	590	1556	820	677	473	400	150	766.358	658.884	425.632	596.196	748.779	595.115	892.226	876.467	650.396	485.317	709.365	728.23	836.522	353.146	512.685	122.719	False
a117	TAGTGCAATATTGCTTATAGGGTCT	No	miR-454b-3p				ola-mir-454b				43	16	19	30	46	50	24	41	34	33	28	28	37	62	35	54	29.8761	16.7602	10.683	56.6009	51.7952	55.2054	47.6913	79.6788	24.3809	27.1449	12.7649	24.8664	45.7184	46.2897	44.8599	44.1788	False
a2	AAACCGTTACCATTACTGAGT	Yes	miR-451-5p				ola-mir-451				12265	3085	8422	2071	4572	1914	2973	1694	1460	1924	2708	2125	32545	3038	1076	5050	8521.65	3231.57	4735.37	3907.35	5147.99	2113.26	5907.76	3292.09	1046.94	1582.63	1234.55	1887.18	40213.6	2268.2	1379.12	4131.53	False
a97	TAATACTGTCTGGTAATGCCGT	Yes	miR-429a-3p				ola-mir-429a				177	275	433	72	705	636	639	432	497	584	540	518	782	748	463	533	122.978	288.065	243.459	135.842	793.818	702.213	1269.78	839.542	356.391	480.382	246.181	460.028	966.264	558.463	593.433	436.061	False
a16	AATGACACGTTTTCTCCCGGATT	Yes	miR-425-5p				ola-mir-425				3095	2739	12368	1265	548	1616	955	410	3813	3502	5783	2865	1197	1768	1036	1545	2150.39	2869.13	6954.05	2386.67	617.039	1784.24	1897.72	796.788	2734.24	2880.64	2636.41	2544.36	1479.05	1320	1327.85	1264	False
a203	TTTGTTCGTTCGGCTCGCGTT	No	miR-375a-3p				ola-mir-375a				296	144	311	82	56	58	47	85	154	121	246	167	222	80	51	189	205.659	150.841	174.863	154.709	63.055	64.0383	93.3955	165.188	110.431	99.5311	112.149	148.31	274.31	59.7286	65.3674	154.626	False
a38	AGGGACTTTTAGGGGCAGCTGTG	Yes	miR-365-2b-5p				ola-mir-365-2b				50	51	64	68	277	185	115	56	27	52	164	134	88	40	130	177	34.7397	53.423	35.9847	128.295	311.897	204.26	228.521	108.83	19.3613	42.7737	74.766	119.003	108.736	29.8643	166.623	144.808	False
a99	TAATGCCCCTAAAAATCCTTAT	Yes	miR-365-2b-3p				ola-mir-365-2b				0	0	0	1	0	10	0	0	0	0	0	0	6	1	1	2	0	0	0	1.8867	0	11.0411	0	0	0	0	0	0	7.41379	0.746608	1.28171	1.63625	False
a164	TGGCAGTGTCTTAGCTGGTTGT	Yes	miR-34a-5p				ola-mir-34a				1678	1113	2083	480	2012	258	1586	687	1342	784	1916	1329	1138	3698	2570	2023	1165.86	1165.88	1171.19	905.614	2265.48	284.86	3151.6	1335.11	962.327	644.896	873.486	1180.27	1406.15	2760.96	3294	1655.07	False
a127	TCCAGCATCAGTGATTTTGTT	Yes	miR-338-3p				ola-mir-338-1a				8	10	20	6	0	11	5	4	26	27	36	30	9	16	12	9	5.55835	10.4751	11.2452	11.3202	0	12.1452	9.9357	7.77354	18.6442	22.2094	16.4121	26.6426	11.1207	11.9457	15.3806	7.36313	False
a4	AACAACATCCTGGTGCTGCCTGAGT	Yes	miR-338-1b-5p				ola-mir-338-1b				0	0	0	0	0	0	0	0	4	0	14	2	0	0	0	0	0	0	0	0	0	0	0	0	2.86834	0	6.38246	1.77617	0	0	0	0	False
a89	GTGCATTGTAGTTGCATTGC	Yes	miR-33-5p				ola-mir-33a				7	7	46	19	15	0	0	0	30	2	0	5	18	4	6	5	4.86356	7.33257	25.864	35.8472	16.8897	0	0	0	21.5125	1.64514	0	4.44043	22.2414	2.98643	7.69028	4.09063	False
a173	TGTAAACATCCTTGACTGGAAGCT	Yes	miR-30e-5p				ola-mir-30e-1				38	18	45	3	15	25	0	3	27	14	10	10	25	11	43	30	26.4022	18.8552	25.3018	5.66009	16.8897	27.6027	0	5.83016	19.3613	11.516	4.5589	8.88085	30.8908	8.21269	55.1136	24.5438	False
a74	CTTTCAGTCGGATGTTTGCAG	Multiple	miR-30e-1-3p				ola-mir-30e-1				925	881	1367	336	673	537	360	381	711	717	1304	948	1130	1177	736	1297	642.684	922.856	768.611	633.93	757.786	592.906	715.37	740.43	509.847	589.784	594.481	841.905	1396.26	878.758	943.341	1061.11	False
a171	TGTAAACATCCTACACTCTCAGCT	Yes	miR-30c-2-5p				ola-mir-30c-2				137	85	178	31	78	26	28	15	116	58	74	133	168	46	84	144	95.1867	89.0383	100.083	58.4876	87.8267	28.7068	55.6399	29.1508	83.1818	47.7091	33.7359	118.115	207.586	34.344	107.664	117.81	False
a69	CTGGGAGAGGGGTGTTTACGCT	Yes	miR-30c-2-3p				ola-mir-30c-2				65	18	17	32	6	6	5	0	9	45	83	7	11	13	13	9	45.1616	18.8552	9.55844	60.3743	6.7559	6.62465	9.9357	0	6.45376	37.0157	37.8389	6.2166	13.5919	9.7059	16.6623	7.36313	False
a172	TGTAAACATCCTACACTCTCGGCGT	No	miR-30c-1-5p				ola-mir-30c-1				1146	769	1582	542	684	616	331	345	927	730	689	1225	1072	736	628	1563	796.234	805.535	889.498	1022.59	770.172	680.131	657.743	670.468	664.737	600.477	314.108	1087.9	1324.6	549.503	804.916	1278.73	False
a60	CCGGGAGTGGGACTGTTTGCACT	Yes	miR-30c-1-3p				ola-mir-30c-1				21299	8564	14294	9078	9627	4008	4932	6384	12179	10449	20009	8030	4887	6949	1956	11934	14798.4	8970.87	8036.97	17127.4	10839.8	4425.27	9800.57	12406.6	8733.37	8595.05	9121.91	7131.32	6038.53	5188.18	2507.03	9763.51	False
a170	TGTAAACATCCTACACTCAGCT	Yes	miR-30bb-5p				ola-mir-30bb				216	162	337	76	139	37	72	97	159	212	199	179	223	76	63	163	150.075	169.697	189.482	143.389	156.512	40.852	143.074	188.508	114.016	174.385	90.7222	158.967	275.546	56.7422	80.7479	133.354	False
a169	TGTAAACATCCCCGACTGGAAGCT	No	miR-30a-5p				ola-mir-30a				8630	7793	13456	2453	8546	4742	3947	4433	5170	6028	7369	4639	6220	3479	3340	5356	5996.07	8163.24	7565.79	4628.07	9622.65	5235.68	7843.24	8615.03	3707.33	4958.46	3359.46	4119.83	7685.63	2597.45	4280.92	4381.88	False
a70	CTGGTTTCACGTGGTGGTTTAGA	Yes	miR-29b-2a-5p				ola-mir-29b-2a				212	102	146	139	50	79	43	113	227	296	494	240	53	103	22	127	147.296	106.846	82.0902	262.251	56.2991	87.2246	85.447	219.603	162.778	243.481	225.21	213.14	65.4885	76.9006	28.1977	103.902	False
a80	GCTGGTTTCAGATGGTGGCTTAG	No	miR-29b-1a-5p.2				ola-mir-29b-1a				159	86	188	38	35	82	122	35	212	179	418	117	84	43	21	33	110.472	90.0858	105.705	71.6945	39.4094	90.5369	242.431	68.0185	152.022	147.24	190.562	103.906	103.793	32.1041	26.916	26.9981	False
a106	TAGCACCATTTGAAATCAGT	No	miR-29b-1/2a-3p				ola-mir-29b-1a				63	16	83	9	13	0	12	7	27	14	15	11	71	3	4	24	43.772	16.7602	46.6677	16.9803	14.6378	0	23.8457	13.6037	19.3613	11.516	6.83835	9.76894	87.7298	2.23982	5.12685	19.635	False
a107	TAGCACCATTTGAAATCGGT	Multiple	miR-29a-3p.1				ola-mir-29a-1				11	2	40	12	0	1	5	2	5	9	0	2	113	0	8	18	7.64273	2.09502	22.4905	22.6404	0	1.10411	9.9357	3.88677	3.58542	7.40314	0	1.77617	139.626	0	10.2537	14.7263	False
a108	TAGCACCATTTGAAATCGGTT	No	miR-29a-3p.2				ola-mir-29a-1				143	68	316	108	39	29	18	40	145	32	34	12	136	39	88	42	99.3555	71.2307	177.675	203.763	43.9133	32.0191	35.7685	77.7354	103.977	26.3223	15.5003	10.657	168.046	29.1177	112.791	34.3613	False
a186	TTCACAGTGGCTAAGTTCAGT	Yes	miR-27e-3p				ola-mir-27e-1				5403	6787	11862	848	7996	4663	5050	4470	6368	6147	9881	8477	5811	10024	4331	6439	3753.97	7109.45	6669.55	1599.92	9003.36	5148.46	10035.1	8686.93	4566.39	5056.35	4504.65	7528.3	7180.25	7484	5551.1	5267.91	False
a189	TTCACAGTGGTTAAGTTCTGCC	No	miR-27c-3p				ola-mir-27c				2250	1506	2960	515	1120	1089	543	442	1705	1598	3159	1715	1317	1066	833	1119	1563.29	1577.55	1664.29	971.649	1261.1	1202.37	1079.02	858.976	1222.63	1314.47	1440.16	1523.07	1627.33	795.884	1067.67	915.483	False
a29	AGAGCTTAGCTGATTGGTGAAC	Yes	miR-27b-5p				ola-mir-27b				45	35	48	30	31	20	26	17	29	72	72	39	27	19	16	27	31.2657	36.6628	26.9886	56.6009	34.9055	22.0822	51.6656	33.0376	20.7954	59.2251	32.8241	34.6353	33.362	14.1856	20.5074	22.0894	False
a188	TTCACAGTGGCTAAGTTCTGC	Yes	miR-27b-3p				ola-mir-27b				2681	1171	3822	506	754	870	463	431	1677	2239	3024	2012	2811	627	451	1214	1862.74	1226.63	2148.96	954.668	848.991	960.574	920.045	837.599	1202.55	1841.74	1378.61	1786.83	3473.36	468.123	578.052	993.205	False
a185	TTCACAGTGGCTAAGTTC	Multiple	miR-27a-3p.1				ola-mir-27a				1	7	11	0	16	10	15	10	6	11	35	19	60	18	5	14	0.694794	7.33257	6.18488	0	18.0157	11.0411	29.8071	19.4339	4.30251	9.04828	15.9562	16.8736	74.1379	13.4389	6.40856	11.4538	False
a187	TTCACAGTGGCTAAGTTCCG	Yes	miR-27a-3p.2				ola-mir-27a				163	70	423	144	98	69	69	104	254	113	94	109	3294	58	125	222	113.251	73.3257	237.837	271.684	110.346	76.1835	137.113	202.112	182.139	92.9506	42.8537	96.8013	4070.17	43.3033	160.214	181.624	False
a182	TTCAAGTAATCCAGGATAGG	Multiple	miR-26a-1b-5p.1				ola-mir-26a-1b				286	93	798	19	44	51	16	48	71	220	138	93	203	55	184	96	198.711	97.4184	448.685	35.8472	49.5432	56.3095	31.7942	93.2825	50.913	180.966	62.9129	82.5919	250.833	41.0634	235.835	78.5401	False
a184	TTCAAGTAATCCAGGATAGGTT	Yes	miR-26a-1b-5p.2				ola-mir-26a-1b				1167	546	2262	350	711	799	487	473	1126	679	1001	619	1329	979	590	1027	810.824	571.94	1271.84	660.344	800.574	882.183	967.737	919.221	807.437	558.526	456.346	549.725	1642.15	730.929	756.211	840.215	False
a183	TTCAAGTAATCCAGGATAGGCT	Multiple	miR-26a-1a-5p				ola-mir-26a-1a				17125	6865	20549	6833	8693	8538	6421	5703	19877	14811	27632	5010	13994	9723	9257	9685	11898.3	7191.15	11553.9	12891.8	9788.17	9426.88	12759.4	11083.1	14253.5	12183.1	12597.2	4449.31	17291.4	7259.27	11864.8	7923.55	False
a37	AGGCGGAGACTTGGGCAATTGC	Yes	miR-25-5p				ola-mir-25				48	85	102	101	132	36	48	48	89	120	157	59	16	31	35	27	33.3501	89.0383	57.3507	190.556	148.63	39.7479	95.3827	93.2825	63.8205	98.7086	71.5748	52.397	19.7701	23.1448	44.8599	22.0894	False
a57	CATTGCACTTGTCTCGGTCTGA	Yes	miR-25-3p				ola-mir-25				1759	2772	2370	1182	1387	769	1171	998	1511	1316	2450	1491	2303	1028	1352	1701	1222.14	2903.7	1332.56	2230.08	1561.74	849.06	2326.94	1939.5	1083.51	1082.5	1116.93	1324.14	2845.66	767.513	1732.88	1391.63	False
a153	TGCCTGCTGTGCTGATAATCAGT	No	miR-24a-2-5p				ola-mir-24-2				1573	982	1386	368	850	682	514	392	1431	1624	2765	1303	529	473	324	663	1092.91	1028.65	779.294	694.304	957.085	753.002	1021.39	761.807	1026.15	1335.86	1260.54	1157.18	653.649	353.146	415.275	542.417	False
a167	TGGCTCAGTTCAGCAGGAACCG	Yes	miR-24-6-3p				ola-mir-24-6				55	66	98	6	368	260	92	82	75	45	77	43	104	375	361	320	38.2137	69.1356	55.1016	11.3202	414.362	287.068	182.817	159.358	53.7813	37.0157	35.1036	38.1877	128.506	279.978	462.698	261.8	False
a165	TGGCTCAGTTCAGCAGGAAC	Multiple	miR-24-2/3/4a-3p.1				ola-mir-24-2				504	272	1061	27	171	180	67	122	346	267	554	194	447	117	380	234	350.176	284.923	596.559	50.9408	192.543	198.74	133.138	237.093	248.111	219.627	252.563	172.289	552.327	87.3531	487.051	191.441	False
a166	TGGCTCAGTTCAGCAGGAACAG	Yes	miR-24-2/3/4a-3p.2				ola-mir-24-2				11421	7762	20487	2379	5460	6336	1599	2630	13922	8003	9482	7983	10089	9162	9924	7139	7935.24	8130.77	11519.1	4488.45	6147.87	6995.63	3177.44	5111.1	9983.25	6583.04	4322.75	7089.58	12466.3	6840.42	12719.7	5840.6	False
a85	GGGTTCCTGGCGTGCTGATTT	Yes	miR-23b-2-5p				ola-mir-23b-2				612	83	347	186	68	89	38	26	372	800	361	513	41	52	12	136	425.214	86.9433	195.105	350.926	76.5668	98.2657	75.5113	50.528	266.755	658.057	164.576	455.588	50.6609	38.8236	15.3806	111.265	False
a42	ATCACATTGCCAGGGATTACC	No	miR-23b-2-3p				ola-mir-23b-2				2677	871	1925	460	747	1094	452	373	2079	2126	2147	2133	2087	854	839	1363	1859.96	912.381	1082.35	867.88	841.109	1207.89	898.187	724.883	1490.82	1748.79	978.797	1894.29	2578.76	637.603	1075.36	1115.11	False
a41	ATCACATTGCCAGGGATT	Multiple	miR-23a-3p.1				ola-mir-23a-1				18	3	39	8	8	17	10	15	11	17	114	46	78	12	15	45	12.5063	3.14253	21.9282	15.0936	9.00786	18.7698	19.8714	29.1508	7.88793	13.9837	51.9715	40.8519	96.3792	8.9593	19.2257	36.8157	False
a43	ATCACATTGCCAGGGATTTCC	No	miR-23a-3p.2				ola-mir-23a-1				7231	3128	5565	1092	3605	4248	2142	1321	4976	3572	8585	5139	7258	4388	4909	5777	5024.05	3276.61	3128.99	2060.27	4059.17	4690.25	4256.45	2567.21	3568.21	2938.22	3913.82	4563.87	8968.21	3276.12	6291.93	4726.31	False
a83	GGATTCCTGGCAGAGTGATTT	Yes	miR-23a-3-5p				ola-mir-23a-3				0	0	0	0	5	19	4	3	3	4	10	5	0	12	4	7	0	0	0	0	5.62991	20.9781	7.94856	5.83016	2.15125	3.29029	4.5589	4.44043	0	8.9593	5.12685	5.72688	False
a82	GGAATTCCTGGCAGAGTGATTT	Yes	miR-23a-2-5p				ola-mir-23a-2				22	0	6	2	6	19	8	0	5	13	6	14	7	8	6	18	15.2855	0	3.37357	3.77339	6.7559	20.9781	15.8971	0	3.58542	10.6934	2.73534	12.4332	8.64942	5.97286	7.69028	14.7263	False
a63	CGTTCTTCACTGGCTAGCTTT	No	miR-22b-5p				ola-mir-22b				31	32	62	5	21	45	24	17	51	45	59	27	10	47	16	49	21.5386	33.5203	34.8602	9.43348	23.6456	49.6849	47.6913	33.0376	36.5713	37.0157	26.8975	23.9783	12.3563	35.0906	20.5074	40.0882	False
a14	AAGCTGCCAGTTGAAGAGCTGT	Yes	miR-22b-3p				ola-mir-22b				33	29	33	0	22	61	32	20	41	56	58	18	32	74	41	93	22.9282	30.3778	18.5546	0	24.7716	67.3506	63.5885	38.8677	29.4005	46.064	26.4416	15.9855	39.5402	55.249	52.5502	76.0857	False
a12	AAGCTGCCAGCTGAAGAACTGC	Yes	miR-22a-2-3p				ola-mir-22a-2				589	444	421	58	447	307	153	248	446	368	613	491	410	347	376	501	409.234	465.094	236.712	109.428	503.314	338.961	304.032	481.96	319.82	302.706	279.461	436.05	506.609	259.073	481.924	409.881	False
a40	AGTTCTTCACTGGCAAGCTTT	No	miR-22a-1-5p				ola-mir-22a-1				57	9	39	11	1	4	0	2	23	6	11	7	1	4	15	9	39.6032	9.42759	21.9282	20.7537	1.12598	4.41643	0	3.88677	16.4929	4.93543	5.01479	6.2166	1.23563	2.98643	19.2257	7.36313	False
a11	AAGCTGCCAGCTGAAGAACTG	Multiple	miR-22a-1-3p.1				ola-mir-22a-1				4404	2818	4657	574	3017	2434	1292	1330	3084	2426	6944	2842	2799	2190	3785	4439	3059.87	2951.88	2618.45	1082.96	3397.09	2687.4	2567.38	2584.7	2211.49	1995.56	3165.7	2523.94	3458.53	1635.07	4851.28	3631.66	False
a13	AAGCTGCCAGCTGAAGAACTGT	Yes	miR-22a-1-3p.2				ola-mir-22a-1				28269	22651	25440	6012	10054	7875	5025	5581	23585	20019	40157	21834	10494	7911	8362	13801	19641.1	23727.1	14303.9	11342.8	11320.6	8694.86	9985.37	10846	16912.4	16467.1	18307.2	19390.5	12966.7	5906.42	10717.7	11291	False
a176	TGTCAGTTTGTCAAATACCCCA	Yes	miR-223-3p				ola-mir-223				296	122	541	67	428	308	140	108	317	396	339	244	393	230	149	501	205.659	127.796	304.183	126.409	481.921	340.065	278.199	209.886	227.316	325.738	154.547	216.693	485.603	171.72	190.975	409.881	False
a156	TGCTCAGTAGTCAGTGTAGATCCT	No	miR-222c-5p				ola-mir-222c				3	4	4	0	10	4	1	23	0	0	4	3	19	42	16	28	2.08438	4.19004	2.24905	0	11.2598	4.41643	1.98714	44.6979	0	0	1.82356	2.66426	23.477	31.3575	20.5074	22.9075	False
a155	TGCTCAGTAGGCAGTGTAGATCCT	Yes	miR-222a-5p				ola-mir-222a				29	28	87	18	121	107	30	57	69	30	92	75	117	158	75	32	20.149	29.3303	48.9167	33.9605	136.244	118.14	59.6142	110.773	49.4788	24.6771	41.9419	66.6064	144.569	117.964	96.1285	26.18	False
a33	AGCTACATCTGGCTACTGGGTCTC	Multiple	miR-222a-3p				ola-mir-222a				12987	10503	10976	4489	26645	16068	11312	17640	16124	12166	19783	10901	12249	25839	9938	21014	9023.29	11002	6171.38	8469.38	30001.8	17740.8	22478.5	34281.3	11562.3	10007.4	9018.88	9681.02	15135.2	19291.6	12737.7	17192.1	False
a34	AGCTACATTGTCTGCTGGGTTT	Yes	miR-221-3p				ola-mir-221a				564	563	1024	227	1267	918	443	323	690	684	931	906	1270	1294	1607	2166	391.864	589.748	575.756	428.28	1426.62	1013.57	880.303	627.713	494.788	562.639	424.434	804.605	1569.25	966.111	2059.71	1772.06	False
a61	CGACAACAGTCTGTAGGCTGTC	Yes	miR-21a-3p				ola-mir-21a				39	10	54	0	14	9	0	12	6	36	28	63	6	11	23	37	27.097	10.4751	30.3621	0	15.7638	9.93698	0	23.3206	4.30251	29.6126	12.7649	55.9494	7.41379	8.21269	29.4794	30.2707	False
a196	TTGTGCTTGATCTAACCATG	Multiple	miR-218a-5p.1				ola-mir-218a-1				357	189	454	33	77	55	41	43	87	104	327	202	177	129	99	51	248.041	197.979	255.267	62.261	86.7007	60.726	81.4727	83.5656	62.3863	85.5474	149.076	179.393	218.707	96.3124	126.89	41.7244	False
a197	TTGTGCTTGATCTAACCATGTG	Yes	miR-218a-5p.2				ola-mir-218a-1				734	400	664	175	321	325	181	126	352	165	241	270	634	322	217	110	509.979	419.004	373.342	330.172	361.44	358.835	359.672	244.867	252.414	135.724	109.87	239.783	783.39	240.408	278.132	89.9938	False
a15	AAGGTCCAACCTCACATGTCCT	Yes	miR-2188-5p				ola-mir-2188				555	545	462	143	916	368	607	267	463	532	1079	573	649	497	312	400	385.611	570.893	259.765	269.798	1031.4	406.312	1206.19	518.884	332.01	437.608	491.906	508.873	801.925	371.064	399.894	327.25	False
a81	GCTGTGTGAGGTCAGACCTATC	Yes	miR-2188-3p				ola-mir-2188				46	29	38	11	171	46	39	40	12	44	54	28	56	133	85	78	31.9605	30.3778	21.3659	20.7537	192.543	50.789	77.4984	77.7354	8.60501	36.1931	24.6181	24.8664	69.1953	99.2989	108.946	63.8138	False
a198	TTTACAGGCTATGCTAATCTGT	Yes	miR-2187a-3p				ola-mir-2187a				61	35	96	13	0	3	0	0	58	61	111	30	0	0	0	1	42.3824	36.6628	53.9771	24.5271	0	3.31233	0	0	41.5909	50.1769	50.6038	26.6426	0	0	0	0.818126	False
a105	TACTGCATCAGGAACTGATTGGC	Yes	miR-217a-5p				ola-mir-217a				9	16	6	0	26	16	4	3	17	4	6	1	36	20	69	24	6.25314	16.7602	3.37357	0	29.2756	17.6657	7.94856	5.83016	12.1904	3.29029	2.73534	0.888085	44.4827	14.9322	88.4382	19.635	False
a98	TAATCTCTGCAGGCAACTGTG	No	miR-216b-5p				ola-mir-216b-1				3	5	0	8	5	0	0	0	0	0	0	0	3	8	1	0	2.08438	5.23755	0	15.0936	5.62991	0	0	0	0	0	0	0	3.70689	5.97286	1.28171	0	False
a3	AAATCTCAGCTGGCAACTGTGA	Yes	miR-216a-5p				ola-mir-216a-1				1	76	5	11	46	13	6	1	39	7	0	25	34	21	25	9	0.694794	79.6107	2.81131	20.7537	51.7952	14.3534	11.9228	1.94339	27.9663	5.758	0	22.2021	42.0115	15.6788	32.0428	7.36313	False
a154	TGCCTGTCTACACTTGCTGTGC	Yes	miR-214b-5p				ola-mir-214b				644	419	637	135	866	666	375	366	744	336	1244	419	754	678	483	573	447.447	438.907	358.161	254.704	975.101	735.336	745.177	711.279	533.511	276.384	567.128	372.108	931.666	506.2	619.067	468.786	False
a152	TGCCTATCTACACTTGCTGTGC	No	miR-214a-5p				ola-mir-214a				6	5	28	0	6	7	3	0	3	8	27	6	4	6	5	5	4.16876	5.23755	15.7433	0	6.7559	7.72876	5.96142	0	2.15125	6.58057	12.309	5.32851	4.94252	4.47965	6.40856	4.09063	False
a17	ACAGCAGGCACAGACAGGCAG	No	miR-214-3p				ola-mir-214a				5123	430	4046	539	2299	1588	586	1055	3938	2565	3529	1709	2259	1234	3028	2367	3559.43	450.429	2274.91	1016.93	2588.63	1753.32	1164.46	2050.27	2823.88	2109.9	1608.84	1517.74	2791.29	921.314	3881.03	1936.5	False
a25	ACCTTGGCTTTAGACTGCTTACT	Yes	miR-212b-5p				ola-mir-212b				3	34	122	6	0	1	3	0	12	39	18	11	0	0	0	0	2.08438	35.6153	68.5959	11.3202	0	1.10411	5.96142	0	8.60501	32.0803	8.20603	9.76894	0	0	0	0	False
a24	ACCTTGGCTCTAGACTGCTTACT	Yes	miR-212a-5p				ola-mir-212a				6	8	26	3	128	39	36	35	13	6	32	10	34	165	98	49	4.16876	8.38008	14.6188	5.66009	144.126	43.0602	71.537	68.0185	9.3221	4.93543	14.5885	8.88085	42.0115	123.19	125.608	40.0882	False
a93	TAACAGTCTACAGTCATGGCT	Yes	miR-212-3p				ola-mir-212a				1	6	22	0	49	17	29	0	0	2	15	13	8	45	47	9	0.694794	6.28506	12.3698	0	55.1732	18.7698	57.627	0	0	1.64514	6.83835	11.5451	9.88505	33.5974	60.2405	7.36313	False
a32	AGCCACTGACTAACGCACATTG	Yes	miR-210-5p				ola-mir-210				772	872	2075	265	365	820	526	1122	875	934	1643	1623	687	1138	85	1601	536.381	913.429	1166.69	499.975	410.984	905.369	1045.24	2180.48	627.449	768.282	749.028	1441.36	848.879	849.64	108.946	1309.82	False
a73	CTGTGCGTGTGACAGCGGCT	No	miR-210-3p				ola-mir-210				36	11	72	3	16	18	11	14	29	38	28	22	42	38	33	97	25.0126	11.5226	40.4828	5.66009	18.0157	19.874	21.8585	27.2074	20.7954	31.2577	12.7649	19.5379	51.8965	28.3711	42.2965	79.3582	False
a115	TAGCTTATCAGACTGGTGTTGG	Yes	miR-21-5p				ola-mir-21a				105035	79347	301843	32758	248024	310134	77438	149791	101558	115594	172924	107375	211550	709611	313724	562388	72977.7	83116.8	169715	61804.4	279271	342422	153880	291102	72825.7	95084.3	78834.4	95358.2	261398	529801	402104	460104	False
a91	TAAAGTGCTTATAGTGCAGGTAGT	No	miR-20a-5p				ola-mir-20a-1				38	39	127	37	46	60	49	48	51	52	21	32	64	102	94	70	26.4022	40.8529	71.4072	69.8078	51.7952	66.2465	97.3698	93.2825	36.5713	42.7737	9.5737	28.4187	79.0804	76.154	120.481	57.2688	False
a159	TGGAATGTAAGGAAGTGTGTGG	Yes	miR-206-1-3p				ola-mir-206-1				34	9	11	23	20	24	0	45	0	15	6	3	47	6	0	19	23.623	9.42759	6.18488	43.394	22.5197	26.4986	0	87.4523	0	12.3386	2.73534	2.66426	58.0747	4.47965	0	15.5444	False
a131	TCCTTCATTCCACCGGAGTCTGT	No	miR-205-5p				ola-mir-205-1a				4	6	11	21	3	2	2	19	13	10	11	11	609	18	6	16	2.77918	6.28506	6.18488	39.6206	3.37795	2.20822	3.97428	36.9243	9.3221	8.22571	5.01479	9.76894	752.499	13.4389	7.69028	13.09	False
a191	TTCCCTTTGTCATCCTATGCCT	Yes	miR-204-5p				ola-mir-204-1				854	664	1793	516	1137	545	800	662	1050	1143	1094	556	262	1271	45	186	593.354	695.547	1008.13	973.535	1280.24	601.739	1589.71	1286.52	752.939	940.199	498.744	493.775	323.735	948.939	57.6771	152.171	False
a88	GTGAAATGTTTAGGACCACTTG	Yes	miR-203b-3p				ola-mir-203b				60	5	34	111	10	33	17	26	23	28	9	22	870	17	6	40	41.6876	5.23755	19.1169	209.423	11.2598	36.4356	33.7814	50.528	16.4929	23.032	4.10301	19.5379	1075	12.6923	7.69028	32.725	False
a96	TAATACTGCCTGGTAATGATG	No	miR-200b-3p				ola-mir-200b				15	14	55	14	23	24	33	24	41	36	31	44	206	34	59	27	10.4219	14.6651	30.9244	26.4137	25.8976	26.4986	65.5756	46.6412	29.4005	29.6126	14.1326	39.0758	254.54	25.3847	75.6211	22.0894	False
a92	TAACACTGTCTGGTAACGATGTT	No	miR-200a-3p				ola-mir-200a				67	53	186	61	265	201	236	171	109	116	154	147	391	326	351	242	46.5512	55.518	104.581	115.088	298.385	221.926	468.965	332.319	78.1622	95.4183	70.2071	130.549	483.132	243.394	449.881	197.986	False
a177	TGTGCAAACCCATGCAAAACTG	No	miR-19d-3p				ola-mir-19d				0	4	0	0	0	2	0	6	4	0	0	2	0	5	2	0	0	4.19004	0	0	0	2.20822	0	11.6603	2.86834	0	0	1.77617	0	3.73304	2.56343	0	False
a178	TGTGCAAATCCATGCAAAACTG	No	miR-19b-3p				ola-mir-19b-1				30	32	143	32	13	7	3	13	131	17	9	22	20	6	22	14	20.8438	33.5203	80.4034	60.3743	14.6378	7.72876	5.96142	25.264	93.9381	13.9837	4.10301	19.5379	24.7126	4.47965	28.1977	11.4538	False
a59	CCCAGTGTTCAGACTACCTGTTC	No	miR-199-5p				ola-mir-199-1a				954	1013	844	458	502	581	237	211	1026	854	1989	732	424	228	104	266	662.833	1061.13	474.549	864.107	565.243	641.487	470.952	410.054	735.729	702.476	906.766	650.078	523.908	170.227	133.298	217.621	False
a19	ACAGTAGTCTGCACATTGGTT	Yes	miR-199-3p				ola-mir-199-1a				3251	2500	5704	669	2411	2373	1336	1009	3871	2214	8008	2604	5076	2918	3103	2503	2258.77	2618.77	3207.14	1262.2	2714.74	2620.05	2654.82	1960.88	2775.83	1821.17	3650.77	2312.57	6272.06	2178.6	3977.15	2047.77	False
a116	TAGGTAGTTTCATGTTGTTGGG	Yes	miR-196a-5p				ola-mir-196a-1				2570	2220	3497	926	523	1067	195	161	3167	2719	5971	1731	949	503	266	327	1785.62	2325.47	1966.23	1747.08	588.889	1178.08	387.492	312.885	2271.01	2236.57	2722.12	1537.28	1172.61	375.544	340.936	267.527	False
a174	TGTAACAGCAACTCCATGTGG	No	miR-194a-5p				ola-mir-194a				40	7	18	2	4	15	17	2	8	1	0	0	2	0	28	18	27.7918	7.33257	10.1207	3.77339	4.50393	16.5616	33.7814	3.88677	5.73668	0.822571	0	0	2.47126	0	35.888	14.7263	False
a168	TGGGTCTTTGCGGGCAAGGTGA	Yes	miR-193a-2-5p				ola-mir-193a-2				863	198	730	350	308	251	137	66	508	659	460	414	230	264	497	420	599.607	207.407	410.451	660.344	346.803	277.131	272.238	128.263	364.279	542.075	209.71	367.667	284.195	197.105	637.011	343.613	False
a137	TGACCTATGAATTGACAGCCAGT	No	miR-192-5p				ola-mir-192				77	2	64	26	40	25	10	21	40	18	20	6	34	2	258	26	53.4991	2.09502	35.9847	49.0541	45.0393	27.6027	19.8714	40.8111	28.6834	14.8063	9.11781	5.32851	42.0115	1.49322	330.682	21.2713	False
a94	TAACGGAACCCATAATGCAGCTG	Yes	miR-191-5p				ola-mir-191				4045	2854	16751	3519	2502	3992	2283	1276	3985	6756	11703	7449	2271	3320	2201	3909	2810.44	2989.59	9418.44	6639.28	2817.21	4407.6	4536.64	2479.76	2857.58	5557.29	5335.28	6615.35	2806.12	2478.74	2821.05	3198.05	False
a79	GCTGGTTATGGGGTCCGTTTCC	Yes	miR-191-3p				ola-mir-191				104	64	317	87	30	57	53	39	316	566	595	281	65	98	30	155	72.2586	67.0406	178.237	164.143	33.7795	62.9342	105.318	75.792	226.599	465.575	271.255	249.552	80.316	73.1676	38.4514	126.809	False
a151	TGATATGTTTGATATATTAGGTTGT	No	miR-190a-5p				ola-mir-190a-1				10	11	18	8	14	15	2	5	10	11	6	25	4	2	0	13	6.94794	11.5226	10.1207	15.0936	15.7638	16.5616	3.97428	9.71693	7.17084	9.04828	2.73534	22.2021	4.94252	1.49322	0	10.6356	False
a133	TCGTGTCTTGTGTTGCAGCCAGT	Yes	miR-187-3p				ola-mir-187				201	46	92	52	60	40	30	0	46	67	355	63	48	59	33	45	139.654	48.1855	51.7281	98.1082	67.559	44.1643	59.6142	0	32.9859	55.1123	161.841	55.9494	59.3103	44.0499	42.2965	36.8157	False
a161	TGGACGGAGAACTGATAAGGGC	Yes	miR-184b-3p				ola-mir-184b				19	17	44	44	19	53	32	5	27	25	61	18	8	0	6	2	13.2011	17.8077	24.7395	83.0146	21.3937	58.5178	63.5885	9.71693	19.3613	20.5643	27.8093	15.9855	9.88505	0	7.69028	1.63625	False
a160	TGGACGGAGAACTGATAAGGG	Multiple	miR-184a-3p.1				ola-mir-184a				33	9	9	45	63	43	41	9	16	73	15	7	65	0	10	11	22.9282	9.42759	5.06035	84.9013	70.9369	47.4767	81.4727	17.4905	11.4734	60.0477	6.83835	6.2166	80.316	0	12.8171	8.99938	False
a162	TGGACGGAGAACTGATAAGGGT	Yes	miR-184a-3p.2				ola-mir-184a				42	2	7	11	129	9	37	0	15	41	9	2	2	0	4	9	29.1813	2.09502	3.93583	20.7537	145.252	9.93698	73.5242	0	10.7563	33.7254	4.10301	1.77617	2.47126	0	5.12685	7.36313	False
a119	TATGGCACTGGTAGAATTCACT	Yes	miR-183-5p				ola-mir-183a				106	110	195	16	32	228	345	482	214	319	591	372	40	567	9	61	73.6481	115.226	109.641	30.1871	36.0315	251.737	685.563	936.712	153.456	262.4	269.431	330.368	49.4252	423.327	11.5354	49.9057	False
a201	TTTGGCAATGGTAGAACTCACT	Yes	miR-182b-5p				ola-mir-182b				7	6	0	0	0	0	3	0	5	0	3	0	7	0	3	0	4.86356	6.28506	0	0	0	0	5.96142	0	3.58542	0	1.36767	0	8.64942	0	3.84514	0	False
a199	TTTGGCAATGGTAGAACTCAC	Multiple	miR-182a-5p.1				ola-mir-182a				1	20	16	0	0	17	20	18	20	10	50	35	1	44	0	4	0.694794	20.9502	8.99618	0	0	18.7698	39.7428	34.9809	14.3417	8.22571	22.7945	31.083	1.23563	32.8508	0	3.2725	False
a200	TTTGGCAATGGTAGAACTCACAC	No	miR-182a-5p.2				ola-mir-182a				18	40	47	4	0	38	56	59	43	60	102	54	9	81	2	0	12.5063	41.9004	26.4263	7.54679	0	41.9561	111.28	114.66	30.8346	49.3543	46.5008	47.9566	11.1207	60.4752	2.56343	0	False
a6	AACATTCATCGCTGTCGGTG	No	miR-181c-5p				ola-mir-181c				12	15	6	0	0	1	0	0	2	5	3	4	0	1	0	1	8.33753	15.7126	3.37357	0	0	1.10411	0	0	1.43417	4.11286	1.36767	3.55234	0	0.746608	0	0.818126	False
a8	AACATTCATTGCTGTCGGTGGGT	Yes	miR-181b-2/3-5p				ola-mir-181b-2				17459	13246	30226	9311	14388	9628	5159	9197	21230	15787	21136	18509	10766	18130	11076	20018	12130.4	13875.3	16994.9	17567	16200.6	10630.4	10251.7	17873.3	15223.7	12985.9	9635.7	16437.6	13302.8	13536	14196.3	16377.2	False
a7	AACATTCATTGCTGTCGCTGGG	No	miR-181b-1-5p				ola-mir-181b-1				2662	2064	5546	1194	7768	5225	4014	1993	3048	3757	5287	2167	3329	6775	4825	4072	1849.54	2162.06	3118.3	2252.72	8746.63	5768.97	7976.38	3873.17	2185.67	3090.4	2410.29	1924.48	4113.42	5058.27	6184.26	3331.41	False
a5	AACATTCAACGCTGTCGGTGAGT	Yes	miR-181a-5p				ola-mir-181a-1				195747	186695	247696	84209	121285	75854	65116	69303	194225	174179	330054	169332	66064	115617	46439	114578	136004	195565	139270	158877	136565	83751.1	129395	134682	139276	143275	150468	150381	81630.7	86320.6	59521.5	93739.2	False
a22	ACCATCGACCGTTGACTGTGCC	Yes	miR-181a-5-3p				ola-mir-181a-5				2698	1762	3706	657	4425	2175	2272	1525	2448	2200	4578	1875	1295	2857	1284	1584	1874.55	1845.71	2083.74	1239.56	4982.47	2401.44	4514.78	2963.66	1755.42	1809.66	2087.07	1665.16	1600.14	2133.06	1645.72	1295.91	False
a20	ACCATCGACCGTTGACTGT	Multiple	miR-181a-1/2-3p.1				ola-mir-181a-1				79	78	74	22	24	21	5	13	70	72	311	35	3	34	10	17	54.8887	81.7058	41.6073	41.5073	27.0236	23.1863	9.9357	25.264	50.1959	59.2251	141.782	31.083	3.70689	25.3847	12.8171	13.9081	False
a21	ACCATCGACCGTTGACTGTACC	Yes	miR-181a-1/2-3p.2				ola-mir-181a-1				11836	9316	10625	2022	11692	5965	4796	8547	11884	6732	14673	8134	3839	10313	1688	9031	8223.58	9758.6	5974.03	3814.9	13165	6586.01	9530.32	16610.1	8521.83	5537.55	6689.28	7223.69	4743.59	7699.77	2163.53	7388.49	False
a46	CAAAGTGCTTACAGTGCAGGTAGT	No	miR-17a-5p				ola-mir-17a-1				32	22	73	15	87	32	26	49	52	29	20	1	80	75	93	50	22.2334	23.0452	41.0451	28.3004	97.9605	35.3315	51.6656	95.2259	37.2884	23.8546	9.11781	0.888085	98.8505	55.9956	119.199	40.9063	False
a112	TAGCAGCACGTAAATATTGGAGT	No	miR-16c-5p				ola-mir-16c				1609	2216	4118	942	1588	1228	785	522	1633	1719	3091	701	2048	1853	2252	1612	1117.92	2321.28	2315.39	1777.27	1788.06	1355.85	1559.9	1014.45	1171	1414	1409.16	622.548	2530.57	1383.46	2886.42	1318.82	False
a111	TAGCAGCACGTAAATATTGG	Multiple	miR-16a-5p.1				ola-mir-16a				45	27	107	19	37	28	20	7	40	34	74	26	78	49	124	74	31.2657	28.2828	60.162	35.8472	41.6614	30.915	39.7428	13.6037	28.6834	27.9674	33.7359	23.0902	96.3792	36.5838	158.932	60.5413	False
a113	TAGCAGCACGTAAATATTGGCG	No	miR-16a-5p.2				ola-mir-16a				470	283	870	238	334	198	141	172	465	186	158	174	752	512	783	558	326.553	296.445	489.167	449.034	376.078	218.614	280.187	334.262	333.444	152.998	72.0307	154.527	929.195	382.263	1003.58	456.514	False
a114	TAGCAGCGCATCATGGTTTGA	Yes	miR-15c-5p				ola-mir-15c				5015	7091	7871	2687	3823	2952	2691	1993	5745	3835	10061	4806	5374	3787	2895	6098	3484.39	7427.89	4425.56	5069.55	4304.63	3259.33	5347.39	3873.17	4119.65	3154.56	4586.71	4268.14	6640.28	2827.4	3710.56	4988.93	False
a109	TAGCAGCACATCATGTTTTG	No	miR-15b-1-5p				ola-mir-15b-1				1464	2229	2065	472	476	316	233	178	1344	1503	3309	1594	220	137	102	227	1017.18	2334.9	1161.07	890.521	535.968	348.898	463.003	345.923	963.761	1236.32	1508.54	1415.61	271.839	102.285	130.735	185.715	False
a110	TAGCAGCACGGAATGGTTTGT	No	miR-15a-2-5p				ola-mir-15a-2				377	515	580	188	388	233	211	173	330	323	530	370	532	557	833	473	261.937	539.468	326.112	354.699	436.881	257.257	419.286	336.206	236.638	265.691	241.622	328.592	657.356	415.861	1067.67	386.973	False
a181	TTAATGCTAATCGTGATAGGGGT	Yes	miR-155-5p				ola-mir-155				141	112	1100	47	53	307	36	33	242	261	622	123	132	230	70	328	97.9659	117.321	618.488	88.6747	59.6771	338.961	71.537	64.1317	173.534	214.691	283.564	109.234	163.103	171.72	89.7199	268.345	False
a86	GTCATTTTTGTGGTTTGCAGCT	Yes	miR-153c-5p				ola-mir-153c				62	74	94	6	19	4	4	0	37	17	87	16	8	11	6	13	43.0772	77.5157	52.8526	11.3202	21.3937	4.41643	7.94856	0	26.5321	13.9837	39.6625	14.2094	9.88505	8.21269	7.69028	10.6356	False
a192	TTGCATAGTCACAAAAATGAGC	Yes	miR-153c-3p				ola-mir-153c				135	53	133	4	0	0	0	0	60	83	76	27	2	0	0	1	93.7972	55.518	74.7808	7.54679	0	0	0	0	43.0251	68.2734	34.6477	23.9783	2.47126	0	0	0.818126	False
a193	TTGCATAGTCACAAAAGTGATC	Yes	miR-153a-3p				ola-mir-153aa				72	7	5	0	0	0	0	0	9	0	9	15	0	3	1	0	50.0252	7.33257	2.81131	0	0	0	0	0	6.45376	0	4.10301	13.3213	0	2.23982	1.28171	0	False
a27	ACTCCCAATCCTTGTACCAGTG	Yes	miR-150-5p				ola-mir-150				1936	1321	2022	720	831	645	574	465	1610	947	2018	1203	522	764	433	1336	1345.12	1383.76	1136.89	1358.42	935.692	712.15	1140.62	903.674	1154.51	778.975	919.987	1068.37	644.999	570.408	554.982	1093.02	False
a138	TGAGAACTGAATTCCATAGATGG	Yes	miR-146a-5p				ola-mir-146a				587	403	1375	288	286	356	87	187	742	743	624	845	432	424	202	650	407.844	422.146	773.11	543.369	322.031	393.063	172.881	363.413	532.077	611.171	284.476	750.432	533.793	316.562	258.906	531.782	False
a44	ATCTATGGGCTCAGTTCTTTTG	Yes	miR-146a-3p				ola-mir-146a				501	394	1486	180	943	751	387	465	1047	1071	1267	1191	364	1296	370	927	348.092	412.719	835.521	339.605	1061.8	829.186	769.023	903.674	750.787	880.974	577.613	1057.71	449.77	967.604	474.234	758.403	False
a87	GTCCAGTTTTCCCAGGAATCCCT	Yes	miR-145-5p				ola-mir-145				4304	2641	4911	1250	699	1209	115	299	4408	2059	4578	2017	2443	339	493	1099	2990.39	2766.47	2761.27	2358.37	787.062	1334.87	228.521	581.072	3160.91	1693.67	2087.07	1791.27	3018.65	253.1	631.884	899.12	False
a100	TACAGTATAGATGATGTACT	No	miR-144-3p				ola-mir-144				12	0	10	5	0	0	0	3	5	2	1	0	28	3	0	0	8.33753	0	5.62261	9.43348	0	0	0	5.83016	3.58542	1.64514	0.45589	0	34.5977	2.23982	0	0	False
a139	TGAGATGAAGCACTGTAGCTC	Yes	miR-143-3p				ola-mir-143				38843	16215	41029	2416	4830	10595	1866	1727	21213	22851	61406	22061	10935	3781	3654	5576	26987.9	16985.4	23069	4558.26	5438.5	11698	3708	3356.23	15211.5	18796.6	27994.4	19592	13511.6	2822.92	4683.38	4561.87	False
a55	CATAAAGTAGAAAGCACTACT	Yes	miR-142-5p				ola-mir-142a				15	1	18	5	0	0	0	0	5	0	0	0	10	0	0	0	10.4219	1.04751	10.1207	9.43348	0	0	0	0	3.58542	0	0	0	12.3563	0	0	0	False
a175	TGTAGTGTTTCCTACTTTATGG	Yes	miR-142-3p				ola-mir-142a				47	5	70	10	0	9	0	4	7	3	4	7	7	5	8	74	32.6553	5.23755	39.3583	18.867	0	9.93698	0	7.77354	5.01959	2.46771	1.82356	6.2166	8.64942	3.73304	10.2537	60.5413	False
a54	CAGTGGTTTTACCCTATGGTAG	Yes	miR-140-5p				ola-mir-140				81	105	108	30	70	56	24	44	108	48	79	35	80	62	30	87	56.2783	109.989	60.7242	56.6009	78.8188	61.8301	47.6913	85.509	77.4451	39.4834	36.0153	31.083	98.8505	46.2897	38.4514	71.1769	False
a101	TACCACAGGGTAGAACCACGGA	Yes	miR-140-3p				ola-mir-140				24	32	52	12	24	3	0	13	9	6	18	12	18	7	13	12	16.6751	33.5203	29.2376	22.6404	27.0236	3.31233	0	25.264	6.45376	4.93543	8.20603	10.657	22.2414	5.22626	16.6623	9.81751	False
a134	TCTACAGTGCATGTGTCTCCAGT	Yes	miR-139-5p				ola-mir-139				3963	3334	4595	1497	15127	8905	10410	10598	2657	3066	5391	2773	8153	12791	4155	7790	2753.47	3492.4	2583.59	2824.38	17032.7	9832.09	20686.1	20596	1905.29	2522	2457.7	2462.66	10074.1	9549.86	5325.52	6373.2	False
a36	AGGACTGTCCAACCTGAGAATG	Yes	miR-1388-5p				ola-mir-1388				0	2	12	3	0	0	0	0	1	11	7	0	0	5	0	0	0	2.09502	6.74714	5.66009	0	0	0	0	0.717084	9.04828	3.19123	0	0	3.73304	0	0	False
a45	ATCTCAGGTTCGTCAGCCCATG	Yes	miR-1388-3p				ola-mir-1388				3368	2263	14038	711	566	1135	338	294	2612	3267	8382	1495	746	956	428	1388	2340.07	2370.51	7893.03	1341.44	637.306	1253.16	671.653	571.355	1873.02	2687.34	3821.27	1327.69	921.781	713.757	548.573	1135.56	False
a35	AGCTGGTGTTGTGAATCAGGCCG	Yes	miR-138-5p				ola-mir-138a				104	187	86	70	40	21	17	15	70	48	49	27	23	57	29	27	72.2586	195.884	48.3545	132.069	45.0393	23.1863	33.7814	29.1508	50.1959	39.4834	22.3386	23.9783	28.4195	42.5567	37.1697	22.0894	False
a120	TATGGCTTTCTATTCCTATGTG	No	miR-135c-5p				ola-mir-135c-1				58	17	87	35	43	31	17	24	13	195	69	87	39	15	10	12	40.298	17.8077	48.9167	66.0344	48.4173	34.2274	33.7814	46.6412	9.3221	160.401	31.4564	77.2634	48.1896	11.1991	12.8171	9.81751	False
a121	TATGGCTTTTTATTCCTATGTGA	Yes	miR-135a-2-5p				ola-mir-135a-2				0	10	85	40	1	0	0	14	79	0	1	10	28	2	3	0	0	10.4751	47.7922	75.4679	1.12598	0	0	27.2074	56.6497	0	0.45589	8.88085	34.5977	1.49322	3.84514	0	False
a194	TTGGTCCCCTTCAACCAGCT	Multiple	miR-133a-3p.1				ola-mir-133a-1				132	37	87	13	2	27	9	5	40	59	59	28	22	1	0	10	91.7128	38.7579	48.9167	24.5271	2.25197	29.8109	17.8843	9.71693	28.6834	48.5317	26.8975	24.8664	27.1839	0.746608	0	8.18126	False
a195	TTGGTCCCCTTCAACCAGCTGT	Yes	miR-133a-3p.2				ola-mir-133a-1				3584	1735	3377	707	271	919	100	99	1555	1705	3444	1327	1100	69	68	331	2490.14	1817.43	1898.76	1333.89	305.141	1014.68	198.714	192.395	1115.07	1402.48	1570.09	1178.49	1359.19	51.516	87.1565	270.8	False
a23	ACCGTGGCTTTAGATTGTTACT	Yes	miR-132b-5p				ola-mir-132b				4	18	28	7	0	0	7	5	12	16	21	18	1	0	0	1	2.77918	18.8552	15.7433	13.2069	0	0	13.91	9.71693	8.60501	13.1611	9.5737	15.9855	1.23563	0	0	0.818126	False
a78	GCCCTTTTTCTGTTGCACTACT	Yes	miR-130c-1-5p				ola-mir-130c-1				0	0	0	0	2	1	0	0	0	0	3	20	6	0	4	13	0	0	0	0	2.25197	1.10411	0	0	0	0	1.36767	17.7617	7.41379	0	5.12685	10.6356	False
a53	CAGTGCAATATTAAAAGGGCA	Yes	miR-130c-1-3p				ola-mir-130c-1				11	3	10	0	5	8	24	8	4	12	8	0	13	9	16	6	7.64273	3.14253	5.62261	0	5.62991	8.83287	47.6913	15.5471	2.86834	9.87086	3.64712	0	16.0632	6.71947	20.5074	4.90875	False
a28	ACTCTTTCCCTGTTGCACTACT	Yes	miR-130b-5p				ola-mir-130b				336	324	436	80	152	103	78	69	458	257	765	330	107	197	82	198	233.451	339.393	245.146	150.936	171.149	113.723	154.997	134.094	328.425	211.401	348.756	293.068	132.213	147.082	105.1	161.989	False
a58	CCACCTCCCCTGCAAACGTCC	No	miR-1306-5p				ola-mir-1306				21	0	13	3	0	7	0	2	15	6	18	7	2	0	2	2	14.5907	0	7.3094	5.66009	0	7.72876	0	3.88677	10.7563	4.93543	8.20603	6.2166	2.47126	0	2.56343	1.63625	False
a75	CTTTTTGCGGTCTGGGCTTG	No	miR-129-5p				ola-mir-129-1a				22	26	220	2	5	13	3	10	3	9	11	18	24	10	0	3	15.2855	27.2353	123.698	3.77339	5.62991	14.3534	5.96142	19.4339	2.15125	7.40314	5.01479	15.9855	29.6551	7.46608	0	2.45438	False
a124	TCACAGTGAACCGGTCTCTTT	Yes	miR-128-3p				ola-mir-128-2				1413	1106	1836	205	805	499	404	321	624	548	1841	968	716	484	436	598	981.744	1158.55	1032.31	386.773	906.416	550.95	802.804	623.827	447.461	450.769	839.294	859.667	884.712	361.358	558.827	489.239	False
a62	CGGGGCCGGGACGCTGTCTGAGA	Yes	miR-128-3-5p				ola-mir-128-3				742	119	277	314	155	80	96	116	338	455	699	477	64	51	34	143	515.537	124.654	155.746	592.423	174.527	88.3287	190.765	225.433	242.375	374.27	318.667	423.617	79.0804	38.077	43.5782	116.992	False
a84	GGGGGCCGTTACACTGTCAGAGA	Yes	miR-128-2-5p				ola-mir-128-2				159	3	160	42	78	88	37	29	114	79	119	81	23	21	18	53	110.472	3.14253	89.9618	79.2412	87.8267	97.1616	73.5242	56.3582	81.7476	64.9831	54.2509	71.9349	28.4195	15.6788	23.0708	43.3607	False
a56	CATTATTACTTTTGGTACGCG	Yes	miR-126b-5p				ola-mir-126b				339	199	615	91	71	41	48	31	282	195	126	248	158	34	64	99	235.535	208.454	345.791	171.689	79.9448	45.2685	95.3827	60.2449	202.218	160.401	57.4422	220.245	195.23	25.3847	82.0296	80.9944	False
a132	TCGTACCGTGAGTAATAATGCA	Yes	miR-126b-3p				ola-mir-126b				1148	721	5413	1696	375	303	228	248	3677	549	461	546	3191	263	384	407	797.623	755.255	3043.52	3199.84	422.244	334.545	453.068	481.96	2636.72	451.592	210.165	484.895	3942.9	196.358	492.178	332.977	False
a128	TCCCTGAGACCCTAACTTGTGA	Yes	miR-125b-5p				ola-mir-125b-1				24068	10436	25152	3368	6441	4891	3491	4329	13083	11373	30167	12659	6770	3234	4922	5665	16722.3	10931.8	14142	6354.39	7252.46	5400.2	6937.1	8412.91	9381.62	9355.1	13752.8	11242.3	8365.22	2414.53	6308.59	4634.68	False
a26	ACGGGTTAGGCTCTTGGGACG	No	miR-125b-3-3p				ola-mir-125b-3				3824	1186	2141	941	503	534	327	149	1979	2751	2103	1794	257	353	235	572	2656.89	1242.35	1203.8	1775.38	566.369	589.594	649.795	289.564	1419.11	2262.89	958.737	1593.22	317.557	263.553	301.203	467.968	False
a129	TCCCTGAGACCCTTAACCTGTG	Multiple	miR-125a-1-5p				ola-mir-125a-1				55430	33979	45353	12589	15322	15561	15807	8729	41892	38283	78197	35241	11912	14344	8788	13982	38512.4	35593.3	25500.2	23751.6	17252.3	17181	31410.7	16963.8	30040.1	31490.5	35649.3	31297	14718.8	10709.3	11263.7	11439	False
a18	ACAGGTGAGGTCCTCGGGAAC	Yes	miR-125a-1-3p				ola-mir-125a-1				24	3	0	0	22	1	6	8	10	8	2	7	10	9	9	18	16.6751	3.14253	0	0	24.7716	1.10411	11.9228	15.5471	7.17084	6.58057	0.911781	6.2166	12.3563	6.71947	11.5354	14.7263	False
a95	TAAGGCACGCGGTGAATGC	No	miR-124-3p				ola-mir-124-2				78	81	305	0	6	102	119	206	149	207	260	214	4	379	1	55	54.1939	84.8483	171.49	0	6.7559	112.619	236.47	400.337	106.846	170.272	118.531	190.05	4.94252	282.964	1.28171	44.9969	False
a163	TGGAGTGTGACAATGGTGTTTGT	No	miR-122-5p				ola-mir-122				512	10	45	90	349	113	67	238	33	48	86	21	2	26	2039	302	355.734	10.4751	25.3018	169.803	392.968	124.764	133.138	462.526	23.6638	39.4834	39.2066	18.6498	2.47126	19.4118	2613.41	247.074	False
a102	TACCCTGTAGAACCGAATGTGT	Yes	miR-10d-5p				ola-mir-10d				7	0	274	0	21	113	5	12	0	4	174	2	126	0	0	0	4.86356	0	154.06	0	23.6456	124.764	9.9357	23.3206	0	3.29029	79.3249	1.77617	155.69	0	0	0	False
a104	TACCCTGTAGATCCGGATTTGT	No	miR-10c-5p				ola-mir-10c				687	480	1194	118	328	470	166	170	651	530	1161	445	582	418	363	304	477.323	502.805	671.34	222.63	369.322	518.931	329.865	330.376	466.822	435.963	529.289	395.198	719.137	312.082	465.262	248.71	False
a103	TACCCTGTAGAACCGAATTTGT	Yes	miR-10b-5p				ola-mir-10b-1				321	200	617	169	120	126	82	40	395	211	593	261	240	181	88	101	223.029	209.502	346.915	318.852	135.118	139.118	162.945	77.7354	283.248	173.563	270.343	231.79	296.551	135.136	112.791	82.6307	False
a90	TAAAGTGCTTACAGTGCAGGTAGT	No	miR-106b-5p				ola-mir-106b				4	16	32	2	7	22	6	23	6	14	11	3	30	44	41	11	2.77918	16.7602	17.9924	3.77339	7.88188	24.2904	11.9228	44.6979	4.30251	11.516	5.01479	2.66426	37.0689	32.8508	52.5502	8.99938	False
a30	AGCAGCATTGTACAGGGCTAT	Multiple	miR-103-3p.1				ola-mir-103a				137	174	190	33	80	17	59	37	128	72	247	109	107	102	63	55	95.1867	182.267	106.83	62.261	90.0786	18.7698	117.241	71.9053	91.7868	59.2251	112.605	96.8013	132.213	76.154	80.7479	44.9969	False
a31	AGCAGCATTGTACAGGGCTATG	No	miR-103-3p.2				ola-mir-103a				135	41	120	12	51	63	25	38	55	48	85	35	80	69	75	45	93.7972	42.9479	67.4714	22.6404	57.4251	69.5588	49.6785	73.8486	39.4396	39.4834	38.7507	31.083	98.8505	51.516	96.1285	36.8157	False
a126	TCAGTTATCATGGTACCGGTG	No	miR-101b-5p				ola-mir-101b				339	249	602	110	297	249	232	310	286	358	775	382	219	201	278	216	235.535	260.83	338.481	207.537	334.417	274.923	461.016	602.449	205.086	294.481	353.315	339.249	270.603	150.068	356.316	176.715	False
a9	AACCCGTAGATCCGAACTTGTG	Yes	miR-100-5p				ola-mir-100-1				34484	31205	56732	9661	12446	12578	10033	7794	32477	23059	80728	28752	16058	12283	9848	11172	23959.3	32687.5	31898.2	18227.4	14014	13887.5	19937	15146.7	23288.7	18967.7	36803.1	25534.2	19841.8	9170.59	12622.3	9140.1	False
a49	CAAGCTCGTATCTATAGGTATG	No	miR-100-2-3p				ola-mir-100-2				8	13	16	0	5	0	0	0	3	5	3	14	5	0	4	5	5.55835	13.6176	8.99618	0	5.62991	0	0	0	2.15125	4.11286	1.36767	12.4332	6.17816	0	5.12685	4.09063	False
a158	TGGAATGTAAAGAAGTATGTAT	Yes	miR-1-3p				ola-mir-1-1				59	32	181	59	26	28	21	6	49	35	36	46	36	4	0	23	40.9928	33.5203	101.769	111.315	29.2756	30.915	41.7299	11.6603	35.1371	28.79	16.4121	40.8519	44.4827	2.98643	0	18.8169	False
a150	TGAGGTAGTTGTTTGTACAGTT	Yes	let-7j-5p				ola-let-7j				4046	3908	8382	1145	2979	2542	1379	1222	3497	3521	5421	3007	2522	5544	3350	3195	2811.14	4093.67	4712.88	2160.27	3354.3	2806.64	2740.27	2374.82	2507.64	2896.27	2471.38	2670.47	3116.26	4139.19	4293.74	2613.91	False
a71	CTGTACAAGTGACTGCCTTGC	Yes	let-7j-3p				ola-let-7j				7	7	21	10	9	18	0	6	15	6	9	0	11	25	7	8	4.86356	7.33257	11.8075	18.867	10.1338	19.874	0	11.6603	10.7563	4.93543	4.10301	0	13.5919	18.6652	8.97199	6.54501	False
a148	TGAGGTAGTAGTTTGTGCTGTT	Yes	let-7i-5p				ola-let-7i-1				5872	5428	8125	2370	4977	3741	2784	2584	7546	5031	10187	4481	5150	9395	3328	8727	4079.83	5685.88	4568.37	4471.47	5604.02	4130.47	5532.2	5021.71	5411.12	4138.36	4644.15	3979.51	6363.5	7014.38	4265.54	7139.78	False
a68	CTGCGCAAGCTACTGCCTTGC	No	let-7i-1-3p				ola-let-7i-1				35	24	33	0	14	0	5	0	12	21	43	36	1	2	0	9	24.3178	25.1402	18.5546	0	15.7638	0	9.9357	0	8.60501	17.274	19.6033	31.9711	1.23563	1.49322	0	7.36313	False
a141	TGAGGTAGTAAGTTGTGTTGT	No	let-7h-1-5p				ola-let-7h-1				5305	4820	10586	2254	5465	5338	2884	2380	7113	6736	8631	5731	5545	8146	7182	9576	3685.88	5049	5952.1	4252.61	6153.5	5893.73	5730.91	4625.26	5100.62	5540.84	3934.79	5089.62	6851.57	6081.87	9205.26	7834.37	False
a65	CTATACAACTTACTGCCTTCCT	Yes	let-7h-1-3p				ola-let-7h-1				417	219	527	52	199	115	80	73	307	232	170	177	85	68	36	127	289.729	229.405	296.312	98.1082	224.071	126.972	158.971	141.867	220.145	190.837	77.5014	157.191	105.029	50.7693	46.1417	103.902	False
a147	TGAGGTAGTAGTTTGTATAGT	No	let-7g-5p				ola-let-7g-1				7771	9351	23208	3705	5972	5559	3785	3329	12583	9637	17499	8559	7646	6904	4078	7264	5399.24	9795.26	13049	6990.21	6724.37	6137.74	7521.32	6469.53	9023.07	7927.12	7977.62	7601.12	9447.64	5154.58	5226.82	5942.87	False
a66	CTATACAGCCTACTGTCTTTCT	Yes	let-7g-1-3p				ola-let-7g-1				0	0	0	0	0	2	1	0	1	4	3	0	0	4	2	9	0	0	0	0	0	2.20822	1.98714	0	0.717084	3.29029	1.36767	0	0	2.98643	2.56343	7.36313	False
a142	TGAGGTAGTAGATTGAATAGTT	Yes	let-7e-5p				ola-let-7e-1				2442	1907	7633	924	1784	2161	1011	817	2811	2882	3753	2594	2262	3540	3189	2194	1696.69	1997.6	4291.74	1743.31	2008.75	2385.98	2009	1587.75	2015.72	2370.65	1710.96	2303.69	2795	2642.99	4087.38	1794.97	False
a149	TGAGGTAGTTGGTTGTATGGTT	Yes	let-7d-5p				ola-let-7d-1				93156	68186	93732	38444	51489	53380	30404	22518	101415	77155	129244	79688	39443	47664	53929	70194	64724.2	71425.5	52701.9	72532.2	57975.7	58937.3	60417	43761.2	72723.1	63465.5	58921.1	70769.7	48737	35586.3	69121.5	57427.5	False
a145	TGAGGTAGTAGGTTGTATGGTT	Yes	let-7c-2-5p				ola-let-7c-2				18196	9844	20895	6332	6211	8352	2691	2516	15673	14262	30531	10263	5829	5109	6478	3614	12642.5	10311.7	11748.5	11946.6	6993.48	9221.52	5347.39	4889.56	11238.9	11731.5	13918.8	9114.42	7202.49	3814.42	8302.94	2956.71	False
a146	TGAGGTAGTAGGTTGTGTGGTT	Yes	let-7b-5p				ola-let-7b-1				234257	82755	169671	91091	73371	95239	36534	33972	207927	184592	387536	135392	51051	43863	45110	75016	162760	86686.7	95399.5	171861	82614.5	105154	72598.1	66020.7	149101	151840	176674	120240	63080.2	32748.5	57818.1	61372.5	False
a64	CTATACAACCTACTGCCTTCC	Yes	let-7b-3p				ola-let-7b-1				1535	716	1473	194	572	410	225	195	885	840	438	640	316	115	57	220	1066.51	750.017	828.211	366.019	644.062	452.685	447.106	378.96	634.62	690.96	199.68	568.375	390.459	85.8599	73.0576	179.988	False
a67	CTATACAGTCTATTGCCTTCC	Yes	let-7a-5-3p				ola-let-7a-5				458	377	928	84	250	265	270	169	493	411	847	463	154	262	61	237	318.216	394.911	521.779	158.482	281.496	292.589	536.528	328.432	353.523	338.077	386.139	411.183	190.287	195.611	78.1845	193.896	False
a72	CTGTACAGCCTCCTAGCTTTCC	Yes	let-7a-4-3p				ola-let-7a-4				62	32	54	6	34	23	12	3	29	23	65	19	12	7	9	13	43.0772	33.5203	30.3621	11.3202	38.2834	25.3945	23.8457	5.83016	20.7954	18.9191	29.6329	16.8736	14.8276	5.22626	11.5354	10.6356	False
a118	TATACAACTTACTGTCTTTCCT	No	let-7a-3/7-3p				ola-let-7a-3				92	25	162	0	21	7	0	8	73	54	82	58	10	6	9	4	63.921	26.1877	91.0864	0	23.6456	7.72876	0	15.5471	52.3472	44.4189	37.383	51.5089	12.3563	4.47965	11.5354	3.2725	False
a143	TGAGGTAGTAGGTTGTAT	Multiple	let-7a-3/4/5/6/7-5p				ola-let-7a-3				1257	717	2101	577	1681	1176	616	862	2566	1698	5537	1115	892	1781	1659	683	873.356	751.065	1181.31	1088.62	1892.78	1298.43	1224.08	1675.2	1840.04	1396.73	2524.26	990.215	1102.18	1329.71	2126.36	558.78	False
a144	TGAGGTAGTAGGTTGTATAGT	Multiple	let-7a-2-5p				ola-let-7a-2				78310	62101	142042	33768	61024	76929	36422	31774	127962	91115	194537	84160	85955	79750	89363	50231	54409.3	65051.4	79864.7	63710	68712	84938	72375.6	61749.1	91759.6	74948.6	88687.5	74741.3	106209	59542	114538	41095.3	False
a206	CTATACAATCTACTGTCTTTCT	Reverse	ola-let-7e		ola-let-7e-1-3p						12	9	35	0	1	6	6	0	19	16	0	12	30	19	4	4	8.33753	9.42759	19.6792	0	1.12598	6.62465	11.9228	0	13.6246	13.1611	0	10.657	37.0689	14.1856	5.12685	3.2725	False
a211	TCCCTGAGACCCTTAACCTGTGAT	Reverse	ola-miR-125a		ola-miR-125a-1-5p						684	745	584	314	269	410	468	187	730	594	1300	679	222	431	110	215	475.239	780.395	328.361	592.423	302.889	452.685	929.981	363.413	523.472	488.607	592.657	603.01	274.31	321.788	140.988	175.897	False
a204	ACTGCCCTAAGTGCTCCTTCTGG	Reverse	ola-miR-18a/b		ola-miR-18a/b-3p		ola-mir-18a				5	12	15	9	0	10	4	10	11	9	7	12	5	0	1	7	3.47397	12.5701	8.43392	16.9803	0	11.0411	7.94856	19.4339	7.88793	7.40314	3.19123	10.657	6.17816	0	1.28171	5.72688	False
a208	TAAGGTGCATCTAGTGCAGATAGT	Reverse	ola-miR-18a/b		ola-miR-18a/b-5p		ola-mir-18a				1	0	29	15	15	3	4	0	23	0	2	0	1	9	13	3	0.694794	0	16.3056	28.3004	16.8897	3.31233	7.94856	0	16.4929	0	0.911781	0	1.23563	6.71947	16.6623	2.45438	False
a205	CCTGTCAGTTCTGTAGGCCACTG	Reverse	ola-miR-192		ola-miR-192-3p		ola-mir-192				0	11	0	0	0	0	0	0	0	18	0	0	0	2	0	0	0	11.5226	0	0	0	0	0	0	0	14.8063	0	0	0	1.49322	0	0	False
a209	TAATTAGTATAGCCTGTTTTAGT	Reverse	ola-miR-2187a		ola-miR-2187a-5p		ola-mir-2187a				50	11	32	23	0	0	0	0	31	43	22	40	0	0	0	4	34.7397	11.5226	17.9924	43.394	0	0	0	0	22.2296	35.3706	10.0296	35.5234	0	0	0	3.2725	False
a212	TGCCTACTGAACTGGTATCAGT	Reverse	ola-miR-24a-4a		ola-miR-24a-4a-5p		ola-mir-24-4a				0	0	0	0	7	0	0	0	1	0	4	0	3	0	4	8	0	0	0	0	7.88188	0	0	0	0.717084	0	1.82356	0	3.70689	0	5.12685	6.54501	False
a207	GTTTTTTTAGGTTTTGATTTTT	Reverse	ola-miR-737		ola-miR-737-5p		ola-mir-737				21	10	41	1	0	0	0	0	5	12	1	11	0	0	1	2	14.5907	10.4751	23.0527	1.8867	0	0	0	0	3.58542	9.87086	0.45589	9.76894	0	0	1.28171	1.63625	False
a210	TATTGCACTTGTCCCGGCCTGTT	Reverse	ola-miR-92a		ola-miR-92a-3p		ola-mir-92a-1				21314	14778	17293	14489	4894	6949	7849	4910	25664	22672	28861	23670	6032	6358	3890	5737	14808.8	15480.1	9723.19	27336.3	5510.56	7672.45	15597.1	9542.02	18403.3	18649.3	13157.5	21021	7453.33	4746.93	4985.86	4693.59	False
