# Supplementary material for: Gonadal miRNomes and transcriptomes in infected fish reveal sexually dimorphic patterns of the immune response
Source: Funct Integr Genomics. 2025 Jan 30;25(1):29. doi: 10.1007/s10142-025-01537-w (PMC11782434; doi:10.1007/s10142-025-01537-w)
Supplement: Supplementary file 5 — Supplementary Material 5 [file 10142_2025_1537_MOESM5_ESM.xlsx]

## Sheet: Minf vs Mctrl
Dataset 4. Differentially expressed miRNAs (DEM) between the different groups resulting from miRNA-sequencing testes and ovaries of European sea bass (Dicentrarchus labrax) 48 h after intraperitoneal infected with Vibrio anguillarum. A total of four individuals per group (control and infected) were used.
miRNA	baseMean	log2FC	lfcSE	stat	pvalue	padj
miR-451-5p	3875.03	-1.71145	0.356548	-4.80005	1.58624e-06	0.000241108
miR-183-5p	206.405	1.78345	0.408172	4.36936	1.2461e-05	0.000947038
miR-724-5p	3129.86	-0.889374	0.250383	-3.55205	0.000382241	0.0193669
miR-191-3p	261.54	1.46252	0.428698	3.41153	0.000645989	0.0245476

## Sheet: Mctrl vs Fctrl
Dataset 4. Differentially expressed miRNAs (DEM) between the different groups resulting from miRNA-sequencing testes and ovaries of European sea bass (Dicentrarchus labrax) 48 h after intraperitoneal infected with Vibrio anguillarum. A total of four individuals per group (control and infected) were used.
miRNA	baseMean	log2FC	lfcSE	stat	pvalue	padj
miR-7-5p	2485.24	5.05824	0.425196	11.8963	1.23761e-32	2.09157e-30
miR-724-3p	337.142	7.60285	0.790312	9.62007	6.57887e-22	5.55915e-20
miR-724-5p	1434.43	6.43039	0.691662	9.29702	1.44434e-20	8.13645e-19
miR-139-5p	8565.47	-2.63677	0.29443	-8.9555	3.38196e-19	1.42888e-17
miR-730-5p	382.329	6.89998	0.946148	7.29271	3.03785e-13	1.02679e-11
miR-429a-3p	467.726	-2.30762	0.336573	-6.85624	7.06965e-12	1.99128e-10
miR-212a-5p	38.6124	-3.42843	0.630484	-5.43777	5.39512e-08	1.30254e-06
miR-181b-1-5p	3792.22	-1.59562	0.301731	-5.28822	1.23514e-07	2.60923e-06
miR-99a-5p	7671.33	1.28948	0.247352	5.21316	1.85656e-07	3.4862e-06
miR-24-6-3p	130.951	-2.72716	0.527191	-5.173	2.30368e-07	3.53929e-06
miR-222a-3p	14950.8	-1.68308	0.32501	-5.17855	2.23613e-07	3.53929e-06
miR-200a-3p	175.509	-2.13089	0.420499	-5.06752	4.0304e-07	5.67615e-06
miR-126b-5p	125.866	1.66836	0.346559	4.81408	1.47882e-06	1.92246e-05
miR-456-3p	7008.61	-1.54517	0.337674	-4.57594	4.74093e-06	5.72298e-05
miR-214b-5p	495.883	-1.18901	0.263494	-4.51248	6.40727e-06	7.21885e-05
miR-2187a-5p	11.3852	6.57267	1.46568	4.48437	7.31285e-06	7.7242e-05
miR-2187a-3p	16.0254	5.15034	1.17004	4.40185	1.07332e-05	0.000106701
miR-15b-1-5p	725.089	1.55931	0.357103	4.36656	1.26218e-05	0.000118504
miR-21-5p	155514	-1.62947	0.375378	-4.34088	1.41916e-05	0.000126231
miR-181a-5-3p	2309.53	-1.18537	0.284349	-4.16873	3.06301e-05	0.000258825
miR-125b-3-3p	938.694	1.64698	0.399729	4.12024	3.78477e-05	0.000304584
miR-126b-3p	982.636	2.11794	0.51987	4.07398	4.62161e-05	0.000355023
miR-222a-5p	59.9447	-1.8275	0.467401	-3.90993	9.23244e-05	0.000678384
miR-1388-3p	1676.21	1.95258	0.506136	3.85781	0.000114407	0.000805614
miR-455-5p	2672.2	-1.21681	0.317779	-3.82911	0.000128607	0.000869383
miR-2188-3p	53.8298	-2.02987	0.547423	-3.70805	0.000208864	0.00135761
miR-145-5p	1427.36	1.75723	0.482218	3.64405	0.000268382	0.00167987
miR-221-3p	629.211	-1.10912	0.310615	-3.57073	0.000355994	0.00207459
miR-133a-3p.2	951.44	1.99711	0.558023	3.5789	0.000345043	0.00207459
miR-183-5p	239.711	-2.68017	0.758555	-3.53325	0.000410479	0.00231236
miR-196a-5p	1063.86	1.53657	0.439266	3.49805	0.000468672	0.00255502
miR-146a-3p	579.233	-1.02854	0.318699	-3.22731	0.00124961	0.00659953
miR-23b-2-5p	143.719	1.74884	0.551991	3.16824	0.00153367	0.00785426
miR-365-2b-5p	119.408	-1.81082	0.577598	-3.13509	0.00171799	0.00853944
miR-138-5p	60.5937	1.69344	0.576882	2.9355	0.00333005	0.0160794
miR-100-5p	17475.3	0.641682	0.222417	2.88504	0.00391369	0.0183726
miR-10b-5p	167.347	0.992307	0.348672	2.84596	0.00442771	0.0202124
miR-425-5p	1951.88	1.34095	0.472559	2.83764	0.0045448	0.0202124
miR-7132b-5p	1758.85	-2.00719	0.731705	-2.74317	0.00608498	0.0253471
miR-29a-3p.2	77.52	1.45316	0.528941	2.74729	0.00600893	0.0253471
miR-489-3p	156.184	1.61668	0.590091	2.73971	0.00614929	0.0253471
miR-2188-5p	489.362	-1.16996	0.430422	-2.71816	0.00656455	0.0264145
miR-17a-5p	42.0668	-1.41016	0.521513	-2.70399	0.0068513	0.0269272
let-7a-3/4/5/6/7-5p	1061.01	-0.750386	0.281039	-2.67004	0.00758423	0.0291304
miR-218a-5p.1	109.101	1.15668	0.446184	2.59239	0.00953114	0.0357947
miR-143-3p	9728.13	1.39918	0.555253	2.5199	0.0117389	0.04221
miR-30c-2-3p	16.9108	2.48905	0.986272	2.5237	0.0116128	0.04221
miR-27a-3p.1	9.76098	-2.55399	1.0254	-2.49072	0.0127483	0.0440347
miR-101b-5p	286.269	-0.79809	0.320494	-2.49019	0.0127675	0.0440347

## Sheet: Minf vs Finf
Dataset 4. Differentially expressed miRNAs (DEM) between the different groups resulting from miRNA-sequencing testes and ovaries of European sea bass (Dicentrarchus labrax) 48 h after intraperitoneal infected with Vibrio anguillarum. A total of four individuals per group (control and infected) were used.
miRNA	baseMean	log2FC	lfcSE	stat	pvalue	padj
miR-730-5p	506.919	7.80018	0.602652	12.9431	2.57039e-38	4.26685e-36
miR-724-3p	384.447	8.07179	0.677987	11.9055	1.10773e-32	9.19417e-31
miR-724-5p	971.57	7.53525	0.636708	11.8347	2.5826e-32	1.42904e-30
miR-7-5p	1382.64	4.34139	0.378166	11.4801	1.66063e-30	6.8916e-29
miR-15b-1-5p	815.846	2.76287	0.332183	8.31732	8.99749e-17	2.98717e-15
miR-7132b-5p	1925.53	-2.623	0.413152	-6.34875	2.17075e-10	6.00575e-09
miR-21-5p	331500	-2.58057	0.414374	-6.22763	4.73535e-10	1.12295e-08
miR-24-6-3p	216.355	-3.09084	0.508546	-6.0778	1.21846e-09	2.52831e-08
miR-2187a-3p	23.8304	6.94927	1.24431	5.58483	2.33931e-08	4.31473e-07
miR-139-5p	6354.48	-1.96013	0.352335	-5.56327	2.64761e-08	4.39503e-07
dla-nov-9	13278.6	1.52063	0.283746	5.35912	8.36305e-08	1.26206e-06
miR-200a-3p	263.329	-2.03825	0.388974	-5.24005	1.6053e-07	2.22067e-06
miR-212a-5p	62.9097	-3.44409	0.668943	-5.14856	2.62496e-07	3.35187e-06
miR-153c-3p	24.3434	5.71947	1.11983	5.10745	3.26539e-07	3.87182e-06
miR-125b-3-3p	1089.06	1.98137	0.405602	4.885	1.03429e-06	1.14461e-05
miR-196a-5p	1532.8	1.9884	0.410191	4.84751	1.2502e-06	1.29708e-05
miR-99a-5p	9563.88	1.62599	0.34226	4.75074	2.02676e-06	1.97907e-05
miR-128-3-5p	232.33	2.09319	0.449453	4.65719	3.20553e-06	2.95621e-05
miR-221-3p	1333.6	-1.69403	0.365934	-4.62934	3.66831e-06	3.20495e-05
miR-222c-5p	16.9969	-4.71103	1.02052	-4.61629	3.90663e-06	3.2425e-05
miR-125a-1-5p	25512.3	1.21987	0.274231	4.44834	8.65373e-06	6.84057e-05
miR-16a-5p.2	523.713	-2.11631	0.485762	-4.35669	1.32046e-05	9.96347e-05
miR-23b-2-5p	251.022	2.60135	0.615673	4.22521	2.3872e-05	0.000172293
miR-143-3p	14982.6	1.64718	0.39121	4.21048	2.54825e-05	0.000176254
miR-451-5p	6608.16	-2.86878	0.701128	-4.09166	4.28297e-05	0.000284389
let-7b-5p	117193	1.29961	0.319891	4.06268	4.85131e-05	0.000309737
miR-489-3p	214.499	2.21639	0.561084	3.9502	7.80856e-05	0.000480082
let-7a-3/7-3p	30.407	2.45805	0.624055	3.93883	8.18795e-05	0.000485429
miR-212b-5p	8.3232	6.15604	1.5816	3.8923	9.92996e-05	0.000549458
miR-92a-3p	117448	1.14638	0.294256	3.89586	9.78491e-05	0.000549458
miR-199-5p	568.877	1.4512	0.378724	3.83182	0.000127198	0.000681126
miR-217a-5p	28.6185	-3.28402	0.869476	-3.77701	0.000158723	0.000823377
miR-24a-2-5p	972.523	1.11567	0.299598	3.72389	0.000196175	0.00098682
miR-34a-5p	2057.44	-1.62674	0.441701	-3.6829	0.000230592	0.00109367
dla-nov-6	14.8338	4.56771	1.23817	3.68909	0.000225059	0.00109367
miR-2188-3p	70.3273	-2.11243	0.574822	-3.67493	0.000237919	0.00109707
miR-15a-2-5p	549.534	-1.43524	0.402615	-3.5648	0.000364136	0.00163369
miR-191-3p	222.471	1.70096	0.488742	3.48028	0.000500887	0.00218808
miR-499a-5p	112.355	2.37953	0.692163	3.43783	0.000586405	0.00249598
miR-29b-1a-5p.2	110.014	1.60764	0.472293	3.4039	0.000664309	0.00275688
miR-106b-5p	24.4088	-2.66459	0.793868	-3.35646	0.000789473	0.0031203
miR-16a-5p.1	70.6718	-1.78575	0.531541	-3.35956	0.000780653	0.0031203
miR-30e-1-3p	1023.78	-0.9456	0.297199	-3.18171	0.00146409	0.00565207
miR-93-5p	174.791	-1.90555	0.60832	-3.13249	0.00173332	0.00653934
miR-122-5p	496.281	-4.81497	1.54555	-3.11537	0.00183713	0.00677698
miR-181b-1-5p	4436.6	-1.20174	0.389436	-3.08586	0.00202966	0.00732442
miR-1388-3p	1901.04	1.35007	0.439852	3.06937	0.0021451	0.0075763
miR-20a-5p	70.5104	-1.73775	0.571483	-3.04078	0.0023597	0.00816062
miR-132b-5p	6.82051	4.39682	1.45545	3.02094	0.00251991	0.00853684
miR-17a-5p	59.1454	-2.29853	0.774106	-2.96928	0.00298503	0.00991029
let-7b-3p	393.873	1.48111	0.511282	2.89687	0.0037691	0.0120863
miR-192-5p	71.3401	-2.96805	1.02507	-2.89546	0.00378607	0.0120863
miR-7132b-3p	42.3246	-1.79419	0.630523	-2.84555	0.00443342	0.0138858
miR-100-5p	22237.1	0.907517	0.324284	2.79853	0.00513361	0.0157811
miR-29b-2a-5p	163.334	1.35984	0.490209	2.77401	0.005537	0.0167117
miR-26a-1b-5p.2	929.269	-0.873212	0.320237	-2.72677	0.00639585	0.0189591
miR-222a-3p	16301.7	-0.940694	0.355642	-2.64506	0.0081677	0.0237866
miR-125b-5p	9326.69	0.896223	0.343014	2.61279	0.00898065	0.0242632
miR-133a-3p.2	954.884	1.73266	0.663929	2.6097	0.00906216	0.0242632
miR-181a-1/2-3p.1	49.8879	1.97141	0.75208	2.62128	0.00875992	0.0242632
miR-212-3p	21.952	-2.81575	1.07477	-2.61985	0.00879675	0.0242632
miR-425-5p	2373.29	0.782496	0.299059	2.61652	0.00888303	0.0242632
miR-23a-3p.2	5582.99	-0.766763	0.298313	-2.57033	0.0101601	0.026771
miR-210-3p	44.0617	-1.46528	0.573556	-2.55473	0.0106271	0.0275641
dla-nov-2	455.734	1.02489	0.402827	2.54425	0.0109512	0.0279678
miR-429a-3p	608.39	-0.884491	0.349709	-2.52922	0.0114317	0.0287525
let-7h-1-5p	7612.57	-0.839519	0.333041	-2.52077	0.01171	0.0290128
miR-200b-3p	64.8564	-1.68464	0.671879	-2.50735	0.0121639	0.0296941
let-7i-1-3p	12.3707	2.58856	1.07797	2.40132	0.0163361	0.0387399
miR-454b-3p	41.9706	-1.26986	0.527716	-2.40634	0.0161134	0.0387399
miR-16c-5p	1916.23	-0.967201	0.406475	-2.37948	0.017337	0.0405343
let-7c-2-5p	9875.5	0.891257	0.379537	2.34828	0.0188605	0.0434839
