# Supplementary material for: Gonadal miRNomes and transcriptomes in infected fish reveal sexually dimorphic patterns of the immune response
Source: Funct Integr Genomics. 2025 Jan 30;25(1):29. doi: 10.1007/s10142-025-01537-w (PMC11782434; doi:10.1007/s10142-025-01537-w)
Supplement: Supplementary file 6 — Supplementary Material 6 [file 10142_2025_1537_MOESM6_ESM.xlsx]

## Sheet: miR-724-5p
Dataset 5. Proposed targets of the DEMs in M inf vs M ctrl identified by Targetscan and negative Pearson’s correlation.
GeneID	TranscriptID	Mirbase ID	Site Type	context+	context+percent	UTR.region (5'-3')	UTR-miRNA.pairing	mature.miRNA.sequence (3'-5')	mirna	statistic	parameter	p.value	estimate	null.value	alternative	method	data.name	conf.int	X	V2	V3	V4	V5	V6	V7	V8	V9	V10	V11	V12	external_gene_name	description
ENSDLAG00005000006	ENSDLAT00005000009	miR-724-5p	7mer-1a	4.8000000000000001E-2	6	.CUAGAAGCACUUCGACUUUAAAG	.......|||......|E||E|..	UUGUCAGCGUUUAAG-GGAAAUU.	miR-724-5p	-4.986636395	14	0.000199398	-0.799870626	0	two.sided	Pearson's product-moment correlation	gene_column and miRNA_column	-0.927730636	-0.504002258	LOC127369612	100	3653	0	0	310	3962	77	3729	0	6746	ENSDLAG00005000006
ENSDLAG00005000017	ENSDLAT00005000033	miR-724-5p	7mer-1a	-0.19	87	..AAUCUAAAAUAAAAUCUUUAAAA	.................|E||E|..	..UUGUCAGCGUUUAAGGGAAAUU.	miR-724-5p	-11.99163405	14	9.44E-09	-0.954609711	0	two.sided	Pearson's product-moment correlation	gene_column and miRNA_column	-0.984462394	-0.871125366	tgs1	99.518	2490	0	1	180	2657	1	2490	0	4521	lyn	LYN proto-oncogene, Src family tyrosine kinase [Source:ZFIN;Acc:ZDB-GENE-040912-7]
ENSDLAG00005000019	ENSDLAT00005000036	miR-724-5p	8mer-1a	-0.29899999999999999	95	..UGCUUAUUUCUCUUUCCUUUAAA	.................||E||E|.	...UUGUCAGCGUUUAAGGGAAAUU	miR-724-5p	-3.11201689	14	0.007647638	-0.639452762	0	two.sided	Pearson's product-moment correlation	gene_column and miRNA_column	-0.861940173	-0.210458643	cntnap2b	100	3948	0	0	969	4916	1	3948	0	7291	cntnap2b	contactin associated protein like 2b [Source:ZFIN;Acc:ZDB-GENE-070912-26]
ENSDLAG00005000040	ENSDLAT00005000092	miR-724-5p	7mer-1a	-0.12	70	...UACUGCAGCUUUAAACUUUAAAG	..................|E||E|..	...UUGUCAGCGUUUAAGGGAAAUU.	miR-724-5p	-7.908161293	14	1.57E-06	-0.903928509	0	two.sided	Pearson's product-moment correlation	gene_column and miRNA_column	-0.9665431	-0.739644861	cunh5orf22	100	1338	0	0	424	1761	1	1338	0	2471	cunh5orf22
ENSDLAG00005000095	ENSDLAT00005000355	miR-724-5p	7mer-m8	-0.23799999999999999	92	.UGUAGGACAAGAUUACCUUUAAC	................||E||E|.	..UUGUCAGCGUUUAAGGGAAAUU	miR-724-5p	-6.442965231	14	1.54E-05	-0.864755094	0	two.sided	Pearson's product-moment correlation	gene_column and miRNA_column	-0.952260784	-0.645941401	vmp1	100	1218	0	0	416	1633	1	1218	0	2250	vmp1	vacuole membrane protein 1 [Source:NCBI gene;Acc:336789]
ENSDLAG00005000102	ENSDLAT00005000241	miR-724-5p	7mer-1a	-0.13200000000000001	75	.ACUUGAAGAUUUUAUCUUUAAAA	................|E||E|..	.UUGUCAGCGUUUAAGGGAAAUU.	miR-724-5p	-17.33118681	14	7.42E-11	-0.977479664	0	two.sided	Pearson's product-moment correlation	gene_column and miRNA_column	-0.992349906	-0.934652719	kif16bb	100	4272	0	0	405	4676	1	4272	0	7890	kif16bb	kinesin family member 16Bb [Source:ZFIN;Acc:ZDB-GENE-070424-241]
ENSDLAG00005000121	ENSDLAT00005000273	miR-724-5p	7mer-1a	-0.13	74	GGGUGUUGAGUUACUCUUUAAAU	...............|E||E|..	UUGUCAGCGUUUAAGGGAAAUU.	miR-724-5p	-5.511756712	14	7.66E-05	-0.827368577	0	two.sided	Pearson's product-moment correlation	gene_column and miRNA_column	-0.938263108	-0.562265953	LOC127363685	82.38	1101	131	40	335	1381	1	1092	0	900	ENSDLAG00005000121
ENSDLAG00005000155	ENSDLAT00005076094	miR-724-5p	7mer-1a	-0.14299999999999999	79	.UAUAGAGGUGAACAGCUUUAAAU	................|E||E|..	.UUGUCAGCGUUUAAGGGAAAUU.	miR-724-5p	-8.404590843	14	7.68E-07	-0.913557879	0	two.sided	Pearson's product-moment correlation	gene_column and miRNA_column	-0.969995433	-0.763696896	wdr62	99.93	4260	0	1	430	4686	1	4260	0	7847	wdr62
ENSDLAG00005000162	ENSDLAT00005000645	miR-724-5p	7mer-1a	-0.106	63	..GUUGAAGACGUAAAUCUUUAAAG	.................|E||E|..	..UUGUCAGCGUUUAAGGGAAAUU.	miR-724-5p	-6.126223553	14	2.62E-05	-0.853414815	0	two.sided	Pearson's product-moment correlation	gene_column and miRNA_column	-0.948053456	-0.619992537	clcn2a	98.929	3081	0	2	1	3048	1	3081	0	5476	clcn2a	chloride channel, voltage-sensitive 2a [Source:ZFIN;Acc:ZDB-GENE-070705-19]
ENSDLAG00005000217	ENSDLAT00005000568	miR-724-5p	7mer-1a	-8.7999999999999995E-2	54	CAAGCUAUUUUCUUGCUUUAAAG	...............|E||E|..	UUGUCAGCGUUUAAGGGAAAUU.	miR-724-5p	-12.80885095	14	4.03E-09	-0.959884243	0	two.sided	Pearson's product-moment correlation	gene_column and miRNA_column	-0.986292254	-0.885532982	ctnnb1	99.491	2358	0	1	496	2853	1	2346	0	4277	CTNNB1	catenin (cadherin-associated protein), beta 1 [Source:NCBI gene;Acc:30265]
ENSDLAG00005000227	ENSDLAT00005000454	miR-724-5p	7mer-1a	-0.129	74	..UGCUAACUGACACAACUUUAAAA	.................|E||E|..	..UUGUCAGCGUUUAAGGGAAAUU.	miR-724-5p	-10.07337434	14	8.53E-08	-0.937421677	0	two.sided	Pearson's product-moment correlation	gene_column and miRNA_column	-0.978454127	-0.825152075	arid1b	100	6333	0	0	403	6735	1	6333	0	11695	arid1b	AT rich interactive domain 1B (SWI1-like) [Source:ZFIN;Acc:ZDB-GENE-030131-4459]
ENSDLAG00005000237	ENSDLAT00005000708	miR-724-5p	8mer-1a	-3.2000000000000001E-2	30	AUGUUACACACUGGACCUUUAAA	...............||E||E|.	.UUGUCAGCGUUUAAGGGAAAUU	miR-724-5p	-7.579048444	14	2.55E-06	-0.896680976	0	two.sided	Pearson's product-moment correlation	gene_column and miRNA_column	-0.963929657	-0.721814754	LOC127361062	100	2334	0	0	485	2818	1	2334	0	4311	ENSDLAG00005000237
ENSDLAG00005000251	ENSDLAT00005000476	miR-724-5p	7mer-1a	-5.6000000000000001E-2	39	.ACUUGUGCAUUGCCGCUUUAAAG	.......|||......|E||E|..	UUGUCAGCGUUUAAG-GGAAAUU.	miR-724-5p	-12.66636961	14	4.66E-09	-0.959031679	0	two.sided	Pearson's product-moment correlation	gene_column and miRNA_column	-0.985996918	-0.883194435	c9orf72	100	1389	0	0	260	1648	1	1389	0	2566	c9orf72
ENSDLAG00005000254	ENSDLAT00005000754	miR-724-5p	7mer-1a	-0.107	64	...UGCAGCGGGAGCACUCUUUAAAA	..................|E||E|..	...UUGUCAGCGUUUAAGGGAAAUU.	miR-724-5p	-4.978746891	14	0.000202341	-0.799414091	0	two.sided	Pearson's product-moment correlation	gene_column and miRNA_column	-0.927554035	-0.503057138	scap	100	4080	0	0	407	4486	1	4080	0	7535	scap
ENSDLAG00005000264	ENSDLAT00005000665	miR-724-5p	7mer-1a	-4.4999999999999998E-2	35	..ACCACUGAACCACCACUUUAAAU	.................|E||E|..	..UUGUCAGCGUUUAAGGGAAAUU.	miR-724-5p	-6.80411818	14	8.54E-06	-0.876248949	0	two.sided	Pearson's product-moment correlation	gene_column and miRNA_column	-0.956491439	-0.672767973	gapdh	97.036	1012	16	9	1	1008	1	1002	0	1690	gapdh	glyceraldehyde-3-phosphate dehydrogenase [Source:NCBI gene;Acc:317743]
ENSDLAG00005000275	ENSDLAT00005000637	miR-724-5p	7mer-1a	-7.0000000000000007E-2	45	....UGCAAUGUCUUGCAACUUUAAAC	...................|E||E|..	....UUGUCAGCGUUUAAGGGAAAUU.	miR-724-5p	-10.82421618	14	3.47E-08	-0.945125979	0	two.sided	Pearson's product-moment correlation	gene_column and miRNA_column	-0.981155872	-0.845576704	LOC127367647	99.323	1773	9	1	887	2659	1	1770	0	3205	ctps1b	CTP synthase 1b [Source:ZFIN;Acc:ZDB-GENE-040801-160]
ENSDLAG00005000296	ENSDLAT00005068738	miR-724-5p	8mer-1a	-0.184	87	AUUAUGGUAUAUAUCCCUUUAAA	...............||E||E|.	.UUGUCAGCGUUUAAGGGAAAUU	miR-724-5p	-8.341428067	14	8.39E-07	-0.91241145	0	two.sided	Pearson's product-moment correlation	gene_column and miRNA_column	-0.969585604	-0.760811386	serac1	100	1980	0	0	2867	4846	1	1980	0	3657	serac1	serine active site containing 1 [Source:NCBI gene;Acc:568022]
ENSDLAG00005000301	ENSDLAT00005000600	miR-724-5p	7mer-1a	-0.06	41	.GCUUGGUGAGGAGCUCUUUAAAG	................|E||E|..	.UUGUCAGCGUUUAAGGGAAAUU.	miR-724-5p	-3.256337944	14	0.00573987	-0.656491237	0	two.sided	Pearson's product-moment correlation	gene_column and miRNA_column	-0.869302691	-0.238351843	cep170ba	100	4935	0	0	525	5459	1	4935	0	9114	cep170b	centrosomal protein 170B [Source:ZFIN;Acc:ZDB-GENE-131127-515]
ENSDLAG00005000428	ENSDLAT00005082443	miR-724-5p	7mer-1a	-0.14599999999999999	80	.UUGUGGAUUUAUGAGCUUUAAAN	................|E||E|..	.UUGUCAGCGUUUAAGGGAAAUU.	miR-724-5p	-3.053672128	14	0.008586995	-0.63228428	0	two.sided	Pearson's product-moment correlation	gene_column and miRNA_column	-0.858814291	-0.198928429	LOC127365162	100	477	0	0	207	683	1	477	0	881	ENSDLAG00005000428
ENSDLAG00005000445	ENSDLAT00005077544	miR-724-5p	7mer-1a	-5.0999999999999997E-2	37	GAAUCUUCCAUCGCUCUUUAAAA	...............|E||E|..	UUGUCAGCGUUUAAGGGAAAUU.	miR-724-5p	-12.87792549	14	3.76E-09	-0.960288208	0	two.sided	Pearson's product-moment correlation	gene_column and miRNA_column	-0.986432132	-0.886642359	LOC127379431	97.095	2719	25	22	1181	3845	942	3660	0	4534	ENSDLAG00005000445
ENSDLAG00005000469	ENSDLAT00005001256	miR-724-5p	7mer-1a	-0.13500000000000001	76	ACUGCUUUUUUAUAACUUUAAAA	...............|E||E|..	UUGUCAGCGUUUAAGGGAAAUU.	miR-724-5p	-8.994150593	14	3.42E-07	-0.923292002	0	two.sided	Pearson's product-moment correlation	gene_column and miRNA_column	-0.973462341	-0.788440914	strn4	100	2379	0	0	408	2786	1	2379	0	4394	strn4	striatin, calmodulin binding protein 4 [Source:ZFIN;Acc:ZDB-GENE-070501-3]
ENSDLAG00005000472	ENSDLAT00005000990	miR-724-5p	7mer-m8	-9.9000000000000005E-2	60	.AAAACAACUUGACUUCCUUUAAG	................||E||E|.	..UUGUCAGCGUUUAAGGGAAAUU	miR-724-5p	-4.763720557	14	0.000302526	-0.786419853	0	two.sided	Pearson's product-moment correlation	gene_column and miRNA_column	-0.922503374	-0.476450367	LOC127360091	100	3381	0	0	602	3982	1	3381	0	6244	ppp1r13ba	protein phosphatase 1, regulatory subunit 13Ba [Source:ZFIN;Acc:ZDB-GENE-030131-9805]
ENSDLAG00005000475	ENSDLAT00005001011	miR-724-5p	7mer-1a	-6.4000000000000001E-2	43	CCUUUUGAGCAGAUG-CUUUAAAG	........|||.....|E||E|..	.UUGUCAGCGUUUAAGGGAAAUU.	miR-724-5p	-12.24421379	14	7.22E-09	-0.956343498	0	two.sided	Pearson's product-moment correlation	gene_column and miRNA_column	-0.985064602	-0.875845477	ddx61	98.903	1458	7	6	1	1449	1	1458	0	2595	ddx61	DEAD (Asp-Glu-Ala-Asp) box helicase 61 [Source:ZFIN;Acc:ZDB-GENE-030131-6611]
ENSDLAG00005000489	ENSDLAT00005068740	miR-724-5p	7mer-1a	-7.8E-2	49	....AGAUAAACUGAGCAGCUUUAAAC	...................|E||E|..	....UUGUCAGCGUUUAAGGGAAAUU.	miR-724-5p	-4.937567851	14	0.000218445	-0.797008565	0	two.sided	Pearson's product-moment correlation	gene_column and miRNA_column	-0.926622562	-0.498088888	tfeb	99.43	1578	0	1	780	2348	1	1578	0	2856	tfeb	transcription factor EB [Source:ZFIN;Acc:ZDB-GENE-090807-3]
ENSDLAG00005000522	ENSDLAT00005085065	miR-724-5p	7mer-m8	-0.20699999999999999	89	UUUUCUGGAUUCAAA--CCUUUAAC	...........||||..||E||E|.	...UUGUCAGCGUUUAAGGGAAAUU	miR-724-5p	-5.877881292	14	4.02E-05	-0.843584287	0	two.sided	Pearson's product-moment correlation	gene_column and miRNA_column	-0.944379268	-0.597904018	pxk	99.714	1746	0	3	403	2143	1	1746	0	3192	pxk	PX domain containing serine/threonine kinase [Source:ZFIN;Acc:ZDB-GENE-050208-393]
ENSDLAG00005000532	ENSDLAT00005082287	miR-724-5p	7mer-1a	3.2000000000000001E-2	11	..GAAUGUAAAAUCAGUCUUUAAAG	.................|E||E|..	..UUGUCAGCGUUUAAGGGAAAUU.	miR-724-5p	-6.960744555	14	6.65E-06	-0.880810825	0	two.sided	Pearson's product-moment correlation	gene_column and miRNA_column	-0.95816127	-0.683565775	kiaa1328	98.4	1875	0	1	344	2188	1	1875	0	3269	zgc:162344	zgc:162344 [Source:ZFIN;Acc:ZDB-GENE-030131-6058]
ENSDLAG00005000566	ENSDLAT00005001364	miR-724-5p	7mer-1a	-0.108	64	...UUGAUCAGUCAUGUUCUUUAAAA	..................|E||E|..	...UUGUCAGCGUUUAAGGGAAAUU.	miR-724-5p	-2.263464421	14	0.040023943	-0.517597989	0	two.sided	Pearson's product-moment correlation	gene_column and miRNA_column	-0.806400292	-0.029448419	prpf39	100	2391	0	0	164	2554	1	2391	0	4416	prpf39
ENSDLAG00005000574	ENSDLAT00005001272	miR-724-5p	7mer-m8	-0.109	65	AAGUUACAGCUUGCUCCUUUAAC	...............||E||E|.	.UUGUCAGCGUUUAAGGGAAAUU	miR-724-5p	-2.688195659	14	0.017660072	-0.583475662	0	two.sided	Pearson's product-moment correlation	gene_column and miRNA_column	-0.837072765	-0.123486611	srgap2	99.477	3441	0	1	5615	9037	1	3441	0	6239	srgap2	SLIT-ROBO Rho GTPase activating protein 2 [Source:NCBI gene;Acc:556198]
ENSDLAG00005000593	ENSDLAT00005001288	miR-724-5p	8mer-1a	-0.20799999999999999	90	AAGCAGGAACAUAGACCUUUAAA	...............||E||E|.	.UUGUCAGCGUUUAAGGGAAAUU	miR-724-5p	-10.3392349	14	6.17E-08	-0.940319949	0	two.sided	Pearson's product-moment correlation	gene_column and miRNA_column	-0.979472145	-0.832801306	maco1b	100	2052	0	0	1322	3373	1	2052	0	3790	maco1b	macoilin 1b [Source:NCBI gene;Acc:393435]
ENSDLAG00005000642	ENSDLAT00005001445	miR-724-5p	8mer-1a	-0.28999999999999998	95	..AAGGAGCACGUCGGCCCUUUAAA	.................||E||E|.	...UUGUCAGCGUUUAAGGGAAAUU	miR-724-5p	-10.27421611	14	6.67E-08	-0.939629452	0	two.sided	Pearson's product-moment correlation	gene_column and miRNA_column	-0.979229789	-0.830975186	ncoa2	100	4635	0	0	746	5380	1	4635	0	8560	ncoa2	nuclear receptor coactivator 2 [Source:NCBI gene;Acc:81884]
ENSDLAG00005000678	ENSDLAT00005002847	miR-724-5p	7mer-1a	-5.7000000000000002E-2	40	.UCAUAACCACACUAACUUUAAAG	................|E||E|..	.UUGUCAGCGUUUAAGGGAAAUU.	miR-724-5p	-7.383859148	14	3.44E-06	-0.892011321	0	two.sided	Pearson's product-moment correlation	gene_column and miRNA_column	-0.962238893	-0.710448303	pfkmb	100	2337	0	0	91	2427	1	2337	0	4316	pfkmb	phosphofructokinase, muscle b [Source:ZFIN;Acc:ZDB-GENE-081114-1]
ENSDLAG00005000690	ENSDLAT00005001466	miR-724-5p	7mer-m8	-0.14699999999999999	80	....CGCGAUAUGGAUGCACCUUUAAC	...................||E||E|.	.....UUGUCAGCGUUUAAGGGAAAUU	miR-724-5p	-4.774324989	14	0.000296545	-0.78708642	0	two.sided	Pearson's product-moment correlation	gene_column and miRNA_column	-0.922763598	-0.47780154	LOC127364273	98.603	1074	0	1	1140	2198	1	1074	0	1886	tpst1l	tyrosylprotein sulfotransferase 1, like [Source:ZFIN;Acc:ZDB-GENE-040316-1]
ENSDLAG00005000707	ENSDLAT00005001495	miR-724-5p	7mer-m8	-4.8000000000000001E-2	36	CAUGGGAAGGAAAUACCUUUAAG	...............||E||E|.	.UUGUCAGCGUUUAAGGGAAAUU	miR-724-5p	-7.83633564	14	1.74E-06	-0.902409935	0	two.sided	Pearson's product-moment correlation	gene_column and miRNA_column	-0.96599658	-0.735889725	arhgap35a	100	4701	0	0	1627	6327	1	4701	0	8682	arhgap35a	Rho GTPase activating protein 35a [Source:ZFIN;Acc:ZDB-GENE-120516-2]
ENSDLAG00005000714	ENSDLAT00005001513	miR-724-5p	7mer-1a	-9.0999999999999998E-2	56	AAGAGGAAUCCUCUUCUUUAAAA	...............|E||E|..	UUGUCAGCGUUUAAGGGAAAUU.	miR-724-5p	-3.978726546	14	0.001372135	-0.728476483	0	two.sided	Pearson's product-moment correlation	gene_column and miRNA_column	-0.899399832	-0.364336639	rab4b	100	642	0	0	773	1414	1	642	0	1186	rab4b	RAB4B, member RAS oncogene family [Source:NCBI gene;Acc:445498]
ENSDLAG00005000722	ENSDLAT00005077178	miR-724-5p	7mer-1a	-0.03	30	.UGUGUCGAUGUGGAGCUUUAAAG	....||||........|E||E|..	UUGUCAGCGUUUAAG-GGAAAUU.	miR-724-5p	-10.86346463	14	3.32E-08	-0.945489998	0	two.sided	Pearson's product-moment correlation	gene_column and miRNA_column	-0.981283179	-0.846549008	kbtbd2	100	1899	0	0	1637	3535	1	1899	0	3507	KBTBD2	kelch repeat and BTB domain containing 2 [Source:HGNC Symbol;Acc:HGNC:21751]
ENSDLAG00005000743	ENSDLAT00005002321	miR-724-5p	8mer-1a	-0.28199999999999997	95	.UGUGAACUGUAUAGUCCUUUAAA	................||E||E|.	..UUGUCAGCGUUUAAGGGAAAUU	miR-724-5p	-14.18533326	14	1.06E-09	-0.966928847	0	two.sided	Pearson's product-moment correlation	gene_column and miRNA_column	-0.988726105	-0.905001308	sulf1	100	3447	0	0	3964	7410	1	3447	0	6366	sulf1	sulfatase 1 [Source:ZFIN;Acc:ZDB-GENE-030131-9242]
ENSDLAG00005000753	ENSDLAT00005001647	miR-724-5p	7mer-1a	-0.11600000000000001	68	..GAAUGAAACGUUGCACUUUAAAU	.................|E||E|..	..UUGUCAGCGUUUAAGGGAAAUU.	miR-724-5p	-8.82557371	14	4.29E-07	-0.920676473	0	two.sided	Pearson's product-moment correlation	gene_column and miRNA_column	-0.972533051	-0.781749114	gemin7	100	387	0	0	506	892	1	387	0	715	gemin7	gem (nuclear organelle) associated protein 7 [Source:ZFIN;Acc:ZDB-GENE-120409-2]
ENSDLAG00005000790	ENSDLAT00005002062	miR-724-5p	7mer-1a	-7.3999999999999996E-2	47	..AGCUUACCUGGAACACUUUAAAA	.................|E||E|..	..UUGUCAGCGUUUAAGGGAAAUU.	miR-724-5p	-12.40468004	14	6.10E-09	-0.957394985	0	two.sided	Pearson's product-moment correlation	gene_column and miRNA_column	-0.98542948	-0.878715596	LOC127370511	100	4143	0	0	820	4962	1	4143	0	7651	ENSDLAG00005000790	astrotactin 2 [Source:HGNC Symbol;Acc:HGNC:17021]
ENSDLAG00005000830	ENSDLAT00005001838	miR-724-5p	7mer-1a	-0.113	67	CAUCCUCUCUGUCCACUUUAAAA	...............|E||E|..	UUGUCAGCGUUUAAGGGAAAUU.	miR-724-5p	-2.152522274	14	0.049284887	-0.498657274	0	two.sided	Pearson's product-moment correlation	gene_column and miRNA_column	-0.797284248	-0.003921219	relb	100	1800	0	0	1110	2909	1	1800	0	3325	relb	v-rel avian reticuloendotheliosis viral oncogene homolog B [Source:ZFIN;Acc:ZDB-GENE-030131-9531]
ENSDLAG00005000847	ENSDLAT00005001896	miR-724-5p	7mer-m8	-0.13500000000000001	76	AAAAGAGGAUUAUCGCCUUUAAG	...............||E||E|.	.UUGUCAGCGUUUAAGGGAAAUU	miR-724-5p	-6.758474724	14	9.19E-06	-0.874873523	0	two.sided	Pearson's product-moment correlation	gene_column and miRNA_column	-0.955986943	-0.669529306	LOC127369647	100	1440	0	0	240	1679	1	1440	0	2660	ENSDLAG00005000847
ENSDLAG00005000902	ENSDLAT00005002229	miR-724-5p	8mer-1a	-0.313	96	.UAGAAAAUAAGAUGGCCUUUAAA	................||E||E|.	..UUGUCAGCGUUUAAGGGAAAUU	miR-724-5p	-3.728855336	14	0.002245356	-0.705893992	0	two.sided	Pearson's product-moment correlation	gene_column and miRNA_column	-0.890129344	-0.323325097	grik5	99.929	2825	2	0	2709	5533	1	2825	0	5206	grik5	glutamate receptor, ionotropic, kainate 5 [Source:ZFIN;Acc:ZDB-GENE-070821-6]
ENSDLAG00005000922	ENSDLAT00005073155	miR-724-5p	7mer-1a	1.00000000000001E-3	21	.GAGACAGCAGAGCCUCUUUAAAC	.......|||......|E||E|..	UUGUCAGCGUUUAAG-GGAAAUU.	miR-724-5p	-4.794194775	14	0.000285665	-0.788327999	0	two.sided	Pearson's product-moment correlation	gene_column and miRNA_column	-0.923247972	-0.48032221	inf2	100	3795	0	0	368	4162	1	3795	0	7009	inf2
ENSDLAG00005000940	ENSDLAT00005068042	miR-724-5p	7mer-1a	-7.6999999999999999E-2	49	.UUUACAUCUGAGAAGCUUUAAAC	................|E||E|..	.UUGUCAGCGUUUAAGGGAAAUU.	miR-724-5p	-8.37877197	14	7.96E-07	-0.913091868	0	two.sided	Pearson's product-moment correlation	gene_column and miRNA_column	-0.96982888	-0.762523244	LOC127370276	99.569	1161	2	2	553	1710	1	1161	0	2113	ENSDLAG00005000940
ENSDLAG00005000970	ENSDLAT00005071825	miR-724-5p	7mer-m8	-0.14299999999999999	79	...AUUUGUUAACUGCUUCCUUUAAU	..................||E||E|.	....UUGUCAGCGUUUAAGGGAAAUU	miR-724-5p	-14.27082977	14	9.82E-10	-0.967304756	0	two.sided	Pearson's product-moment correlation	gene_column and miRNA_column	-0.988855655	-0.906047502	cuedc1b	100	1188	0	0	1622	2809	1	1188	0	2194	cuedc1b	CUE domain containing 1b [Source:ZFIN;Acc:ZDB-GENE-070424-29]
ENSDLAG00005001004	ENSDLAT00005002347	miR-724-5p	7mer-m8	-0.20799999999999999	90	.CGAGGCUGUGUAGGACCUUUAAU	................||E||E|.	..UUGUCAGCGUUUAAGGGAAAUU	miR-724-5p	-7.783279751	14	1.88E-06	-0.901266172	0	two.sided	Pearson's product-moment correlation	gene_column and miRNA_column	-0.965584576	-0.733068171	wdr20b	100	1917	0	0	837	2753	1	1917	0	3541	wdr20b	WD repeat domain 20b [Source:ZFIN;Acc:ZDB-GENE-041014-234]
ENSDLAG00005001005	ENSDLAT00005002632	miR-724-5p	7mer-1a	-0.13100000000000001	75	.GAAUCUUCUGAAAGACUUUAAAA	................|E||E|..	.UUGUCAGCGUUUAAGGGAAAUU.	miR-724-5p	-6.34970519	14	1.80E-05	-0.861546365	0	two.sided	Pearson's product-moment correlation	gene_column and miRNA_column	-0.951073684	-0.63854752	hspa5	100	1965	0	0	4	1968	1	1965	0	3629	hspa5
ENSDLAG00005001010	ENSDLAT00005084673	miR-724-5p	7mer-m8	-0.14899999999999999	80	CCUUUAUAGAAACAUCCUUUAAU	...............||E||E|.	.UUGUCAGCGUUUAAGGGAAAUU	miR-724-5p	-9.222744765	14	2.52E-07	-0.926644546	0	two.sided	Pearson's product-moment correlation	gene_column and miRNA_column	-0.974651077	-0.797065293	LOC127367139	100	1005	0	0	522	1526	1	1005	0	1857	zgc:66024	zgc:66024 [Source:ZFIN;Acc:ZDB-GENE-040426-1511]
ENSDLAG00005001014	ENSDLAT00005002377	miR-724-5p	7mer-1a	-0.14499999999999999	79	UUGUUUCACAAGUAGCUUUAAAA	...............|E||E|..	UUGUCAGCGUUUAAGGGAAAUU.	miR-724-5p	-9.791301815	14	1.21E-07	-0.934117877	0	two.sided	Pearson's product-moment correlation	gene_column and miRNA_column	-0.977291229	-0.816482482	agfg1a	100	1737	0	0	640	2376	1	1737	0	3208	agfg1a	ArfGAP with FG repeats 1a [Source:ZFIN;Acc:ZDB-GENE-030131-5808]
ENSDLAG00005001017	ENSDLAT00005002355	miR-724-5p	7mer-1a	1.6E-2	17	...UGUGUUUGUCCUCCUCUUUAAAA	..................|E||E|..	...UUGUCAGCGUUUAAGGGAAAUU.	miR-724-5p	-14.94712508	14	5.33E-10	-0.970067993	0	two.sided	Pearson's product-moment correlation	gene_column and miRNA_column	-0.989806956	-0.913760949	znf526	100	3285	0	0	730	4014	1	3285	0	6067	znf526	zinc finger protein 526 [Source:ZFIN;Acc:ZDB-GENE-100922-260]
ENSDLAG00005001026	ENSDLAT00005002408	miR-724-5p	7mer-1a	-8.8999999999999996E-2	55	.UGGAAAAAUACCAUUCUUUAAAU	................|E||E|..	.UUGUCAGCGUUUAAGGGAAAUU.	miR-724-5p	-15.61767017	14	2.98E-10	-0.972480252	0	two.sided	Pearson's product-moment correlation	gene_column and miRNA_column	-0.990635988	-0.920528007	hmgcl	100	1014	0	0	46	1059	1	1014	0	1873	hmgcl
ENSDLAG00005001036	ENSDLAT00005002415	miR-724-5p	7mer-m8	-0.19400000000000001	88	..CUUAAUCAAACUAUUCCUUUAAC	.................||E||E|.	...UUGUCAGCGUUUAAGGGAAAUU	miR-724-5p	-14.79320712	14	6.11E-10	-0.969470273	0	two.sided	Pearson's product-moment correlation	gene_column and miRNA_column	-0.989601328	-0.912088992	zp3d.2	100	1713	0	0	11	1723	1	1713	0	3164	zp3d.2	zona pellucida glycoprotein 3d tandem duplicate 2 [Source:ZFIN;Acc:ZDB-GENE-030131-5363]
ENSDLAG00005001055	ENSDLAT00005002457	miR-724-5p	7mer-m8	-0.156	82	.ACCUGCCUAUUAGUACCUUUAAU	................||E||E|.	..UUGUCAGCGUUUAAGGGAAAUU	miR-724-5p	-4.240863746	14	0.000822595	-0.749862523	0	two.sided	Pearson's product-moment correlation	gene_column and miRNA_column	-0.90803966	-0.404522652	lats1	100	3315	0	0	531	3845	1	3315	0	6122	LATS1	large tumor suppressor kinase 1 [Source:HGNC Symbol;Acc:HGNC:6514]
ENSDLAG00005001076	ENSDLAT00005002662	miR-724-5p	8mer-1a	-4.7E-2	36	..UUUCUAUAAAUUCAGCCUUUAAA	.................||E||E|.	...UUGUCAGCGUUUAAGGGAAAUU	miR-724-5p	-2.276643983	14	0.039039341	-0.519799237	0	two.sided	Pearson's product-moment correlation	gene_column and miRNA_column	-0.80745091	-0.032457018	LOC127362329	99.802	1516	0	1	278	1790	1	1516	0	2780	ksr1b	kinase suppressor of ras 1b [Source:ZFIN;Acc:ZDB-GENE-040724-45]
ENSDLAG00005001080	ENSDLAT00005003650	miR-724-5p	7mer-1a	-0.105	63	.ACAAAACUGUGUUGUCUUUAAAU	................|E||E|..	.UUGUCAGCGUUUAAGGGAAAUU.	miR-724-5p	-5.031584354	14	0.000183461	-0.802445321	0	two.sided	Pearson's product-moment correlation	gene_column and miRNA_column	-0.928725532	-0.509345703	sdha	100	1992	0	0	223	2214	1	1992	0	3679	sdha
ENSDLAG00005001086	ENSDLAT00005002564	miR-724-5p	7mer-1a	-0.14399999999999999	79	..CUUAACAAGACAAUACUUUAAAA	.................|E||E|..	..UUGUCAGCGUUUAAGGGAAAUU.	miR-724-5p	-7.358871244	14	3.57E-06	-0.891392058	0	two.sided	Pearson's product-moment correlation	gene_column and miRNA_column	-0.962014266	-0.708948029	psmc4	100	1222	0	0	678	1899	33	1254	0	2257	psmc4	proteasome 26S subunit, ATPase 4 [Source:ZFIN;Acc:ZDB-GENE-030131-5083]
ENSDLAG00005001118	ENSDLAT00005002653	miR-724-5p	7mer-1a	-9.6000000000000002E-2	58	...ACAAAUCUUGGCAUGCUUUAAAC	..................|E||E|..	...UUGUCAGCGUUUAAGGGAAAUU.	miR-724-5p	-5.793628133	14	4.65E-05	-0.840043394	0	two.sided	Pearson's product-moment correlation	gene_column and miRNA_column	-0.943049656	-0.590038242	LOC127363727	98.775	2123	0	1	1344	3466	1	2097	0	3753	ENSDLAG00005001118
ENSDLAG00005001128	ENSDLAT00005002664	miR-724-5p	7mer-1a	-0.14099999999999999	78	CUGACCUUAUCUUUUCUUUAAAA	...............|E||E|..	UUGUCAGCGUUUAAGGGAAAUU.	miR-724-5p	-7.023582357	14	6.02E-06	-0.882574761	0	two.sided	Pearson's product-moment correlation	gene_column and miRNA_column	-0.958805534	-0.687764225	glula	100	1116	0	0	722	1837	1	1116	0	2061	glula
ENSDLAG00005001159	ENSDLAT00005004052	miR-724-5p	7mer-m8	-0.108	64	AUCAUACACACUGGUCCUUUAAC	...............||E||E|.	.UUGUCAGCGUUUAAGGGAAAUU	miR-724-5p	-12.67077254	14	4.64E-09	-0.959058421	0	two.sided	Pearson's product-moment correlation	gene_column and miRNA_column	-0.986006185	-0.883267731	gfm1	100	2351	0	0	12681	15031	20	2370	0	4342	gfm1
ENSDLAG00005001184	ENSDLAT00005003137	miR-724-5p	7mer-m8	-0.20399999999999999	89	..AAAUCUCAAACCUUUCCUUUAAU	.................||E||E|.	...UUGUCAGCGUUUAAGGGAAAUU	miR-724-5p	-7.64932737	14	2.30E-06	-0.898292305	0	two.sided	Pearson's product-moment correlation	gene_column and miRNA_column	-0.964511822	-0.725758918	nhlrc2	99.723	2166	0	1	193	2358	1	2160	0	3962	nhlrc2	NHL repeat containing 2 [Source:ZFIN;Acc:ZDB-GENE-100318-2]
ENSDLAG00005001206	ENSDLAT00005002884	miR-724-5p	7mer-m8	-0.223	91	ACCGGUUUGUUUAUCCCUUUAAU	...............||E||E|.	.UUGUCAGCGUUUAAGGGAAAUU	miR-724-5p	-8.7250175	14	4.92E-07	-0.919054839	0	two.sided	Pearson's product-moment correlation	gene_column and miRNA_column	-0.971956057	-0.777616191	arhgap11a	100	2964	0	0	729	3692	1	2964	0	5474	arhgap11a
ENSDLAG00005001217	ENSDLAT00005005513	miR-724-5p	7mer-1a	-0.14399999999999999	79	..AAUGAAGACAGAAAUCUUUAAAA	.................|E||E|..	..UUGUCAGCGUUUAAGGGAAAUU.	miR-724-5p	-5.75249887	14	5.00E-05	-0.838274903	0	two.sided	Pearson's product-moment correlation	gene_column and miRNA_column	-0.942384349	-0.586127386	itgb5	100	2412	0	0	1240	3651	1	2412	0	4455	itgb5	integrin, beta 5 [Source:ZFIN;Acc:ZDB-GENE-030131-6022]
ENSDLAG00005001247	ENSDLAT00005003128	miR-724-5p	7mer-1a	-7.1999999999999995E-2	46	.CUUAUUUCACUUUGACUUUAAAG	................|E||E|..	.UUGUCAGCGUUUAAGGGAAAUU.	miR-724-5p	-3.879712351	14	0.00166703	-0.719797368	0	two.sided	Pearson's product-moment correlation	gene_column and miRNA_column	-0.895855009	-0.348405805	xrcc1	99.841	1884	0	1	560	2440	1	1884	0	3459	xrcc1	X-ray repair complementing defective repair in Chinese hamster cells 1 [Source:ZFIN;Acc:ZDB-GENE-040822-30]
ENSDLAG00005001274	ENSDLAT00005071656	miR-724-5p	8mer-1a	-0.38700000000000001	99	..UGAGACAUAUUGUAACCUUUAAA	.................||E||E|.	...UUGUCAGCGUUUAAGGGAAAUU	miR-724-5p	-4.861574231	14	0.000251746	-0.7924676	0	two.sided	Pearson's product-moment correlation	gene_column and miRNA_column	-0.924859852	-0.488763397	LOC127349799	100	1209	0	0	374	1582	1	1209	0	2233	ENSDLAG00005001274
ENSDLAG00005001292	ENSDLAT00005003045	miR-724-5p	7mer-1a	-0.109	65	.UCAAAUGUAUGUAUUCUUUAAAC	................|E||E|..	.UUGUCAGCGUUUAAGGGAAAUU.	miR-724-5p	-7.8262749	14	1.77E-06	-0.902194502	0	two.sided	Pearson's product-moment correlation	gene_column and miRNA_column	-0.965919002	-0.73535783	mmachc	100	801	0	0	4	804	1	801	0	1480	mmachc
ENSDLAG00005001295	ENSDLAT00005003252	miR-724-5p	7mer-1a	-6.4000000000000001E-2	43	.UGGAAAAUCCAGUCACUUUAAAG	................|E||E|..	.UUGUCAGCGUUUAAGGGAAAUU.	miR-724-5p	-4.066514756	14	0.001155316	-0.735889189	0	two.sided	Pearson's product-moment correlation	gene_column and miRNA_column	-0.902409718	-0.378113796	LOC127350618	100	1580	0	0	723	2302	1	1580	0	2918	ENSDLAG00005001295
ENSDLAG00005001301	ENSDLAT00005003080	miR-724-5p	7mer-1a	-0.14099999999999999	78	...UUAUCAAUAUACAAGCUUUAAAG	..................|E||E|..	...UUGUCAGCGUUUAAGGGAAAUU.	miR-724-5p	-10.56623906	14	4.70E-08	-0.942642729	0	two.sided	Pearson's product-moment correlation	gene_column and miRNA_column	-0.980286582	-0.838961457	mthfd2	100	1017	0	0	1777	2793	1	1017	0	1879	mthfd2	methylenetetrahydrofolate dehydrogenase (NADP+ dependent) 2, methenyltetrahydrofolate cyclohydrolase [Source:ZFIN;Acc:ZDB-GENE-040704-20]
ENSDLAG00005001323	ENSDLAT00005079083	miR-724-5p	8mer-1a	-0.23300000000000001	92	..GUGCCCAGAGAGGCGCCUUUAAA	.................||E||E|.	...UUGUCAGCGUUUAAGGGAAAUU	miR-724-5p	-8.433822061	14	7.37E-07	-0.914081172	0	two.sided	Pearson's product-moment correlation	gene_column and miRNA_column	-0.970182395	-0.765015995	LOC127350447	100	1353	0	0	1856	3208	1	1353	0	2499	kyat3	kynurenine aminotransferase 3 [Source:NCBI gene;Acc:393315]
ENSDLAG00005001329	ENSDLAT00005003229	miR-724-5p	7mer-m8	-0.106	63	..AUAUGUUAAAUGUCUCCUUUAAC	.................||E||E|.	...UUGUCAGCGUUUAAGGGAAAUU	miR-724-5p	-4.637802933	14	0.000383867	-0.778290535	0	two.sided	Pearson's product-moment correlation	gene_column and miRNA_column	-0.919319759	-0.460088697	maea	100	610	0	0	1041	1650	438	1047	0	1127	MAEA	macrophage erythroblast attacher, E3 ubiquitin ligase [Source:HGNC Symbol;Acc:HGNC:13731]
ENSDLAG00005001351	ENSDLAT00005072625	miR-724-5p	8mer-1a	-0.19600000000000001	88	...CUUGUUAAACCGAGGCCUUUAAA	..................||E||E|.	....UUGUCAGCGUUUAAGGGAAAUU	miR-724-5p	-11.44170572	14	1.72E-08	-0.950468339	0	two.sided	Pearson's product-moment correlation	gene_column and miRNA_column	-0.983021096	-0.859912866	acsf2	100	1842	0	0	1662	3503	1	1842	0	3402	acsf2	acyl-CoA synthetase family member 2 [Source:NCBI gene;Acc:751707]
ENSDLAG00005001358	ENSDLAT00005068637	miR-724-5p	8mer-1a	-0.20699999999999999	89	..CAGCGUGAAAUAUUUCCUUUAAA	.................||E||E|.	...UUGUCAGCGUUUAAGGGAAAUU	miR-724-5p	-13.39220969	14	2.26E-09	-0.963116259	0	two.sided	Pearson's product-moment correlation	gene_column and miRNA_column	-0.987410316	-0.894432614	zgc:152968	99.918	3654	0	1	1809	5459	1	3654	0	6728	zgc:152968
ENSDLAG00005001359	ENSDLAT00005003144	miR-724-5p	7mer-m8	-0.115	68	ACAAGGAUCACCUCACCUUUAAC	...............||E||E|.	.UUGUCAGCGUUUAAGGGAAAUU	miR-724-5p	-5.652971817	14	5.96E-05	-0.833883313	0	two.sided	Pearson's product-moment correlation	gene_column and miRNA_column	-0.940728663	-0.576466342	LOC127354348	100	1149	0	0	558	1706	1	1149	0	2122	ENSDLAG00005001359
ENSDLAG00005001367	ENSDLAT00005003158	miR-724-5p	7mer-1a	5.8000000000000003E-2	4	UUAACUUGCCUGUGACUUUAAAU	...............|E||E|..	UUGUCAGCGUUUAAGGGAAAUU.	miR-724-5p	-5.571365031	14	6.89E-05	-0.830160186	0	two.sided	Pearson's product-moment correlation	gene_column and miRNA_column	-0.939320997	-0.568331833	hyal2a	100	1416	0	0	991	2406	1	1416	0	2615	hyal2a	hyaluronidase 2a [Source:ZFIN;Acc:ZDB-GENE-131121-41]
ENSDLAG00005001557	ENSDLAT00005074204	miR-724-5p	8mer-1a	-0.106	63	AUCAGAUACAAUGACCCUUUAAA	...............||E||E|.	.UUGUCAGCGUUUAAGGGAAAUU	miR-724-5p	-14.27359531	14	9.80E-10	-0.96731681	0	two.sided	Pearson's product-moment correlation	gene_column and miRNA_column	-0.988859809	-0.906081063	ankmy2a	100	1263	0	0	354	1616	1	1263	0	2333	ankmy2a	ankyrin repeat and MYND domain containing 2a [Source:ZFIN;Acc:ZDB-GENE-030131-6321]
ENSDLAG00005001568	ENSDLAT00005003574	miR-724-5p	7mer-1a	-0.14699999999999999	80	.UUGUUUAUUUUUAUUCUUUAAAU	................|E||E|..	.UUGUCAGCGUUUAAGGGAAAUU.	miR-724-5p	-7.248950441	14	4.23E-06	-0.888607487	0	two.sided	Pearson's product-moment correlation	gene_column and miRNA_column	-0.961003027	-0.702222263	kdm2ba	100	2331	0	0	534	2864	1	2331	0	4305	kdm2ba	lysine (K)-specific demethylase 2Ba [Source:ZFIN;Acc:ZDB-GENE-040426-2195]
ENSDLAG00005001588	ENSDLAT00005007093	miR-724-5p	7mer-m8	-0.16200000000000001	84	AUAGGACCACAAUAACCUUUAAU	...............||E||E|.	.UUGUCAGCGUUUAAGGGAAAUU	miR-724-5p	-17.09392462	14	8.93E-11	-0.976871837	0	two.sided	Pearson's product-moment correlation	gene_column and miRNA_column	-0.992141834	-0.932928194	hgs	100	2304	0	0	321	2624	1	2304	0	4255	hgs	hepatocyte growth factor-regulated tyrosine kinase substrate [Source:ZFIN;Acc:ZDB-GENE-030131-6107]
ENSDLAG00005001594	ENSDLAT00005004242	miR-724-5p	8mer-1a	-0.27700000000000002	94	..CCUGUACAAUUUGCACCUUUAAA	.................||E||E|.	...UUGUCAGCGUUUAAGGGAAAUU	miR-724-5p	-14.52433374	14	7.79E-10	-0.968383025	0	two.sided	Pearson's product-moment correlation	gene_column and miRNA_column	-0.989227081	-0.909052604	xpnpep1	100	1872	0	0	510	2381	19	1890	0	3458	xpnpep1	X-prolyl aminopeptidase (aminopeptidase P) 1, soluble [Source:ZFIN;Acc:ZDB-GENE-040426-999]
ENSDLAG00005001624	ENSDLAT00005003682	miR-724-5p	7mer-1a	-7.0999999999999994E-2	46	GUUAGAUGUAUAGAUCUUUAAAU	...............|E||E|..	UUGUCAGCGUUUAAGGGAAAUU.	miR-724-5p	-6.843032899	14	8.02E-06	-0.877404939	0	two.sided	Pearson's product-moment correlation	gene_column and miRNA_column	-0.956915076	-0.675495987	crppa	100	1332	0	0	156	1487	1	1332	0	2460	crppa	CDP-L-ribitol pyrophosphorylase A [Source:NCBI gene;Acc:798716]
ENSDLAG00005001643	ENSDLAT00005078048	miR-724-5p	7mer-1a	-0.1	60	.GUUGAGUAACUUUAACUUUAAAA	................|E||E|..	.UUGUCAGCGUUUAAGGGAAAUU.	miR-724-5p	-9.010442842	14	3.34E-07	-0.923538175	0	two.sided	Pearson's product-moment correlation	gene_column and miRNA_column	-0.973549721	-0.789072393	kif14	100	4911	0	0	3852	8762	1	4911	0	9070	KIF14	kinesin family member 14 [Source:HGNC Symbol;Acc:HGNC:19181]
ENSDLAG00005001655	ENSDLAT00005003762	miR-724-5p	7mer-m8	-0.20699999999999999	89	ACUUUGAUUCCGCAU---CCUUUAAG	..........||||....||E||E|.	....UUGUCAGCGUUUAAGGGAAAUU	miR-724-5p	-16.52175732	14	1.41E-10	-0.975302082	0	two.sided	Pearson's product-moment correlation	gene_column and miRNA_column	-0.991604082	-0.928483793	LOC127354843	100	1017	0	0	320	1336	1	1017	0	1879	ENSDLAG00005001655
ENSDLAG00005001656	ENSDLAT00005076172	miR-724-5p	7mer-1a	-4.2000000000000003E-2	34	..CCACUGCCCUAUGCUCUUUAAAA	.................|E||E|..	..UUGUCAGCGUUUAAGGGAAAUU.	miR-724-5p	-4.859365003	14	0.000252789	-0.79233358	0	two.sided	Pearson's product-moment correlation	gene_column and miRNA_column	-0.924807742	-0.48848922	ush1c	100	1683	0	0	106	1788	1	1683	0	3109	ush1c	Usher syndrome 1C [Source:ZFIN;Acc:ZDB-GENE-060312-41]
ENSDLAG00005001703	ENSDLAT00005003888	miR-724-5p	7mer-1a	-8.6999999999999994E-2	54	UUUGGGGAUAUGUUACUUUAAAG	...............|E||E|..	UUGUCAGCGUUUAAGGGAAAUU.	miR-724-5p	-11.63100723	14	1.40E-08	-0.951954155	0	two.sided	Pearson's product-moment correlation	gene_column and miRNA_column	-0.983538658	-0.86392559	si:ch73-22o12.1	100	1596	0	0	869	2464	1	1596	0	2948	si:ch73-22o12.1	si:ch73-22o12.1 [Source:ZFIN;Acc:ZDB-GENE-110411-27]
ENSDLAG00005001753	ENSDLAT00005004003	miR-724-5p	7mer-1a	-0.11	65	..CUUGAUUUCUUUUGACUUUAAAG	.................|E||E|..	..UUGUCAGCGUUUAAGGGAAAUU.	miR-724-5p	-15.71568421	14	2.74E-10	-0.972808616	0	two.sided	Pearson's product-moment correlation	gene_column and miRNA_column	-0.990748735	-0.921451579	ythdf2	100	1917	0	0	1304	3220	1	1917	0	3541	ythdf2	YTH N(6)-methyladenosine RNA binding protein 2 [Source:NCBI gene;Acc:393220]
ENSDLAG00005001765	ENSDLAT00005004418	miR-724-5p	7mer-1a	-0.128	73	..CAGAGGAAUUUUAAUCUUUAAAA	.................|E||E|..	..UUGUCAGCGUUUAAGGGAAAUU.	miR-724-5p	-5.24841646	14	0.000123202	-0.814262308	0	two.sided	Pearson's product-moment correlation	gene_column and miRNA_column	-0.933268561	-0.534163697	abhd16a	100	1635	0	0	45	1679	1	1635	0	3020	abhd16a
ENSDLAG00005001778	ENSDLAT00005004420	miR-724-5p	7mer-1a	too_close	NA	..NNNNNNNNNAUGGUGACUUUAAAA	..................|E||E|..	...UUGUCAGCGUUUAAGGGAAAUU.	miR-724-5p	-15.46292612	14	3.40E-10	-0.971949767	0	two.sided	Pearson's product-moment correlation	gene_column and miRNA_column	-0.990453788	-0.919037172	nup85	100	1950	0	0	886	2835	1	1950	0	3602	NUP85	nucleoporin 85 [Source:HGNC Symbol;Acc:HGNC:8734]
ENSDLAG00005001780	ENSDLAT00005004759	miR-724-5p	7mer-1a	2.7E-2	12	GGAGUUUGCGGCCCGCUUUAAAC	...............|E||E|..	UUGUCAGCGUUUAAGGGAAAUU.	miR-724-5p	-8.247474015	14	9.59E-07	-0.910665497	0	two.sided	Pearson's product-moment correlation	gene_column and miRNA_column	-0.968960838	-0.756428385	LOC127367598	100	4485	0	0	464	4948	1	4485	0	8283	ENSDLAG00005001780
ENSDLAG00005001790	ENSDLAT00005004522	miR-724-5p	7mer-1a	-7.2999999999999995E-2	47	...CUCGACUGUUUCAGUCUUUAAAA	..................|E||E|..	...UUGUCAGCGUUUAAGGGAAAUU.	miR-724-5p	-3.076824363	14	0.008201291	-0.635148569	0	two.sided	Pearson's product-moment correlation	gene_column and miRNA_column	-0.860065317	-0.203521175	dgkb	100	2352	0	0	71	2422	1	2352	0	4344	dgkb	diacylglycerol kinase, beta [Source:ZFIN;Acc:ZDB-GENE-070126-1]
ENSDLAG00005001798	ENSDLAT00005004113	miR-724-5p	7mer-1a	-0.14799999999999999	80	AUUAAGAUUAAGAUUCUUUAAAA	...............|E||E|..	UUGUCAGCGUUUAAGGGAAAUU.	miR-724-5p	-8.024620198	14	1.32E-06	-0.906320092	0	two.sided	Pearson's product-moment correlation	gene_column and miRNA_column	-0.967402656	-0.745579591	hvcn1	100	681	0	0	621	1301	1	681	0	1258	hvcn1
ENSDLAG00005001848	ENSDLAT00005082044	miR-724-5p	7mer-m8	4.9000000000000002E-2	6	..AUUUCGCUUCCCCCACCUUUAAC	.....||||........||E||E|.	UUGUCAGCGUUUAA---GGGAAAUU	miR-724-5p	-16.1607242	14	1.89E-10	-0.974229017	0	two.sided	Pearson's product-moment correlation	gene_column and miRNA_column	-0.991236157	-0.925453352	uba2	99.487	1951	5	4	776	2722	1	1950	0	3542	uba2	ubiquitin-like modifier activating enzyme 2 [Source:NCBI gene;Acc:406672]
ENSDLAG00005001872	ENSDLAT00005004291	miR-724-5p	7mer-1a	-0.10100000000000001	61	CAUUUAUGCUGAUCACUUUAAAA	...............|E||E|..	UUGUCAGCGUUUAAGGGAAAUU.	miR-724-5p	-14.78285787	14	6.17E-10	-0.969429452	0	two.sided	Pearson's product-moment correlation	gene_column and miRNA_column	-0.989587281	-0.911974877	znf668	100	1992	0	0	332	2323	1	1992	0	3679	znf668	zinc finger protein 668 [Source:ZFIN;Acc:ZDB-GENE-041001-46]
ENSDLAG00005001889	ENSDLAT00005008072	miR-724-5p	7mer-1a	-7.9000000000000001E-2	50	.AAUAAUGCAGAAGCACUUUAAAU	.......|||......|E||E|..	UUGUCAGCGUUUAAG-GGAAAUU.	miR-724-5p	-4.437325335	14	0.000562932	-0.764489796	0	two.sided	Pearson's product-moment correlation	gene_column and miRNA_column	-0.913872486	-0.432798512	rasa2	100	2469	0	0	1499	3967	1	2469	0	4560	RASA2	RAS p21 protein activator 2 [Source:HGNC Symbol;Acc:HGNC:9872]
ENSDLAG00005001899	ENSDLAT00005004342	miR-724-5p	7mer-1a	-0.13900000000000001	78	....AUAUAGUGGUAGCAUCUUUAAAA	...................|E||E|..	....UUGUCAGCGUUUAAGGGAAAUU.	miR-724-5p	-8.606636844	14	5.79E-07	-0.917084029	0	two.sided	Pearson's product-moment correlation	gene_column and miRNA_column	-0.971253964	-0.772609751	si:dkey-86e18.1	100	933	0	0	543	1475	1	933	0	1724	si:dkey-86e18.1	si:dkey-86e18.1 [Source:ZFIN;Acc:ZDB-GENE-041014-18]
ENSDLAG00005001929	ENSDLAT00005006230	miR-724-5p	7mer-1a	0.06	3	GAACACAAGAAAUGGCUUUAAAC	...............|E||E|..	UUGUCAGCGUUUAAGGGAAAUU.	miR-724-5p	-8.445658613	14	7.25E-07	-0.914291778	0	two.sided	Pearson's product-moment correlation	gene_column and miRNA_column	-0.970257621	-0.765547237	rnf40	100	3030	0	0	268	3297	1	3030	0	5596	rnf40	ring finger protein 40 [Source:ZFIN;Acc:ZDB-GENE-030131-6607]
ENSDLAG00005001933	ENSDLAT00005004457	miR-724-5p	7mer-m8	-0.246	92	CACAGAAUUAUUCAACCUUUAAU	...............||E||E|.	.UUGUCAGCGUUUAAGGGAAAUU	miR-724-5p	-10.06394523	14	8.63E-08	-0.937315161	0	two.sided	Pearson's product-moment correlation	gene_column and miRNA_column	-0.978416676	-0.824871736	utp3	100	1410	0	0	422	1831	1	1410	0	2604	utp3	UTP3 small subunit processome component [Source:ZFIN;Acc:ZDB-GENE-040912-163]
ENSDLAG00005001959	ENSDLAT00005004498	miR-724-5p	7mer-1a	-0.158	83	AAUGUAGGAUUAUUUCUUUAAAA	...............|E||E|..	UUGUCAGCGUUUAAGGGAAAUU.	miR-724-5p	-8.04514519	14	1.28E-06	-0.906732774	0	two.sided	Pearson's product-moment correlation	gene_column and miRNA_column	-0.967550835	-0.746606249	LOC127350339	100	1110	0	0	1013	2122	1	1110	0	2050	gna15.4	guanine nucleotide binding protein (G protein), alpha 15 (Gq class), tandem duplicate 4 [Source:ZFIN;Acc:ZDB-GENE-050208-781]
ENSDLAG00005001970	ENSDLAT00005004544	miR-724-5p	7mer-1a	-5.2999999999999999E-2	38	...UAUUUAUGUCUGGGGCUUUAAAG	..................|E||E|..	...UUGUCAGCGUUUAAGGGAAAUU.	miR-724-5p	-9.150616454	14	2.77E-07	-0.925609921	0	two.sided	Pearson's product-moment correlation	gene_column and miRNA_column	-0.974284512	-0.794398082	rbm20	100	3438	0	0	614	4051	1	3438	0	6349	rbm20
ENSDLAG00005001971	ENSDLAT00005004551	miR-724-5p	7mer-1a	-0.11	65	..AGCUUCAUUCCACAUCUUUAAAU	.................|E||E|..	..UUGUCAGCGUUUAAGGGAAAUU.	miR-724-5p	-3.466637608	14	0.003777593	-0.679633888	0	two.sided	Pearson's product-moment correlation	gene_column and miRNA_column	-0.879153903	-0.277376026	LOC127372430	100	1428	0	0	1336	2763	1	1428	0	2638	trim62.1	tripartite motif containing 62, tandem duplicate 1 [Source:ZFIN;Acc:ZDB-GENE-070112-502]
ENSDLAG00005001978	ENSDLAT00005005888	miR-724-5p	7mer-1a	2.1999999999999999E-2	14	.CAACAGGUGGCUGCACUUUAAAA	................|E||E|..	.UUGUCAGCGUUUAAGGGAAAUU.	miR-724-5p	-15.08414532	14	4.73E-10	-0.970585664	0	two.sided	Pearson's product-moment correlation	gene_column and miRNA_column	-0.989984979	-0.915210532	vars1	98.182	3301	0	4	364	3604	1	3301	0	5709	vars1	valyl-tRNA synthetase 1 [Source:ZFIN;Acc:ZDB-GENE-010601-1]
ENSDLAG00005001982	ENSDLAT00005004948	miR-724-5p	8mer-1a	-0.27300000000000002	94	UGUUUUUCUUUUUACCCUUUAAA	...............||E||E|.	.UUGUCAGCGUUUAAGGGAAAUU	miR-724-5p	-11.20133578	14	2.25E-08	-0.948482965	0	two.sided	Pearson's product-moment correlation	gene_column and miRNA_column	-0.98232871	-0.854568405	pdcd4b	99.856	1387	2	0	21	1407	39	1425	0	2551	pdcd4b	programmed cell death 4b [Source:ZFIN;Acc:ZDB-GENE-030131-9847]
ENSDLAG00005001984	ENSDLAT00005004583	miR-724-5p	7mer-m8	-0.13300000000000001	75	UUUUAUGAUAAAGGGCCUUUAAC	...............||E||E|.	.UUGUCAGCGUUUAAGGGAAAUU	miR-724-5p	-11.30141773	14	2.01E-08	-0.949323488	0	two.sided	Pearson's product-moment correlation	gene_column and miRNA_column	-0.98262195	-0.856828597	mex3b	100	1614	0	0	772	2385	1	1614	0	2981	mex3b	mex-3 RNA binding family member B [Source:ZFIN;Acc:ZDB-GENE-030131-2628]
ENSDLAG00005002018	ENSDLAT00005004722	miR-724-5p	7mer-1a	-3.4000000000000002E-2	31	.UACUCUUCCCCUUGACUUUAAAG	................|E||E|..	.UUGUCAGCGUUUAAGGGAAAUU.	miR-724-5p	-2.869472107	14	0.012365578	-0.608547489	0	two.sided	Pearson's product-moment correlation	gene_column and miRNA_column	-0.848341825	-0.161586329	LOC127354601	100	1671	0	0	869	2539	1	1671	0	3086	CCDC149	coiled-coil domain containing 149 [Source:HGNC Symbol;Acc:HGNC:25405]
ENSDLAG00005002019	ENSDLAT00005004737	miR-724-5p	7mer-1a	-3.1E-2	30	UGAAGUUGCAUUGCUCUUUAAAU	.......|||.....|E||E|..	UUGUCAGCGUUUAAGGGAAAUU.	miR-724-5p	-4.192361647	14	0.000903868	-0.746072267	0	two.sided	Pearson's product-moment correlation	gene_column and miRNA_column	-0.90651817	-0.397301889	slc7a5	100	1566	0	0	2153	3718	1	1566	0	2892	slc7a5	solute carrier family 7 member 5 [Source:ZFIN;Acc:ZDB-GENE-080818-4]
ENSDLAG00005002028	ENSDLAT00005004804	miR-724-5p	8mer-1a	-0.34300000000000003	98	UCAAUUUCCAUGUAUCCUUUAAA	...............||E||E|.	.UUGUCAGCGUUUAAGGGAAAUU	miR-724-5p	-7.403668358	14	3.33E-06	-0.8924987	0	two.sided	Pearson's product-moment correlation	gene_column and miRNA_column	-0.962415614	-0.711630226	zfyve1	100	2340	0	0	1830	4169	1	2340	0	4322	zfyve1	zinc finger, FYVE domain containing 1 [Source:ZFIN;Acc:ZDB-GENE-131205-1]
ENSDLAG00005002033	ENSDLAT00005004723	miR-724-5p	7mer-1a	-8.5000000000000006E-2	53	..GUAUACAGUACACAACUUUAAAA	.................|E||E|..	..UUGUCAGCGUUUAAGGGAAAUU.	miR-724-5p	-3.154309627	14	0.007031147	-0.644546956	0	two.sided	Pearson's product-moment correlation	gene_column and miRNA_column	-0.864151309	-0.218725641	mybl1	100	2322	0	0	466	2787	1	2322	0	4289	mybl1	MYB proto-oncogene like 1 [Source:HGNC Symbol;Acc:HGNC:7547]
ENSDLAG00005002041	ENSDLAT00005006669	miR-724-5p	7mer-m8	-0.123	71	.ACCUGAUUGUUCUCACCUUUAAU	................||E||E|.	..UUGUCAGCGUUUAAGGGAAAUU	miR-724-5p	-10.927872	14	3.08E-08	-0.946079773	0	two.sided	Pearson's product-moment correlation	gene_column and miRNA_column	-0.981489372	-0.848125715	tab1	100	1524	0	0	368	1891	1	1524	0	2815	tab1	TGF-beta activated kinase 1/MAP3K7 binding protein 1 [Source:ZFIN;Acc:ZDB-GENE-060628-1]
ENSDLAG00005002055	ENSDLAT00005010934	miR-724-5p	7mer-1a	-0.113	67	.ACAGUUUUGAAUGUACUUUAAAU	................|E||E|..	.UUGUCAGCGUUUAAGGGAAAUU.	miR-724-5p	-12.35167017	14	6.45E-09	-0.957051775	0	two.sided	Pearson's product-moment correlation	gene_column and miRNA_column	-0.985310411	-0.877778153	gga3b	100	2106	0	0	1	2106	1	2106	0	3890	gga3b	golgi associated, gamma adaptin ear containing, ARF binding protein 3b [Source:ZFIN;Acc:ZDB-GENE-131126-18]
ENSDLAG00005002057	ENSDLAT00005075667	miR-724-5p	7mer-m8	8.1000000000000003E-2	1	.AUCUUGCUGACAGUGCCUUUAAU	................||E||E|.	..UUGUCAGCGUUUAAGGGAAAUU	miR-724-5p	-15.13670501	14	4.51E-10	-0.970780732	0	two.sided	Pearson's product-moment correlation	gene_column and miRNA_column	-0.990052045	-0.915757133	tle2a	100	2352	0	0	935	3286	1	2352	0	4344	tle2a	TLE family member 2, transcriptional corepressor a [Source:ZFIN;Acc:ZDB-GENE-030131-2826]
ENSDLAG00005002093	ENSDLAT00005008253	miR-724-5p	8mer-1a	-0.25600000000000001	93	..AUUUCACCUCCUGCGCCUUUAAA	.................||E||E|.	...UUGUCAGCGUUUAAGGGAAAUU	miR-724-5p	-10.53157086	14	4.90E-08	-0.942296597	0	two.sided	Pearson's product-moment correlation	gene_column and miRNA_column	-0.980165299	-0.838041807	edrf1	100	3729	0	0	567	4295	1	3729	0	6887	EDRF1	erythroid differentiation regulatory factor 1 [Source:HGNC Symbol;Acc:HGNC:24640]
ENSDLAG00005002137	ENSDLAT00005010449	miR-724-5p	7mer-1a	-0.11700000000000001	69	..UUAAGGAAAGUAACUCUUUAAAA	.................|E||E|..	..UUGUCAGCGUUUAAGGGAAAUU.	miR-724-5p	-12.65603554	14	4.71E-09	-0.95896881	0	two.sided	Pearson's product-moment correlation	gene_column and miRNA_column	-0.985975134	-0.883022139	jag2b	100	3789	0	0	973	4761	1	3789	0	6998	jag2b	jagged canonical Notch ligand 2b [Source:ZFIN;Acc:ZDB-GENE-011128-3]
ENSDLAG00005002202	ENSDLAT00005005269	miR-724-5p	7mer-1a	-0.11899999999999999	70	CUGAAUUAUCGCUAU---CUUUAAAA	........||||......|E||E|..	...UUGUCAGCGUUUAAGGGAAAUU.	miR-724-5p	-8.969879806	14	3.53E-07	-0.922923153	0	two.sided	Pearson's product-moment correlation	gene_column and miRNA_column	-0.97333139	-0.78749528	slc12a8	100	2256	0	0	7	2262	1	2256	0	4167	slc12a8	solute carrier family 12 member 8 [Source:ZFIN;Acc:ZDB-GENE-030131-5654]
ENSDLAG00005002237	ENSDLAT00005005243	miR-724-5p	8mer-1a	5.6000000000000001E-2	4	CCUGGAGCGAGUGUUCCUUUAAA	...............||E||E|.	.UUGUCAGCGUUUAAGGGAAAUU	miR-724-5p	-14.0173477	14	1.24E-09	-0.966171452	0	two.sided	Pearson's product-moment correlation	gene_column and miRNA_column	-0.988464983	-0.902895666	spata13	100	3816	0	0	708	4523	1	3816	0	7047	spata13	spermatogenesis associated 13 [Source:ZFIN;Acc:ZDB-GENE-091116-25]
ENSDLAG00005002289	ENSDLAT00005005381	miR-724-5p	7mer-m8	-0.20100000000000001	89	GUUGAAGAAUGAAUUCCUUUAAG	...........||||||E||E|.	.UUGUCAGCGUUUAAGGGAAAUU	miR-724-5p	-4.603390005	14	0.000409812	-0.775998238	0	two.sided	Pearson's product-moment correlation	gene_column and miRNA_column	-0.918418697	-0.455513784	kansl1a	99.644	3372	0	2	4460	7819	1	3372	0	6150	kansl1a
ENSDLAG00005002344	ENSDLAT00005005441	miR-724-5p	7mer-1a	-0.122	71	...AAUCACAAUACGAUACUUUAAAU	..................|E||E|..	...UUGUCAGCGUUUAAGGGAAAUU.	miR-724-5p	-9.469304998	14	1.83E-07	-0.930028582	0	two.sided	Pearson's product-moment correlation	gene_column and miRNA_column	-0.975848236	-0.805824618	LOC127358330	100	2577	0	0	591	3167	1	2577	0	4759	ENSDLAG00005002344
ENSDLAG00005002379	ENSDLAT00005005492	miR-724-5p	7mer-1a	-0.113	67	.GUGAACUUAGUUUAACUUUAAAG	................|E||E|..	.UUGUCAGCGUUUAAGGGAAAUU.	miR-724-5p	-12.83989018	14	3.91E-09	-0.960066512	0	two.sided	Pearson's product-moment correlation	gene_column and miRNA_column	-0.986355371	-0.886033427	lrrfip1b	100	2636	0	0	1454	4089	17	2652	0	4868	lrrfip1b
ENSDLAG00005002411	ENSDLAT00005005603	miR-724-5p	7mer-m8	-8.1000000000000003E-2	51	.CCUACCACCUCUGUGCCUUUAAG	................||E||E|.	..UUGUCAGCGUUUAAGGGAAAUU	miR-724-5p	-17.85958097	14	4.96E-11	-0.978750986	0	two.sided	Pearson's product-moment correlation	gene_column and miRNA_column	-0.992784833	-0.938266239	lpcat1	100	1503	0	0	407	1909	1	1503	0	2776	lpcat1	lysophosphatidylcholine acyltransferase 1 [Source:NCBI gene;Acc:555969]
ENSDLAG00005002440	ENSDLAT00005067861	miR-724-5p	7mer-m8	-0.121	70	AAUUGGAAUUUUCCACCUUUAAC	...............||E||E|.	.UUGUCAGCGUUUAAGGGAAAUU	miR-724-5p	-4.988306747	14	0.000198781	-0.799967105	0	two.sided	Pearson's product-moment correlation	gene_column and miRNA_column	-0.927767949	-0.504202079	snx7	100	1260	0	0	491	1750	1	1260	0	2327	snx7	sorting nexin 7 [Source:ZFIN;Acc:ZDB-GENE-040704-77]
ENSDLAG00005002600	ENSDLAT00005005789	miR-724-5p	7mer-1a	-0.14299999999999999	79	..AGGAUAUGAAUUUGUCUUUAAAG	.................|E||E|..	..UUGUCAGCGUUUAAGGGAAAUU.	miR-724-5p	-5.292624553	14	0.000113682	-0.816554275	0	two.sided	Pearson's product-moment correlation	gene_column and miRNA_column	-0.934145318	-0.539033835	irx1b	100	1413	0	0	1246	2658	1	1413	0	2610	irx1b
ENSDLAG00005002615	ENSDLAT00005005814	miR-724-5p	7mer-1a	5.1999999999999998E-2	5	UGUUUGUUUAAUGCUCUUUAAAG	...............|E||E|..	UUGUCAGCGUUUAAGGGAAAUU.	miR-724-5p	-2.701213403	14	0.017215693	-0.585334644	0	two.sided	Pearson's product-moment correlation	gene_column and miRNA_column	-0.837915776	-0.12626577	LOC127362224	100	2097	0	0	696	2792	1	2097	0	3873	ENSDLAG00005002615
ENSDLAG00005002672	ENSDLAT00005073175	miR-724-5p	8mer-1a	-0.19500000000000001	88	.AAGUGAGGGGCUGCUCCUUUAAA	................||E||E|.	..UUGUCAGCGUUUAAGGGAAAUU	miR-724-5p	-5.967521167	14	3.44E-05	-0.847234487	0	two.sided	Pearson's product-moment correlation	gene_column and miRNA_column	-0.945746484	-0.606062445	rnf130	100	1269	0	0	718	1986	1	1269	0	2344	RNF130	ring finger protein 130 [Source:HGNC Symbol;Acc:HGNC:18280]
ENSDLAG00005002744	ENSDLAT00005005995	miR-724-5p	7mer-1a	-0.13200000000000001	75	..AGUUCAGGUAGUGAACUUUAAAA	.................|E||E|..	..UUGUCAGCGUUUAAGGGAAAUU.	miR-724-5p	-10.39026799	14	5.80E-08	-0.940853905	0	two.sided	Pearson's product-moment correlation	gene_column and miRNA_column	-0.97965948	-0.834215035	LOC127375704	100	1203	0	0	213	1415	1	1203	0	2222	ENSDLAG00005002744
ENSDLAG00005002751	ENSDLAT00005007014	miR-724-5p	7mer-1a	too_close	NA	NNNNNNNAGCGAAGUGCUUUAAAA	................|E||E|..	.UUGUCAGCGUUUAAGGGAAAUU.	miR-724-5p	-2.243116326	14	0.041590032	-0.514179169	0	two.sided	Pearson's product-moment correlation	gene_column and miRNA_column	-0.804764925	-0.024793151	kifc1	100	1899	0	0	261	2159	1	1899	0	3507	kifc1	kinesin family member C1 [Source:ZFIN;Acc:ZDB-GENE-000208-21]
ENSDLAG00005002808	ENSDLAT00005077868	miR-724-5p	7mer-1a	-0.11	65	UGAUCACUCACUUGUCUUUAAAU	...............|E||E|..	UUGUCAGCGUUUAAGGGAAAUU.	miR-724-5p	-2.259427963	14	0.040330134	-0.516921756	0	two.sided	Pearson's product-moment correlation	gene_column and miRNA_column	-0.806077171	-0.028525937	si:dkeyp-77h1.4	99.62	1841	4	1	32	1869	68	1908	0	3358	si:dkeyp-77h1.4	si:dkeyp-77h1.4 [Source:ZFIN;Acc:ZDB-GENE-050208-18]
ENSDLAG00005002810	ENSDLAT00005072000	miR-724-5p	8mer-1a	3.6999999999999998E-2	9	UAACAAGCCCCCCCCCCUUUAAA	...............||E||E|.	.UUGUCAGCGUUUAAGGGAAAUU	miR-724-5p	-8.108886681	14	1.17E-06	-0.907997968	0	two.sided	Pearson's product-moment correlation	gene_column and miRNA_column	-0.96800486	-0.749758525	LOC127374514	100	1854	0	0	519	2372	1	1854	0	3424	ENSDLAG00005002810
ENSDLAG00005002871	ENSDLAT00005006257	miR-724-5p	7mer-m8	-0.23400000000000001	92	..UUGAACAGAUUUGGUCCUUUAAU	.................||E||E|.	...UUGUCAGCGUUUAAGGGAAAUU	miR-724-5p	-10.73128292	14	3.87E-08	-0.944249793	0	two.sided	Pearson's product-moment correlation	gene_column and miRNA_column	-0.98084932	-0.843239097	LOC127364687	100	1707	0	0	118	1824	1	1707	0	3153	btr12	bloodthirsty-related gene family, member 12 [Source:ZFIN;Acc:ZDB-GENE-060929-548]
ENSDLAG00005002885	ENSDLAT00005006228	miR-724-5p	8mer-1a	-0.24	92	...UUUACUGUAAUGCAGCCUUUAAA	..................||E||E|.	....UUGUCAGCGUUUAAGGGAAAUU	miR-724-5p	-4.149367201	14	0.000982778	-0.742650643	0	two.sided	Pearson's product-moment correlation	gene_column and miRNA_column	-0.905141068	-0.390820282	mdc1	100	4490	0	0	1	4490	2087	6576	0	8292	mdc1
ENSDLAG00005002963	ENSDLAT00005006602	miR-724-5p	7mer-1a	4.9000000000000002E-2	6	.AGAAAACCAAACCAACUUUAAAC	........||||....|E||E|..	UUGUCAGCGUUUAAG-GGAAAUU.	miR-724-5p	-10.01908372	14	9.12E-08	-0.936804761	0	two.sided	Pearson's product-moment correlation	gene_column and miRNA_column	-0.978237178	-0.823529183	si:dkeyp-121d4.3	100	5850	0	0	966	6815	1	5850	0	10804	si:dkeyp-121d4.3
ENSDLAG00005002970	ENSDLAT00005006360	miR-724-5p	7mer-m8	-0.14399999999999999	79	..AUACUGCAAACCUAACCUUUAAU	.......|||||.....||E||E|.	UUGUCAGCGUUUAA---GGGAAAUU	miR-724-5p	-5.934491968	14	3.64E-05	-0.845903273	0	two.sided	Pearson's product-moment correlation	gene_column and miRNA_column	-0.94524827	-0.603081209	cnsta	100	2415	0	0	211	2625	1	2415	0	4460	cnsta
ENSDLAG00005002987	ENSDLAT00005006390	miR-724-5p	8mer-1a	-0.22700000000000001	91	..CCAGAUGAAAUCCCUCCUUUAAA	.................||E||E|.	...UUGUCAGCGUUUAAGGGAAAUU	miR-724-5p	-3.230102045	14	0.006047405	-0.653465818	0	two.sided	Pearson's product-moment correlation	gene_column and miRNA_column	-0.868002232	-0.233348128	LOC127357653	100	729	0	0	156	884	1	729	0	1347	ENSDLAG00005002987
ENSDLAG00005003032	ENSDLAT00005006659	miR-724-5p	7mer-1a	-0.126	73	.UAACUUUAUAUAUCACUUUAAAC	................|E||E|..	.UUGUCAGCGUUUAAGGGAAAUU.	miR-724-5p	-4.231744162	14	0.000837284	-0.749155436	0	two.sided	Pearson's product-moment correlation	gene_column and miRNA_column	-0.907756136	-0.403172315	iqgap3	100	4902	0	0	318	5219	1	4902	0	9053	iqgap3
ENSDLAG00005003106	ENSDLAT00005011071	miR-724-5p	7mer-1a	4.9000000000000002E-2	6	.GGCGGGCUCCACGGGCUUUAAAG	................|E||E|..	.UUGUCAGCGUUUAAGGGAAAUU.	miR-724-5p	-14.64926153	14	6.96E-10	-0.968895189	0	two.sided	Pearson's product-moment correlation	gene_column and miRNA_column	-0.989403409	-0.910482154	xpo7	99.356	3259	2	3	15	3255	25	3282	0	5884	xpo7	exportin 7 [Source:ZFIN;Acc:ZDB-GENE-060628-2]
ENSDLAG00005003109	ENSDLAT00005006597	miR-724-5p	7mer-m8	5.7000000000000002E-2	4	UGCAGAAAGUAAACCCCUUUAAG	...............||E||E|.	.UUGUCAGCGUUUAAGGGAAAUU	miR-724-5p	-15.84980638	14	2.45E-10	-0.973248637	0	two.sided	Pearson's product-moment correlation	gene_column and miRNA_column	-0.990899781	-0.92269011	si:cabz01007807.1	100	4236	0	0	293	4528	1	4236	0	7823	si:cabz01007807.1
ENSDLAG00005003111	ENSDLAT00005008708	miR-724-5p	7mer-1a	5.2999999999999999E-2	5	.CUGAUGUGUCAACCACUUUAAAG	................|E||E|..	.UUGUCAGCGUUUAAGGGAAAUU.	miR-724-5p	-2.447233149	14	0.02819349	-0.547369198	0	two.sided	Pearson's product-moment correlation	gene_column and miRNA_column	-0.820456834	-0.070901972	nup98	99.946	5580	0	1	515	6091	1	5580	0	10285	nup98
ENSDLAG00005003141	ENSDLAT00005012704	miR-724-5p	7mer-1a	-0.14699999999999999	80	..UAAAUGCACAUUUAUCUUUAAAA	.......|||.......|E||E|..	UUGUCAGCGUUUAAG--GGAAAUU.	miR-724-5p	-7.444436236	14	3.13E-06	-0.893491992	0	two.sided	Pearson's product-moment correlation	gene_column and miRNA_column	-0.962775594	-0.714042191	slc4a2a	100	3348	0	0	336	3683	1	3348	0	6183	slc4a2a	solute carrier family 4 member 2a [Source:ZFIN;Acc:ZDB-GENE-051101-2]
ENSDLAG00005003171	ENSDLAT00005006703	miR-724-5p	7mer-1a	-9.4E-2	57	.UGAUGGUACUUUUGGCUUUAAAG	................|E||E|..	.UUGUCAGCGUUUAAGGGAAAUU.	miR-724-5p	-5.566334972	14	6.95E-05	-0.829926997	0	two.sided	Pearson's product-moment correlation	gene_column and miRNA_column	-0.939232708	-0.567824046	LOC127367273	100	1350	0	0	1462	2811	1	1350	0	2494	zgc:91890	zgc:91890 [Source:NCBI gene;Acc:431729]
ENSDLAG00005003174	ENSDLAT00005007386	miR-724-5p	7mer-m8	-0.125	72	AUCAUGCUGCCCAGCCCUUUAAG	...............||E||E|.	.UUGUCAGCGUUUAAGGGAAAUU	miR-724-5p	-12.57020401	14	5.14E-09	-0.958441129	0	two.sided	Pearson's product-moment correlation	gene_column and miRNA_column	-0.985792248	-0.881576788	arih2	99.089	1536	2	5	609	2132	1	1536	0	2748	arih2	ariadne homolog 2 (Drosophila) [Source:ZFIN;Acc:ZDB-GENE-040426-2158]
ENSDLAG00005003213	ENSDLAT00005010950	miR-724-5p	7mer-1a	-0.11899999999999999	70	.AGUUUGUAACAUGAGCUUUAAAU	................|E||E|..	.UUGUCAGCGUUUAAGGGAAAUU.	miR-724-5p	-3.046905802	14	0.008703071	-0.631442249	0	two.sided	Pearson's product-moment correlation	gene_column and miRNA_column	-0.858446006	-0.197581885	dis3l2	100	3171	0	0	302	3472	1	3171	0	5856	dis3l2
ENSDLAG00005003235	ENSDLAT00005007439	miR-724-5p	8mer-1a	-0.191	88	..AAAAAAUUUAAUAAACCUUUAAA	.................||E||E|.	...UUGUCAGCGUUUAAGGGAAAUU	miR-724-5p	-10.40358618	14	5.71E-08	-0.940992109	0	two.sided	Pearson's product-moment correlation	gene_column and miRNA_column	-0.979707956	-0.83458118	senp1	100	2172	0	0	689	2860	1	2172	0	4012	si:dkey-21c19.3	si:dkey-21c19.3 [Source:ZFIN;Acc:ZDB-GENE-030131-6462]
ENSDLAG00005003238	ENSDLAT00005068762	miR-724-5p	7mer-m8	-0.245	92	AGUGAAUUUAUAUAACCUUUAAU	...............||E||E|.	.UUGUCAGCGUUUAAGGGAAAUU	miR-724-5p	-5.379817381	14	9.71E-05	-0.820964164	0	two.sided	Pearson's product-moment correlation	gene_column and miRNA_column	-0.935828272	-0.548456784	eif5b	100	3609	0	0	192	3800	1	3609	0	6665	eif5b
ENSDLAG00005003298	ENSDLAT00005007004	miR-724-5p	8mer-1a	0.04	8	.CAGAAAUAUUCACCCCCUUUAAA	................||E||E|.	..UUGUCAGCGUUUAAGGGAAAUU	miR-724-5p	-13.49317932	14	2.05E-09	-0.963636566	0	two.sided	Pearson's product-moment correlation	gene_column and miRNA_column	-0.987590081	-0.895870427	hlcs	100	2799	0	0	830	3628	1	2799	0	5169	hlcs
ENSDLAG00005003304	ENSDLAT00005007077	miR-724-5p	7mer-1a	-6.3E-2	43	....AUGCCAAAUAGGCAGCUUUAAAG	...................|E||E|..	....UUGUCAGCGUUUAAGGGAAAUU.	miR-724-5p	-9.724960662	14	1.32E-07	-0.933304188	0	two.sided	Pearson's product-moment correlation	gene_column and miRNA_column	-0.977004421	-0.81435537	ltb4r2b	100	1083	0	0	530	1612	1	1083	0	2001	ltb4r2b	leukotriene B4 receptor 2b [Source:ZFIN;Acc:ZDB-GENE-070912-658]
ENSDLAG00005003308	ENSDLAT00005010102	miR-724-5p	7mer-1a	-4.0000000000000001E-3	22	.CCACGACCAGCUGCACUUUAAAU	................|E||E|..	.UUGUCAGCGUUUAAGGGAAAUU.	miR-724-5p	-4.462554482	14	0.000536322	-0.766287092	0	two.sided	Pearson's product-moment correlation	gene_column and miRNA_column	-0.914584954	-0.436318464	ddr1	100	3070	0	0	522	3591	3	3072	0	5670	ddr1	discoidin domain receptor tyrosine kinase 1 [Source:ZFIN;Acc:ZDB-GENE-060323-2]
ENSDLAG00005003323	ENSDLAT00005007292	miR-724-5p	7mer-1a	-0.09	55	...CCGCGCACUCACUUUCUUUAAAU	......||||........|E||E|..	UUGUCAGCGUUUAAG---GGAAAUU.	miR-724-5p	-8.143299558	14	1.11E-06	-0.908670859	0	two.sided	Pearson's product-moment correlation	gene_column and miRNA_column	-0.968246172	-0.751437987	scarb1	100	1527	0	0	142	1668	1	1527	0	2820	scarb1	scavenger receptor class B, member 1 [Source:ZFIN;Acc:ZDB-GENE-031126-1]
ENSDLAG00005003400	ENSDLAT00005075644	miR-724-5p	7mer-m8	-4.5999999999999999E-2	35	.GUUCCUACAAAUACACCUUUAAG	........|||||...||E||E|.	UUGUCAGCGUUUAA--GGGAAAUU	miR-724-5p	-10.16421757	14	7.63E-08	-0.938434562	0	two.sided	Pearson's product-moment correlation	gene_column and miRNA_column	-0.97881013	-0.827820647	slc44a1b	100	2304	0	0	2001	4304	1	2304	0	4255	slc44a1b	solute carrier family 44 member 1 [Source:HGNC Symbol;Acc:HGNC:18798]
ENSDLAG00005003454	ENSDLAT00005007382	miR-724-5p	7mer-1a	-0.13500000000000001	76	UAGAAAAACAAGAGUCUUUAAAU	...............|E||E|..	UUGUCAGCGUUUAAGGGAAAUU.	miR-724-5p	-7.970122493	14	1.43E-06	-0.905211627	0	two.sided	Pearson's product-moment correlation	gene_column and miRNA_column	-0.967004439	-0.742825753	doc2a	100	1314	0	0	451	1764	1	1314	0	2427	doc2a
ENSDLAG00005003458	ENSDLAT00005007237	miR-724-5p	8mer-1a	-0.35799999999999998	98	AGUUUUAUCAGCAUU--CCUUUAAA	..........|||....||E||E|.	...UUGUCAGCGUUUAAGGGAAAUU	miR-724-5p	-11.56657876	14	1.50E-08	-0.951455866	0	two.sided	Pearson's product-moment correlation	gene_column and miRNA_column	-0.983365144	-0.862578621	pex19	100	888	0	0	192	1079	1	888	0	1640	pex19
ENSDLAG00005003563	ENSDLAT00005007558	miR-724-5p	7mer-1a	-9.2999999999999999E-2	57	.GACUGCUAUCAUGUACUUUAAAU	................|E||E|..	.UUGUCAGCGUUUAAGGGAAAUU.	miR-724-5p	-4.931348963	14	0.00022099	-0.796641949	0	two.sided	Pearson's product-moment correlation	gene_column and miRNA_column	-0.92648046	-0.497333416	tpd52l2b	97.021	705	0	1	272	955	1	705	0	1166	tpd52l2b	tpd52 like 2b [Source:ZFIN;Acc:ZDB-GENE-030131-822]
ENSDLAG00005003573	ENSDLAT00005076431	miR-724-5p	7mer-1a	-0.08	51	UGGAGGAGGAACUUACUUUAAAA	...............|E||E|..	UUGUCAGCGUUUAAGGGAAAUU.	miR-724-5p	-10.06532466	14	8.62E-08	-0.93733076	0	two.sided	Pearson's product-moment correlation	gene_column and miRNA_column	-0.978422161	-0.824912787	ube2ib	100	477	0	0	588	1064	1	477	0	881	UBE2I	ubiquitin-conjugating enzyme E2Ib [Source:NCBI gene;Acc:30622]
ENSDLAG00005003614	ENSDLAT00005007844	miR-724-5p	7mer-m8	-0.20100000000000001	89	..ACACUACAAAGUGAUCCUUUAAC	.................||E||E|.	...UUGUCAGCGUUUAAGGGAAAUU	miR-724-5p	-17.11542453	14	8.78E-11	-0.976927913	0	two.sided	Pearson's product-moment correlation	gene_column and miRNA_column	-0.992161033	-0.933087206	fer	100	2481	0	0	340	2820	1	2481	0	4582	fer
ENSDLAG00005003663	ENSDLAT00005007657	miR-724-5p	7mer-1a	-0.112	66	AACAGGGUAUAUGUACUUUAAAA	...............|E||E|..	UUGUCAGCGUUUAAGGGAAAUU.	miR-724-5p	-14.52584305	14	7.78E-10	-0.968389286	0	two.sided	Pearson's product-moment correlation	gene_column and miRNA_column	-0.989229237	-0.909070073	srms	100	1515	0	0	1851	3365	1	1515	0	2798	srms
ENSDLAG00005003706	ENSDLAT00005007931	miR-724-5p	7mer-1a	-0.13600000000000001	77	..CUUUUUGGUGCUCUGCUUUAAAA	.................|E||E|..	..UUGUCAGCGUUUAAGGGAAAUU.	miR-724-5p	-14.41907936	14	8.57E-10	-0.967941795	0	two.sided	Pearson's product-moment correlation	gene_column and miRNA_column	-0.989075125	-0.907822163	ash2l	100	1782	0	0	1261	3042	1	1782	0	3291	ash2l	ash2 like, histone lysine methyltransferase complex subunit [Source:ZFIN;Acc:ZDB-GENE-030131-494]
ENSDLAG00005003707	ENSDLAT00005007873	miR-724-5p	8mer-1a	-0.29199999999999998	95	.UAAACACAGAUUUAUCCUUUAAA	................||E||E|.	..UUGUCAGCGUUUAAGGGAAAUU	miR-724-5p	-5.951723301	14	3.54E-05	-0.846599749	0	two.sided	Pearson's product-moment correlation	gene_column and miRNA_column	-0.945508988	-0.604640112	LOC127371570	100	1482	0	0	321	1802	1	1482	0	2737	ENSDLAG00005003707
ENSDLAG00005003708	ENSDLAT00005008296	miR-724-5p	7mer-1a	-0.10100000000000001	61	.UUCUCAGAUCAGUGUCUUUAAAG	................|E||E|..	.UUGUCAGCGUUUAAGGGAAAUU.	miR-724-5p	-5.681293102	14	5.67E-05	-0.83514939	0	two.sided	Pearson's product-moment correlation	gene_column and miRNA_column	-0.941206514	-0.579244218	septin2	100	1119	0	0	715	1833	1	1119	0	2067	Sep-02	septin 2 [Source:ZFIN;Acc:ZDB-GENE-030131-911]
ENSDLAG00005003732	ENSDLAT00005008112	miR-724-5p	7mer-m8	-6.0000000000000097E-3	23	AUACAGACAUGGUGUCCUUUAAU	...............||E||E|.	.UUGUCAGCGUUUAAGGGAAAUU	miR-724-5p	-5.261366893	14	0.00012033	-0.8149377	0	two.sided	Pearson's product-moment correlation	gene_column and miRNA_column	-0.933527069	-0.535596888	flii	100	3804	0	0	1477	5280	1	3804	0	7025	FLII	FLII actin remodeling protein [Source:HGNC Symbol;Acc:HGNC:3750]
ENSDLAG00005003752	ENSDLAT00005070162	miR-724-5p	8mer-1a	-0.105	63	CCGCUGCGUCGAACC--CCUUUAAA	.......||||......||E||E|.	...UUGUCAGCGUUUAAGGGAAAUU	miR-724-5p	-9.244198187	14	2.45E-07	-0.926948274	0	two.sided	Pearson's product-moment correlation	gene_column and miRNA_column	-0.974758638	-0.797849248	rhot1b	100	1983	0	0	688	2670	1	1983	0	3663	rhot1b	ras homolog family member T1 [Source:ZFIN;Acc:ZDB-GENE-061009-52]
ENSDLAG00005003780	ENSDLAT00005007906	miR-724-5p	7mer-m8	-0.221	91	...UGGCUCAAAGUAGUUCCUUUAAU	..................||E||E|.	....UUGUCAGCGUUUAAGGGAAAUU	miR-724-5p	-9.175280753	14	2.68E-07	-0.925966067	0	two.sided	Pearson's product-moment correlation	gene_column and miRNA_column	-0.974410722	-0.795315635	pex13	100	1254	0	0	370	1623	1	1254	0	2316	PEX13	peroxisomal biogenesis factor 13 [Source:HGNC Symbol;Acc:HGNC:8855]
ENSDLAG00005003800	ENSDLAT00005014944	miR-724-5p	7mer-m8	-0.26700000000000002	94	UGUGAACAUGCAAUU-CCUUUAAG	.........||||...||E||E|.	..UUGUCAGCGUUUAAGGGAAAUU	miR-724-5p	-15.3141551	14	3.87E-10	-0.971425378	0	two.sided	Pearson's product-moment correlation	gene_column and miRNA_column	-0.990273619	-0.91756495	hip1rb	100	3213	0	0	1056	4268	1	3213	0	5934	HIP1R	huntingtin interacting protein 1 related [Source:HGNC Symbol;Acc:HGNC:18415]
ENSDLAG00005003883	ENSDLAT00005070101	miR-724-5p	8mer-1a	-0.32600000000000001	97	AUUCCAAACUGGCAA---CCUUUAAA	...........||||...||E||E|.	....UUGUCAGCGUUUAAGGGAAAUU	miR-724-5p	-4.699664445	14	0.000341407	-0.78233433	0	two.sided	Pearson's product-moment correlation	gene_column and miRNA_column	-0.920905707	-0.468200615	borcs6	100	1374	0	0	402	1775	1	1374	0	2538	si:dkey-72l14.4	si:dkey-72l14.4 [Source:ZFIN;Acc:ZDB-GENE-060531-151]
ENSDLAG00005003890	ENSDLAT00005008228	miR-724-5p	7mer-1a	-9.4E-2	57	..GAGUAUUUUUACAUACUUUAAAA	.................|E||E|..	..UUGUCAGCGUUUAAGGGAAAUU.	miR-724-5p	-12.13086065	14	8.14E-09	-0.955577633	0	two.sided	Pearson's product-moment correlation	gene_column and miRNA_column	-0.984798675	-0.873758563	LOC127372438	100	3159	0	0	421	3579	1	3159	0	5834	ENSDLAG00005003890
ENSDLAG00005003900	ENSDLAT00005008839	miR-724-5p	7mer-m8	-0.19800000000000001	89	.GAAAAACAAAAUAACCCUUUAAU	................||E||E|.	..UUGUCAGCGUUUAAGGGAAAUU	miR-724-5p	-9.655919997	14	1.44E-07	-0.932441843	0	two.sided	Pearson's product-moment correlation	gene_column and miRNA_column	-0.97670029	-0.812104546	als2b	100	5100	0	0	7340	12439	1	5100	0	9419	als2b	alsin Rho guanine nucleotide exchange factor ALS2 b [Source:ZFIN;Acc:ZDB-GENE-080929-1]
ENSDLAG00005003948	ENSDLAT00005008261	miR-724-5p	8mer-1a	-0.308	96	.AGAUCAUUAGGAGAUCCUUUAAA	................||E||E|.	..UUGUCAGCGUUUAAGGGAAAUU	miR-724-5p	-10.57775209	14	4.64E-08	-0.942757008	0	two.sided	Pearson's product-moment correlation	gene_column and miRNA_column	-0.980326619	-0.83926522	rhoab	100	582	0	0	277	858	1	582	0	1075	rhoab	ras homolog family, member Ab [Source:NCBI gene (formerly Entrezgene);Acc:100006041]
ENSDLAG00005004072	ENSDLAT00005008504	miR-724-5p	7mer-m8	-0.113	67	.AAUUCAUGGACAUGUCCUUUAAC	................||E||E|.	..UUGUCAGCGUUUAAGGGAAAUU	miR-724-5p	-11.24224613	14	2.15E-08	-0.948828987	0	two.sided	Pearson's product-moment correlation	gene_column and miRNA_column	-0.98244945	-0.855498438	cunh15orf39	100	3282	0	0	1115	4396	1	3282	0	6061	si:dkey-73n10.1	si:dkey-73n10.1 [Source:ZFIN;Acc:ZDB-GENE-030131-9311]
ENSDLAG00005004105	ENSDLAT00005008760	miR-724-5p	7mer-1a	4.9000000000000002E-2	6	..AGCCCUUGUGAGAAGCUUUAAAA	.................|E||E|..	..UUGUCAGCGUUUAAGGGAAAUU.	miR-724-5p	-9.373408615	14	2.07E-07	-0.928739745	0	two.sided	Pearson's product-moment correlation	gene_column and miRNA_column	-0.975392613	-0.80248214	zgc:123305	100	3127	0	0	1000	4126	66	3192	0	5775	zgc:123305	zgc:123305 [Source:ZFIN;Acc:ZDB-GENE-051120-171]
ENSDLAG00005004179	ENSDLAT00005009244	miR-724-5p	8mer-1a	-0.307	96	.UAGUGUUGAACUGUUCCUUUAAA	................||E||E|.	..UUGUCAGCGUUUAAGGGAAAUU	miR-724-5p	-8.072666317	14	1.23E-06	-0.907282063	0	two.sided	Pearson's product-moment correlation	gene_column and miRNA_column	-0.967748	-0.74797394	eif2a	100	1737	0	0	170	1906	1	1737	0	3208	eif2a
ENSDLAG00005004260	ENSDLAT00005009253	miR-724-5p	7mer-1a	-8.4000000000000005E-2	53	AGUUUAGAUUUUUUUCUUUAAAG	...............|E||E|..	UUGUCAGCGUUUAAGGGAAAUU.	miR-724-5p	-12.11320672	14	8.29E-09	-0.955456584	0	two.sided	Pearson's product-moment correlation	gene_column and miRNA_column	-0.984756632	-0.873428992	npepl1	98.042	1583	18	7	1203	2783	1	1572	0	2739	npepl1	aminopeptidase like 1 [Source:ZFIN;Acc:ZDB-GENE-050417-177]
ENSDLAG00005004297	ENSDLAT00005009017	miR-724-5p	7mer-m8	-9.0999999999999998E-2	56	.GGGGGCGUAAUAUGCCCUUUAAC	................||E||E|.	..UUGUCAGCGUUUAAGGGAAAUU	miR-724-5p	-8.575768441	14	6.04E-07	-0.916558814	0	two.sided	Pearson's product-moment correlation	gene_column and miRNA_column	-0.9710667	-0.771278574	uap1l1	99.926	1359	0	1	2161	3518	1	1359	0	2503	uap1l1	UDP-N-acetylglucosamine pyrophosphorylase 1, like 1 [Source:NCBI gene;Acc:393264]
ENSDLAG00005004318	ENSDLAT00005008997	miR-724-5p	7mer-1a	-0.113	67	ACCAGUUUUUCCCAGCUUUAAAA	...............|E||E|..	UUGUCAGCGUUUAAGGGAAAUU.	miR-724-5p	-3.487176878	14	0.003626463	-0.681791786	0	two.sided	Pearson's product-moment correlation	gene_column and miRNA_column	-0.880063852	-0.281083704	sp100.1	100	1872	0	0	537	2408	1	1872	0	3458	sp100.1	SP110 nuclear body protein, tandem duplicate 1 [Source:ZFIN;Acc:ZDB-GENE-141212-239]
ENSDLAG00005004405	ENSDLAT00005011496	miR-724-5p	7mer-m8	-0.10199999999999999	61	..GUAGCUGAUGACAGGCCUUUAAU	.................||E||E|.	...UUGUCAGCGUUUAAGGGAAAUU	miR-724-5p	-3.849009518	14	0.001771002	-0.717035438	0	two.sided	Pearson's product-moment correlation	gene_column and miRNA_column	-0.89472223	-0.343380788	sec63	100	2277	0	0	363	2639	1	2277	0	4205	sec63	SEC63 homolog, protein translocation regulator [Source:ZFIN;Acc:ZDB-GENE-040718-328]
ENSDLAG00005004441	ENSDLAT00005010730	miR-724-5p	7mer-1a	-0.13700000000000001	77	.GAAAUCAUAAACAAUCUUUAAAC	................|E||E|..	.UUGUCAGCGUUUAAGGGAAAUU.	miR-724-5p	-13.13110977	14	2.92E-09	-0.961718876	0	two.sided	Pearson's product-moment correlation	gene_column and miRNA_column	-0.986927212	-0.890578113	st14a	98.681	2502	0	9	40	2508	43	2544	0	4407	st14a	suppression of tumorigenicity 14a [Source:ZFIN;Acc:ZDB-GENE-030131-6496]
ENSDLAG00005004453	ENSDLAT00005009188	miR-724-5p	7mer-m8	-5.5E-2	39	.UUCUCAUAAUGAGAACCUUUAAU	................||E||E|.	..UUGUCAGCGUUUAAGGGAAAUU	miR-724-5p	-7.326172321	14	3.76E-06	-0.890574086	0	two.sided	Pearson's product-moment correlation	gene_column and miRNA_column	-0.961717414	-0.706968878	si:dkey-89b17.4	100	4983	0	0	1047	6029	1	4983	0	9202	si:dkey-89b17.4	si:dkey-89b17.4 [Source:ZFIN;Acc:ZDB-GENE-030131-8215]
ENSDLAG00005004476	ENSDLAT00005011036	miR-724-5p	7mer-1a	-0.13300000000000001	75	.ACACCAAGAGUUGUUCUUUAAAU	................|E||E|..	.UUGUCAGCGUUUAAGGGAAAUU.	miR-724-5p	-17.14054973	14	8.61E-11	-0.976993188	0	two.sided	Pearson's product-moment correlation	gene_column and miRNA_column	-0.992183381	-0.933272329	pck2	100	1905	0	0	1002	2906	1	1905	0	3518	pck2	phosphoenolpyruvate carboxykinase 2 (mitochondrial) [Source:ZFIN;Acc:ZDB-GENE-040426-2266]
ENSDLAG00005004485	ENSDLAT00005009338	miR-724-5p	7mer-1a	-4.8000000000000001E-2	36	.CAUGCCACAGGUUGACUUUAAAA	................|E||E|..	.UUGUCAGCGUUUAAGGGAAAUU.	miR-724-5p	-8.163430927	14	1.08E-06	-0.909061243	0	two.sided	Pearson's product-moment correlation	gene_column and miRNA_column	-0.968386121	-0.752413277	lrfn2b	100	2343	0	0	940	3282	1	2343	0	4327	lrfn2b
ENSDLAG00005004501	ENSDLAT00005011857	miR-724-5p	7mer-1a	-0.14899999999999999	80	..GCGUCUCUUUUUUUGCUUUAAAU	.................|E||E|..	..UUGUCAGCGUUUAAGGGAAAUU.	miR-724-5p	-5.690724941	14	5.58E-05	-0.835568108	0	two.sided	Pearson's product-moment correlation	gene_column and miRNA_column	-0.941364456	-0.580164228	baz1b	100	4779	0	0	3909	8687	1	4779	0	8826	baz1b	bromodomain adjacent to zinc finger domain, 1B [Source:NCBI gene;Acc:571727]
ENSDLAG00005004628	ENSDLAT00005009810	miR-724-5p	8mer-1a	-0.32900000000000001	97	..CUUUGAUUUAUAGUACCUUUAAA	.................||E||E|.	...UUGUCAGCGUUUAAGGGAAAUU	miR-724-5p	-6.276407394	14	2.03E-05	-0.858949805	0	two.sided	Pearson's product-moment correlation	gene_column and miRNA_column	-0.950111123	-0.632594246	phf14	100	2793	0	0	983	3775	1	2793	0	5158	phf14	PHD finger protein 14 [Source:ZFIN;Acc:ZDB-GENE-030131-1796]
ENSDLAG00005004645	ENSDLAT00005013095	miR-724-5p	8mer-1a	-8.2000000000000003E-2	52	UAUUGUUUUGGGUUGCCUUUAAA	...............||E||E|.	.UUGUCAGCGUUUAAGGGAAAUU	miR-724-5p	-4.725218924	14	0.000325311	-0.783976455	0	two.sided	Pearson's product-moment correlation	gene_column and miRNA_column	-0.92154843	-0.471509931	cltca	99.526	5061	0	2	515	5572	1	5040	0	9191	cltca	clathrin, heavy chain a (Hc) [Source:ZFIN;Acc:ZDB-GENE-030131-2299]
ENSDLAG00005004653	ENSDLAT00005009847	miR-724-5p	7mer-1a	-0.19	87	..CAAACUAAUUUAAAACUUUAAAA	.................|E||E|..	..UUGUCAGCGUUUAAGGGAAAUU.	miR-724-5p	-5.435070657	14	8.79E-05	-0.823684734	0	two.sided	Pearson's product-moment correlation	gene_column and miRNA_column	-0.936863922	-0.55430476	setd1ba	100	5481	0	0	3601	9081	1	5481	0	10122	setd1ba	SET domain containing 1B, histone lysine methyltransferase a [Source:NCBI gene;Acc:567970]
ENSDLAG00005004697	ENSDLAT00005013981	miR-724-5p	7mer-1a	3.1E-2	11	..UAGAUACAAUCCAUUCUUUAAAC	.................|E||E|..	..UUGUCAGCGUUUAAGGGAAAUU.	miR-724-5p	-16.64565667	14	1.27E-10	-0.975655117	0	two.sided	Pearson's product-moment correlation	gene_column and miRNA_column	-0.991725071	-0.929482162	naa15a	100	2607	0	0	1166	3772	1	2607	0	4815	naa15a	N(alpha)-acetyltransferase 15, NatA auxiliary subunit a [Source:ZFIN;Acc:ZDB-GENE-030131-2392]
ENSDLAG00005004746	ENSDLAT00005010179	miR-724-5p	7mer-1a	-0.10100000000000001	61	.CAUCCUCUUCACUGGCUUUAAAA	................|E||E|..	.UUGUCAGCGUUUAAGGGAAAUU.	miR-724-5p	-6.474607957	14	1.46E-05	-0.865820305	0	two.sided	Pearson's product-moment correlation	gene_column and miRNA_column	-0.952654285	-0.648405079	cdc23	100	1725	0	0	127	1851	1	1725	0	3186	cdc23
ENSDLAG00005004808	ENSDLAT00005010158	miR-724-5p	7mer-1a	-0.11	65	GUCGUGGUCAUUUGUCUUUAAAG	...............|E||E|..	UUGUCAGCGUUUAAGGGAAAUU.	miR-724-5p	-11.20255425	14	2.25E-08	-0.94849332	0	two.sided	Pearson's product-moment correlation	gene_column and miRNA_column	-0.982332324	-0.854596229	napsa	100	1194	0	0	472	1665	1	1194	0	2206	napsa
ENSDLAG00005004825	ENSDLAT00005010428	miR-724-5p	7mer-1a	-5.7000000000000002E-2	40	..GGUUGGCAGGUGGAUCUUUAAAA	.......|||.......|E||E|..	UUGUCAGCGUUUAAG--GGAAAUU.	miR-724-5p	-8.602689587	14	5.82E-07	-0.917017133	0	two.sided	Pearson's product-moment correlation	gene_column and miRNA_column	-0.971230116	-0.772440129	narf	99.843	1270	1	1	42	1311	118	1386	0	2333	NARF	nuclear prelamin A recognition factor [Source:HGNC Symbol;Acc:HGNC:29916]
ENSDLAG00005004830	ENSDLAT00005089398	miR-724-5p	7mer-1a	-8.0000000000000002E-3	23	.AAAUUCUGAUACUGUCUUUAAAC	................|E||E|..	.UUGUCAGCGUUUAAGGGAAAUU.	miR-724-5p	-6.863630824	14	7.76E-06	-0.878010696	0	two.sided	Pearson's product-moment correlation	gene_column and miRNA_column	-0.957136933	-0.676927718	ascc2	100	2307	0	0	385	2691	1	2307	0	4261	ascc2
ENSDLAG00005004911	ENSDLAT00005010238	miR-724-5p	7mer-1a	-0.108	64	.AGUAUAACAGUUAUGCUUUAAAC	................|E||E|..	.UUGUCAGCGUUUAAGGGAAAUU.	miR-724-5p	-3.695648017	14	0.002397894	-0.702718963	0	two.sided	Pearson's product-moment correlation	gene_column and miRNA_column	-0.888813599	-0.317671978	kif20a	100	2134	0	0	407	2540	1	2134	0	3941	KIF20A	kinesin family member 20A [Source:HGNC Symbol;Acc:HGNC:9787]
ENSDLAG00005004912	ENSDLAT00005010243	miR-724-5p	7mer-m8	-0.14499999999999999	79	AAUAGUCAACACAGACCUUUAAG	...............||E||E|.	.UUGUCAGCGUUUAAGGGAAAUU	miR-724-5p	-14.91387426	14	5.49E-10	-0.969940341	0	two.sided	Pearson's product-moment correlation	gene_column and miRNA_column	-0.989763048	-0.913403716	taf1a	100	1298	0	0	319	1616	1	1298	0	2398	TAF1A	TATA box binding protein (TBP)-associated factor, RNA polymerase I, A [Source:ZFIN;Acc:ZDB-GENE-041014-272]
ENSDLAG00005004979	ENSDLAT00005010377	miR-724-5p	7mer-1a	-9.7000000000000003E-2	59	..UGAAACAACCCAAGUCUUUAAAC	.................|E||E|..	..UUGUCAGCGUUUAAGGGAAAUU.	miR-724-5p	-2.27888239	14	0.038874399	-0.520172071	0	two.sided	Pearson's product-moment correlation	gene_column and miRNA_column	-0.807628677	-0.032967472	slc35f6	100	1140	0	0	696	1835	1	1140	0	2106	slc35f6
ENSDLAG00005004997	ENSDLAT00005071870	miR-724-5p	7mer-m8	-0.17	85	.AUGUGGUGUUCAUGUCCUUUAAC	................||E||E|.	..UUGUCAGCGUUUAAGGGAAAUU	miR-724-5p	-10.68036356	14	4.11E-08	-0.943761052	0	two.sided	Pearson's product-moment correlation	gene_column and miRNA_column	-0.980678245	-0.841936823	fkbp6	100	981	0	0	465	1445	1	981	0	1812	fkbp6
ENSDLAG00005004998	ENSDLAT00005010418	miR-724-5p	7mer-1a	-0.105	63	..GUGUCUGGAGAAGAUCUUUAAAC	.................|E||E|..	..UUGUCAGCGUUUAAGGGAAAUU.	miR-724-5p	-15.01243178	14	5.03E-10	-0.970316391	0	two.sided	Pearson's product-moment correlation	gene_column and miRNA_column	-0.989892386	-0.914456333	LOC127361279	99.19	1358	0	1	649	2006	1	1347	0	2436	ENSDLAG00005004998
ENSDLAG00005005010	ENSDLAT00005010507	miR-724-5p	7mer-m8	-0.112	66	.AAGCAACUCGUGUUGCCUUUAAG	................||E||E|.	..UUGUCAGCGUUUAAGGGAAAUU	miR-724-5p	-4.027367144	14	0.00124732	-0.732615745	0	two.sided	Pearson's product-moment correlation	gene_column and miRNA_column	-0.901082556	-0.372010213	gnpda1	100	831	0	0	1140	1970	1	831	0	1535	gnpda1	glucosamine-6-phosphate deaminase 1 [Source:ZFIN;Acc:ZDB-GENE-050417-417]
ENSDLAG00005005016	ENSDLAT00005072939	miR-724-5p	7mer-1a	-0.108	64	GAGCAUGCCACUUUUCUUUAAAC	...............|E||E|..	UUGUCAGCGUUUAAGGGAAAUU.	miR-724-5p	-4.059418812	14	0.001171464	-0.735299635	0	two.sided	Pearson's product-moment correlation	gene_column and miRNA_column	-0.902170926	-0.377012225	gria4b	97.333	2662	21	10	886	3513	91	2736	0	4477	gria4b
ENSDLAG00005005085	ENSDLAT00005011286	miR-724-5p	7mer-1a	-6.5000000000000002E-2	44	GGCCUGCGACCGGCGCUUUAAAA	...............|E||E|..	UUGUCAGCGUUUAAGGGAAAUU.	miR-724-5p	-10.66188366	14	4.20E-08	-0.943582131	0	two.sided	Pearson's product-moment correlation	gene_column and miRNA_column	-0.980615602	-0.841460378	LOC127362615	100	2364	0	0	935	3298	1	2364	0	4366	ENSDLAG00005005085
ENSDLAG00005005094	ENSDLAT00005071247	miR-724-5p	7mer-1a	-8.8999999999999996E-2	55	..UUGUUUGAGUCAAGUCUUUAAAA	.................|E||E|..	..UUGUCAGCGUUUAAGGGAAAUU.	miR-724-5p	-7.110378403	14	5.25E-06	-0.88495141	0	two.sided	Pearson's product-moment correlation	gene_column and miRNA_column	-0.959672348	-0.693441715	slf1	100	2766	0	0	94	2859	1	2766	0	5108	slf1	SMC5-SMC6 complex localization factor 1 [Source:ZFIN;Acc:ZDB-GENE-141216-402]
ENSDLAG00005005115	ENSDLAT00005082118	miR-724-5p	8mer-1a	-3.4000000000000002E-2	31	UUUGGGUGAAGCAAC--CCUUUAAA	..........||||...||E||E|.	...UUGUCAGCGUUUAAGGGAAAUU	miR-724-5p	-5.743899864	14	5.08E-05	-0.837901781	0	two.sided	Pearson's product-moment correlation	gene_column and miRNA_column	-0.942243876	-0.58530376	LOC127374008	100	2772	0	0	4158	6929	1	2772	0	5120	ENSDLAG00005005115	amyloid beta precursor protein binding family B member 2 [Source:HGNC Symbol;Acc:HGNC:582]
ENSDLAG00005005128	ENSDLAT00005010758	miR-724-5p	7mer-1a	-0.14199999999999999	78	.AAAUUCAUUUUAAUGCUUUAAAA	................|E||E|..	.UUGUCAGCGUUUAAGGGAAAUU.	miR-724-5p	-5.596923368	14	6.58E-05	-0.831338347	0	two.sided	Pearson's product-moment correlation	gene_column and miRNA_column	-0.939766842	-0.570900426	LOC127377776	100	1368	0	0	923	2290	1	1368	0	2527	ENSDLAG00005005128
ENSDLAG00005005205	ENSDLAT00005071254	miR-724-5p	7mer-m8	-7.2999999999999995E-2	47	.AAAUGUUUAACAACUCCUUUAAC	................||E||E|.	..UUGUCAGCGUUUAAGGGAAAUU	miR-724-5p	-11.96131766	14	9.75E-09	-0.954394854	0	two.sided	Pearson's product-moment correlation	gene_column and miRNA_column	-0.984387717	-0.870541504	ap5z1	100	2463	0	0	346	2808	1	2463	0	4549	ap5z1	adaptor related protein complex 5 subunit zeta 1 [Source:ZFIN;Acc:ZDB-GENE-120508-2]
ENSDLAG00005005244	ENSDLAT00005071291	miR-724-5p	8mer-1a	-0.372	98	.UGUUAAGUCAUUUCUCCUUUAAA	................||E||E|.	..UUGUCAGCGUUUAAGGGAAAUU	miR-724-5p	-7.445495522	14	3.13E-06	-0.893517627	0	two.sided	Pearson's product-moment correlation	gene_column and miRNA_column	-0.962784881	-0.714104497	ggnbp2	97.921	2068	8	10	2471	4522	1	2049	0	3548	ggnbp2	gametogenetin binding protein 2 [Source:NCBI gene;Acc:552967]
ENSDLAG00005005255	ENSDLAT00005011687	miR-724-5p	8mer-1a	-0.192	88	.GGCACAAUCCCAGCACCUUUAAA	................||E||E|.	..UUGUCAGCGUUUAAGGGAAAUU	miR-724-5p	-10.75278012	14	3.77E-08	-0.944454275	0	two.sided	Pearson's product-moment correlation	gene_column and miRNA_column	-0.980920878	-0.843784298	LOC127363657	100	2895	0	0	473	3367	1	2895	0	5347	myo19	myosin XIX [Source:ZFIN;Acc:ZDB-GENE-140106-116]
ENSDLAG00005005292	ENSDLAT00005012003	miR-724-5p	7mer-1a	-9.6000000000000002E-2	58	AUAUAAUAGCAGUAU-CUUUAAAU	........|||.....|E||E|..	.UUGUCAGCGUUUAAGGGAAAUU.	miR-724-5p	-3.671156579	14	0.002517083	-0.70035005	0	two.sided	Pearson's product-moment correlation	gene_column and miRNA_column	-0.88782991	-0.313471898	esrp1	100	2262	0	0	497	2758	1	2262	0	4178	esrp1	epithelial splicing regulatory protein 1 [Source:NCBI gene;Acc:560190]
ENSDLAG00005005341	ENSDLAT00005071273	miR-724-5p	7mer-m8	-2.7E-2	29	.CCCGGUAGAAACUGCCCUUUAAG	................||E||E|.	..UUGUCAGCGUUUAAGGGAAAUU	miR-724-5p	-4.898205525	14	0.000235083	-0.794673151	0	two.sided	Pearson's product-moment correlation	gene_column and miRNA_column	-0.925716713	-0.493284145	supt20	100	2499	0	0	426	2924	1	2499	0	4615	supt20	SPT20 homolog, SAGA complex component [Source:ZFIN;Acc:ZDB-GENE-091204-264]
ENSDLAG00005005352	ENSDLAT00005011216	miR-724-5p	7mer-m8	-0.111	66	AAACAGUGGAGUAUUCCUUUAAG	.||||||........||E||E|.	.UUGUCAGCGUUUAAGGGAAAUU	miR-724-5p	-4.004835728	14	0.00130363	-0.730708355	0	two.sided	Pearson's product-moment correlation	gene_column and miRNA_column	-0.900307779	-0.368468063	nudt14	100	741	0	0	353	1093	1	741	0	1369	nudt14	nudix (nucleoside diphosphate linked moiety X)-type motif 14 [Source:ZFIN;Acc:ZDB-GENE-041014-254]
ENSDLAG00005005356	ENSDLAT00005011416	miR-724-5p	7mer-m8	-0.155	82	.GUCACAGAUAUCAUUCCUUUAAU	................||E||E|.	..UUGUCAGCGUUUAAGGGAAAUU	miR-724-5p	-12.00305679	14	9.32E-09	-0.954690282	0	two.sided	Pearson's product-moment correlation	gene_column and miRNA_column	-0.984490395	-0.871344372	smyd2a	99.241	1317	1	5	118	1434	1	1308	0	2368	smyd2a	SET and MYND domain containing 2a [Source:NCBI gene;Acc:541423]
ENSDLAG00005005380	ENSDLAT00005011282	miR-724-5p	7mer-m8	-0.10199999999999999	61	..CUUCUUUAUAUGAAACCUUUAAC	.................||E||E|.	...UUGUCAGCGUUUAAGGGAAAUU	miR-724-5p	-11.92240797	14	1.02E-08	-0.954116904	0	two.sided	Pearson's product-moment correlation	gene_column and miRNA_column	-0.984291096	-0.869786543	tsc22d2.1	100	1583	0	0	835	2417	1	1583	0	2924	tsc22d2.1	TSC22 domain family 2 [Source:ZFIN;Acc:ZDB-GENE-031001-12]
ENSDLAG00005005390	ENSDLAT00005070610	miR-724-5p	7mer-m8	-0.14799999999999999	80	.ACAUUGUGUGAUUGACCUUUAAG	................||E||E|.	..UUGUCAGCGUUUAAGGGAAAUU	miR-724-5p	-4.992209968	14	0.000197346	-0.800192312	0	two.sided	Pearson's product-moment correlation	gene_column and miRNA_column	-0.927855039	-0.504668639	ankrd6b	100	2328	0	0	569	2896	1	2328	0	4300	ankrd6b	ankyrin repeat domain 6b [Source:ZFIN;Acc:ZDB-GENE-030916-4]
ENSDLAG00005005408	ENSDLAT00005011368	miR-724-5p	7mer-m8	-0.14499999999999999	79	AAAUGUUGAACUAUUCCUUUAAG	............|||||E||E|.	.UUGUCAGCGUUUAAGGGAAAUU	miR-724-5p	-10.15589128	14	7.71E-08	-0.93834272	0	two.sided	Pearson's product-moment correlation	gene_column and miRNA_column	-0.97877786	-0.827578472	LOC127354499	100	1884	0	0	505	2388	1	1884	0	3480	ENSDLAG00005005408
ENSDLAG00005005421	ENSDLAT00005011372	miR-724-5p	7mer-1a	-0.155	82	.AGAUUCUGUUUGAAACUUUAAAU	................|E||E|..	.UUGUCAGCGUUUAAGGGAAAUU.	miR-724-5p	-14.36910595	14	8.97E-10	-0.967729117	0	two.sided	Pearson's product-moment correlation	gene_column and miRNA_column	-0.989001865	-0.907229448	dbt	100	1491	0	0	485	1975	1	1491	0	2754	dbt	dihydrolipoamide branched chain transacylase E2 [Source:ZFIN;Acc:ZDB-GENE-050320-85]
ENSDLAG00005005460	ENSDLAT00005011480	miR-724-5p	8mer-1a	-0.41199999999999998	99	AUACACUCCAAACAUCCUUUAAA	........||||...||E||E|.	UUGUCAGCGUUUAA-GGGAAAUU	miR-724-5p	-3.021598124	14	0.009151144	-0.628272958	0	two.sided	Pearson's product-moment correlation	gene_column and miRNA_column	-0.857057726	-0.192528308	LOC127368255	100	2154	0	0	289	2442	1	2154	0	3978	ENSDLAG00005005460
ENSDLAG00005005481	ENSDLAT00005011527	miR-724-5p	7mer-m8	-0.129	74	.UGAGAAGAAAGAAAGCCUUUAAU	................||E||E|.	..UUGUCAGCGUUUAAGGGAAAUU	miR-724-5p	-8.70289952	14	5.07E-07	-0.918691765	0	two.sided	Pearson's product-moment correlation	gene_column and miRNA_column	-0.971826784	-0.776692526	nectin4b	100	968	0	0	569	1536	1	968	0	1788	nectin4b	nectin cell adhesion molecule 4b [Source:ZFIN;Acc:ZDB-GENE-070912-114]
ENSDLAG00005005485	ENSDLAT00005013497	miR-724-5p	7mer-1a	-0.123	71	...ACAAUCAACUAACUGCUUUAAAU	..................|E||E|..	...UUGUCAGCGUUUAAGGGAAAUU.	miR-724-5p	-4.55519958	14	0.000449218	-0.772735714	0	two.sided	Pearson's product-moment correlation	gene_column and miRNA_column	-0.917133702	-0.449031576	LOC127357752	99.61	3846	0	1	1580	5410	1	3846	0	7005	ENSDLAG00005005485
ENSDLAG00005005529	ENSDLAT00005015205	miR-724-5p	7mer-1a	-8.5000000000000006E-2	53	..GUUUUACCCCCAAUGCUUUAAAG	.................|E||E|..	..UUGUCAGCGUUUAAGGGAAAUU.	miR-724-5p	-10.83697131	14	3.42E-08	-0.945244667	0	two.sided	Pearson's product-moment correlation	gene_column and miRNA_column	-0.981197384	-0.845893651	atrx	100	6261	0	0	608	6868	1	6261	0	11562	atrx	ATRX chromatin remodeler [Source:ZFIN;Acc:ZDB-GENE-030912-11]
ENSDLAG00005005603	ENSDLAT00005014670	miR-724-5p	7mer-1a	-0.16400000000000001	84	.UGAAUUAAUUUUUCACUUUAAAU	................|E||E|..	.UUGUCAGCGUUUAAGGGAAAUU.	miR-724-5p	-7.294278119	14	3.94E-06	-0.889767832	0	two.sided	Pearson's product-moment correlation	gene_column and miRNA_column	-0.961424651	-0.705020888	pde6a	99.225	2580	8	3	235	2814	1	2568	0	4643	pde6a	phosphodiesterase 6A, cGMP-specific, rod, alpha [Source:ZFIN;Acc:ZDB-GENE-030616-42]
ENSDLAG00005005628	ENSDLAT00005013931	miR-724-5p	7mer-1a	-0.124	72	..ACCUGGGAACCACCGCUUUAAAU	.................|E||E|..	..UUGUCAGCGUUUAAGGGAAAUU.	miR-724-5p	-18.30465064	14	3.56E-11	-0.97974094	0	two.sided	Pearson's product-moment correlation	gene_column and miRNA_column	-0.993123247	-0.94108615	pklr	100	1677	0	0	329	2005	1	1677	0	3097	pklr	pyruvate kinase L/R [Source:ZFIN;Acc:ZDB-GENE-010907-1]
ENSDLAG00005005648	ENSDLAT00005013928	miR-724-5p	7mer-m8	-0.17100000000000001	85	UUCCCAAAAACUAUUCCUUUAAC	............|||||E||E|.	.UUGUCAGCGUUUAAGGGAAAUU	miR-724-5p	-7.77832957	14	1.90E-06	-0.901158487	0	two.sided	Pearson's product-moment correlation	gene_column and miRNA_column	-0.965545769	-0.732802819	arhgef11	99.239	4338	0	2	3354	7658	1	4338	0	7797	arhgef11	Rho guanine nucleotide exchange factor (GEF) 11 [Source:ZFIN;Acc:ZDB-GENE-070604-1]
ENSDLAG00005005724	ENSDLAT00005012180	miR-724-5p	8mer-1a	-0.222	91	.UCUAUCUUAGAUGGUCCUUUAAA	................||E||E|.	..UUGUCAGCGUUUAAGGGAAAUU	miR-724-5p	-13.30057066	14	2.47E-09	-0.962634492	0	two.sided	Pearson's product-moment correlation	gene_column and miRNA_column	-0.987243811	-0.893102567	tmem260	100	2064	0	0	618	2681	1	2064	0	3812	tmem260	transmembrane protein 260 [Source:ZFIN;Acc:ZDB-GENE-030131-4198]
ENSDLAG00005005735	ENSDLAT00005012461	miR-724-5p	7mer-1a	1.2999999999999999E-2	17	.ACAUCACCACAACUACUUUAAAA	................|E||E|..	.UUGUCAGCGUUUAAGGGAAAUU.	miR-724-5p	-12.0054287	14	9.30E-09	-0.954706986	0	two.sided	Pearson's product-moment correlation	gene_column and miRNA_column	-0.9844962	-0.871389781	usp24	100	7869	0	0	1352	9220	1	7869	0	14532	USP24	ubiquitin specific peptidase 24 [Source:HGNC Symbol;Acc:HGNC:12623]
ENSDLAG00005005743	ENSDLAT00005015285	miR-724-5p	7mer-1a	-5.1999999999999998E-2	38	GUGUGAAUUUUUUUUCUUUAAAG	...............|E||E|..	UUGUCAGCGUUUAAGGGAAAUU.	miR-724-5p	-10.82007364	14	3.49E-08	-0.945087351	0	two.sided	Pearson's product-moment correlation	gene_column and miRNA_column	-0.981142361	-0.845473568	yme1l1b	98.761	2179	10	9	389	2566	1	2163	0	3858	yme1l1b	YME1-like 1b [Source:ZFIN;Acc:ZDB-GENE-070410-25]
ENSDLAG00005005864	ENSDLAT00005071130	miR-724-5p	7mer-1a	-8.6999999999999994E-2	54	.CAUAUGGGAAGUAAACUUUAAAU	................|E||E|..	.UUGUCAGCGUUUAAGGGAAAUU.	miR-724-5p	-4.78987153	14	0.000287996	-0.788058674	0	two.sided	Pearson's product-moment correlation	gene_column and miRNA_column	-0.923142937	-0.47977499	mfsd1	100	1404	0	0	2811	4214	1	1404	0	2593	mfsd1	major facilitator superfamily domain containing 1 [Source:HGNC Symbol;Acc:HGNC:25874]
ENSDLAG00005005875	ENSDLAT00005012520	miR-724-5p	8mer-1a	-0.20200000000000001	89	.ACAAACUGUUUGUUUCCUUUAAA	................||E||E|.	..UUGUCAGCGUUUAAGGGAAAUU	miR-724-5p	-4.203050088	14	0.000885278	-0.746913826	0	two.sided	Pearson's product-moment correlation	gene_column and miRNA_column	-0.90685635	-0.39890141	grnb	100	2493	0	0	288	2780	1	2493	0	4604	grnb	granulin b [Source:ZFIN;Acc:ZDB-GENE-030131-7393]
ENSDLAG00005005879	ENSDLAT00005068204	miR-724-5p	7mer-1a	5.2999999999999999E-2	5	.CUCUUUUCGACAGCACUUUAAAU	................|E||E|..	.UUGUCAGCGUUUAAGGGAAAUU.	miR-724-5p	-4.61675197	14	0.00039953	-0.776891974	0	two.sided	Pearson's product-moment correlation	gene_column and miRNA_column	-0.918770185	-0.457295471	klhl20	100	1830	0	0	502	2331	1	1830	0	3380	klhl20	kelch-like family member 20 [Source:ZFIN;Acc:ZDB-GENE-040426-1935]
ENSDLAG00005005886	ENSDLAT00005014424	miR-724-5p	7mer-1a	-0.11	65	..CAGUAAAACUGGUGUCUUUAAAG	.................|E||E|..	..UUGUCAGCGUUUAAGGGAAAUU.	miR-724-5p	-11.28159872	14	2.06E-08	-0.94915864	0	two.sided	Pearson's product-moment correlation	gene_column and miRNA_column	-0.982564451	-0.856385035	usp14	98.152	1461	5	15	83	1524	10	1467	0	2529	usp14	ubiquitin specific peptidase 14 (tRNA-guanine transglycosylase) [Source:ZFIN;Acc:ZDB-GENE-030131-7676]
ENSDLAG00005005889	ENSDLAT00005012547	miR-724-5p	7mer-m8	-0.20499999999999999	89	CAAAGUCCAACCUUGCCUUUAAU	...............||E||E|.	.UUGUCAGCGUUUAAGGGAAAUU	miR-724-5p	-14.33660347	14	9.25E-10	-0.967589674	0	two.sided	Pearson's product-moment correlation	gene_column and miRNA_column	-0.988953825	-0.90684096	cdcp1b	100	1392	0	0	1060	2451	2227	3618	0	2571	cdcp1b	CUB domain containing protein 1 [Source:HGNC Symbol;Acc:HGNC:24357]
ENSDLAG00005005901	ENSDLAT00005012885	miR-724-5p	7mer-m8	-0.155	82	CACAAACACACACUCCCUUUAAG	...............||E||E|.	.UUGUCAGCGUUUAAGGGAAAUU	miR-724-5p	-5.017811456	14	0.000188199	-0.801661108	0	two.sided	Pearson's product-moment correlation	gene_column and miRNA_column	-0.928422694	-0.507715773	parga	100	1217	0	0	1047	2263	1106	2322	0	2248	parga	poly (ADP-ribose) glycohydrolase a [Source:ZFIN;Acc:ZDB-GENE-070117-757]
ENSDLAG00005005914	ENSDLAT00005014737	miR-724-5p	7mer-m8	-0.189	87	.GGGAGCUGGAAUUCUCCUUUAAU	................||E||E|.	..UUGUCAGCGUUUAAGGGAAAUU	miR-724-5p	-9.286117908	14	2.32E-07	-0.927536538	0	two.sided	Pearson's product-moment correlation	gene_column and miRNA_column	-0.974966901	-0.799368866	mdn1	100	16608	0	0	945	17552	1	16608	0	30670	mdn1	midasin AAA ATPase 1 [Source:ZFIN;Acc:ZDB-GENE-041001-138]
ENSDLAG00005005931	ENSDLAT00005012618	miR-724-5p	7mer-1a	-0.14199999999999999	78	.GAACACAUUGAUUUACUUUAAAU	................|E||E|..	.UUGUCAGCGUUUAAGGGAAAUU.	miR-724-5p	-7.146105865	14	4.97E-06	-0.885910042	0	two.sided	Pearson's product-moment correlation	gene_column and miRNA_column	-0.960021579	-0.695738507	slc29a3	100	1416	0	0	553	1968	1	1416	0	2615	slc29a3	solute carrier family 29 member 3 [Source:ZFIN;Acc:ZDB-GENE-081107-66]
ENSDLAG00005005980	ENSDLAT00005012911	miR-724-5p	7mer-1a	-0.114	67	.GAACAACAUCGUCUGCUUUAAAC	................|E||E|..	.UUGUCAGCGUUUAAGGGAAAUU.	miR-724-5p	-12.91155861	14	3.63E-09	-0.960482742	0	two.sided	Pearson's product-moment correlation	gene_column and miRNA_column	-0.986499478	-0.887176894	grb7	100	1593	0	0	455	2047	1	1593	0	2942	grb7	growth factor receptor bound protein 7 [Source:ZFIN;Acc:ZDB-GENE-091118-23]
ENSDLAG00005005989	ENSDLAT00005013259	miR-724-5p	7mer-1a	-0.157	82	..AGUACAUUUGUUAAACUUUAAAA	.................|E||E|..	..UUGUCAGCGUUUAAGGGAAAUU.	miR-724-5p	-7.607853847	14	2.45E-06	-0.897345766	0	two.sided	Pearson's product-moment correlation	gene_column and miRNA_column	-0.96416992	-0.723440631	sec23ip	100	2904	0	0	574	3477	1	2904	0	5363	sec23ip	SEC23 interacting protein [Source:ZFIN;Acc:ZDB-GENE-030131-5259]
ENSDLAG00005006017	ENSDLAT00005014736	miR-724-5p	7mer-m8	-0.17599999999999999	86	AUGCAAGCAGCACAU-CCUUUAAG	.........|||....||E||E|.	..UUGUCAGCGUUUAAGGGAAAUU	miR-724-5p	-13.35182522	14	2.35E-09	-0.962905082	0	two.sided	Pearson's product-moment correlation	gene_column and miRNA_column	-0.987337337	-0.893849454	prmt1	100	1047	0	0	170	1216	1	1047	0	1934	prmt1	protein arginine methyltransferase 1 [Source:ZFIN;Acc:ZDB-GENE-030131-693]
ENSDLAG00005006023	ENSDLAT00005012837	miR-724-5p	8mer-1a	-0.16900000000000001	85	AUCCUACACACUGGUCCUUUAAA	...............||E||E|.	.UUGUCAGCGUUUAAGGGAAAUU	miR-724-5p	-17.28871569	14	7.67E-11	-0.977372614	0	two.sided	Pearson's product-moment correlation	gene_column and miRNA_column	-0.992313266	-0.93434885	LOC127379641	99.702	1008	0	1	513	1517	1	1008	0	1842	CAAP1	caspase activity and apoptosis inhibitor 1 [Source:HGNC Symbol;Acc:HGNC:25834]
ENSDLAG00005006041	ENSDLAT00005017320	miR-724-5p	7mer-1a	-4.4999999999999998E-2	35	..GUCUGCCAUGUUAGGCUUUAAAU	.................|E||E|..	..UUGUCAGCGUUUAAGGGAAAUU.	miR-724-5p	-2.190847571	14	0.045880242	-0.505283826	0	two.sided	Pearson's product-moment correlation	gene_column and miRNA_column	-0.800489133	-0.012779369	tbc1d4	100	3750	0	0	1227	4976	1	3750	0	6926	tbc1d4	TBC1 domain family, member 4 [Source:ZFIN;Acc:ZDB-GENE-030131-9881]
ENSDLAG00005006066	ENSDLAT00005013063	miR-724-5p	7mer-1a	-0.13100000000000001	75	GUUGAAAUCAAACAUCUUUAAAA	........||||...|E||E|..	UUGUCAGCGUUUAAGGGAAAUU.	miR-724-5p	-7.820141573	14	1.78E-06	-0.902062836	0	two.sided	Pearson's product-moment correlation	gene_column and miRNA_column	-0.965871583	-0.735032852	dkc1	100	1515	0	0	202	1716	1	1515	0	2798	dkc1
ENSDLAG00005006128	ENSDLAT00005013422	miR-724-5p	7mer-m8	-7.6999999999999999E-2	49	UCCUAAAAAACGAUUCCUUUAAU	............|||||E||E|.	.UUGUCAGCGUUUAAGGGAAAUU	miR-724-5p	-9.157056654	14	2.75E-07	-0.925703154	0	two.sided	Pearson's product-moment correlation	gene_column and miRNA_column	-0.974317554	-0.794638223	pacsin1b	100	1338	0	0	68	1405	1	1338	0	2471	pacsin1b	protein kinase C and casein kinase substrate in neurons 1b [Source:NCBI gene;Acc:619246]
ENSDLAG00005006137	ENSDLAT00005013173	miR-724-5p	8mer-1a	-0.441	99	...UUUGUUAAAUCUUUACCUUUAAA	..................||E||E|.	....UUGUCAGCGUUUAAGGGAAAUU	miR-724-5p	-5.33769	14	0.000104762	-0.818851607	0	two.sided	Pearson's product-moment correlation	gene_column and miRNA_column	-0.935022706	-0.54393407	msto1	100	1770	0	0	217	1986	1	1770	0	3269	msto1
ENSDLAG00005006138	ENSDLAT00005082620	miR-724-5p	7mer-m8	-0.26100000000000001	93	UCCUCCUCUGAAAUACCUUUAAG	...............||E||E|.	.UUGUCAGCGUUUAAGGGAAAUU	miR-724-5p	-4.378380436	14	0.000630526	-0.760220103	0	two.sided	Pearson's product-moment correlation	gene_column and miRNA_column	-0.912176236	-0.424476799	plpbp	100	885	0	0	1182	2066	1	885	0	1635	plpbp	pyridoxal phosphate binding protein [Source:ZFIN;Acc:ZDB-GENE-030131-1378]
ENSDLAG00005006152	ENSDLAT00005013212	miR-724-5p	7mer-m8	-5.2999999999999999E-2	38	UGCAGUGUAUGUUGCCCUUUAAG	...............||E||E|.	.UUGUCAGCGUUUAAGGGAAAUU	miR-724-5p	-11.94738479	14	9.90E-09	-0.954295609	0	two.sided	Pearson's product-moment correlation	gene_column and miRNA_column	-0.98435322	-0.870271893	sec22a	100	1053	0	0	197	1249	1	1053	0	1945	sec22a	SEC22 homolog A, vesicle trafficking protein [Source:ZFIN;Acc:ZDB-GENE-030131-3553]
ENSDLAG00005006156	ENSDLAT00005017214	miR-724-5p	8mer-1a	-0.38300000000000001	99	..UAGUACAAAAUGUUGCCUUUAAA	.................||E||E|.	...UUGUCAGCGUUUAAGGGAAAUU	miR-724-5p	-9.055558509	14	3.15E-07	-0.924213956	0	two.sided	Pearson's product-moment correlation	gene_column and miRNA_column	-0.973789515	-0.790807355	utp6	100	1788	0	0	878	2665	1	1788	0	3302	utp6	UTP6 small subunit processome component [Source:ZFIN;Acc:ZDB-GENE-040426-769]
ENSDLAG00005006162	ENSDLAT00005014010	miR-724-5p	7mer-1a	-0.109	65	..UGACUCCAGAUAAGACUUUAAAU	.................|E||E|..	..UUGUCAGCGUUUAAGGGAAAUU.	miR-724-5p	-11.87443975	14	1.07E-08	-0.953770817	0	two.sided	Pearson's product-moment correlation	gene_column and miRNA_column	-0.984170763	-0.868847061	fnta	100	1122	0	0	486	1607	1	1122	0	2073	fnta
ENSDLAG00005006244	ENSDLAT00005019038	miR-724-5p	7mer-m8	-0.16600000000000001	84	.UUACUGUCAAUAUUGCCUUUAAG	................||E||E|.	..UUGUCAGCGUUUAAGGGAAAUU	miR-724-5p	-2.278230718	14	0.038922351	-0.520063558	0	two.sided	Pearson's product-moment correlation	gene_column and miRNA_column	-0.807576943	-0.032818879	atp2a2b	99.68	3129	4	2	1	3123	1	3129	0	5718	atp2a2b
ENSDLAG00005006276	ENSDLAT00005014501	miR-724-5p	7mer-1a	-0.122	71	CUAUUACUCAAUGGACUUUAAAU	...............|E||E|..	UUGUCAGCGUUUAAGGGAAAUU.	miR-724-5p	-10.21645927	14	7.16E-08	-0.939006296	0	two.sided	Pearson's product-moment correlation	gene_column and miRNA_column	-0.979010972	-0.829329166	rrp12	97.417	3872	39	26	607	4422	1	3867	0	6540	rrp12	ribosomal RNA processing 12 homolog [Source:ZFIN;Acc:ZDB-GENE-050706-182]
ENSDLAG00005006286	ENSDLAT00005013854	miR-724-5p	7mer-1a	-3.7999999999999999E-2	32	AAAUCUGAAUAAUUUCUUUAAAA	...............|E||E|..	UUGUCAGCGUUUAAGGGAAAUU.	miR-724-5p	-9.095456751	14	2.98E-07	-0.924804438	0	two.sided	Pearson's product-moment correlation	gene_column and miRNA_column	-0.973998952	-0.792325084	add2	98.272	2025	11	8	7399	9405	1	2019	0	3524	add2	adducin 2 (beta) [Source:ZFIN;Acc:ZDB-GENE-080718-4]
ENSDLAG00005006300	ENSDLAT00005013628	miR-724-5p	7mer-1a	-0.11700000000000001	69	AACACGGCUCAAACU-CUUUAAAA	.........||||...|E||E|..	.UUGUCAGCGUUUAAGGGAAAUU.	miR-724-5p	-6.024232477	14	3.12E-05	-0.849483524	0	two.sided	Pearson's product-moment correlation	gene_column and miRNA_column	-0.946587148	-0.611114576	LOC127358425	98.79	1488	0	1	1135	2622	1	1470	0	2632	ENSDLAG00005006300
ENSDLAG00005006341	ENSDLAT00005015340	miR-724-5p	8mer-1a	-0.215	90	...UUUACGAAUUCGAGGCCUUUAAA	..................||E||E|.	....UUGUCAGCGUUUAAGGGAAAUU	miR-724-5p	-2.34454488	14	0.034318311	-0.530977199	0	two.sided	Pearson's product-moment correlation	gene_column and miRNA_column	-0.812757949	-0.047872235	ttc13	100	2481	0	0	390	2870	1	2481	0	4582	ttc13	tetratricopeptide repeat domain 13 [Source:ZFIN;Acc:ZDB-GENE-080722-25]
ENSDLAG00005006386	ENSDLAT00005015749	miR-724-5p	7mer-m8	-0.10100000000000001	61	.ACGAUCGUAUUUGACCCUUUAAU	................||E||E|.	..UUGUCAGCGUUUAAGGGAAAUU	miR-724-5p	-9.491338546	14	1.78E-07	-0.930319947	0	two.sided	Pearson's product-moment correlation	gene_column and miRNA_column	-0.975951183	-0.806581345	LOC127362931	100	3387	0	0	465	3851	1	3387	0	6255	ENSDLAG00005006386
ENSDLAG00005006447	ENSDLAT00005013942	miR-724-5p	7mer-m8	-0.217	90	UUUCUUCCCUGUUCACCUUUAAU	...............||E||E|.	.UUGUCAGCGUUUAAGGGAAAUU	miR-724-5p	-4.4310546	14	0.000569754	-0.76404029	0	two.sided	Pearson's product-moment correlation	gene_column and miRNA_column	-0.913694153	-0.431919745	ruvbl2	100	1380	0	0	10	1389	1	1380	0	2549	ruvbl2	RuvB-like AAA ATPase 2 [Source:NCBI gene;Acc:317678]
ENSDLAG00005006495	ENSDLAT00005087778	miR-724-5p	8mer-1a	-0.26200000000000001	93	UUUGCAAGCCUGUACCCUUUAAA	...............||E||E|.	.UUGUCAGCGUUUAAGGGAAAUU	miR-724-5p	-2.467102839	14	0.027135431	-0.550470533	0	two.sided	Pearson's product-moment correlation	gene_column and miRNA_column	-0.82190239	-0.075317058	LOC127364314	99.589	730	1	2	1935	2663	1	729	0	1330	ENSDLAG00005006495
ENSDLAG00005006496	ENSDLAT00005014090	miR-724-5p	7mer-1a	-8.4000000000000005E-2	53	..UCCUGGCUGGUUUGGCUUUAAAG	.................|E||E|..	..UUGUCAGCGUUUAAGGGAAAUU.	miR-724-5p	-14.39968948	14	8.73E-10	-0.967859521	0	two.sided	Pearson's product-moment correlation	gene_column and miRNA_column	-0.989046786	-0.907592845	ggt1b	98.034	1729	23	7	484	2211	1	1719	0	2994	ggt1b	gamma-glutamyltransferase 1b [Source:ZFIN;Acc:ZDB-GENE-110408-13]
ENSDLAG00005006511	ENSDLAT00005014701	miR-724-5p	8mer-1a	-0.20899999999999999	90	UCCGGUGGCAGUUUUCCUUUAAA	.......|||.....||E||E|.	UUGUCAGCGUUUAA-GGGAAAUU	miR-724-5p	-13.47319604	14	2.09E-09	-0.963534452	0	two.sided	Pearson's product-moment correlation	gene_column and miRNA_column	-0.987554806	-0.895588132	vps54	99.069	3009	0	1	394	3374	1	3009	0	5376	VPS54	VPS54 subunit of GARP complex [Source:HGNC Symbol;Acc:HGNC:18652]
ENSDLAG00005006600	ENSDLAT00005015119	miR-724-5p	7mer-m8	-9.9000000000000005E-2	60	.CCUCACGACUGUGCUCCUUUAAU	................||E||E|.	..UUGUCAGCGUUUAAGGGAAAUU	miR-724-5p	-12.31252598	14	6.72E-09	-0.956795729	0	two.sided	Pearson's product-moment correlation	gene_column and miRNA_column	-0.985221563	-0.877079181	pigg	98.635	2931	7	14	355	3276	1	2907	0	5160	pigg
ENSDLAG00005006607	ENSDLAT00005014189	miR-724-5p	7mer-1a	-0.109	65	.UUGGUCAGUUCACCACUUUAAAU	................|E||E|..	.UUGUCAGCGUUUAAGGGAAAUU.	miR-724-5p	-3.771704165	14	0.002062953	-0.709928904	0	two.sided	Pearson's product-moment correlation	gene_column and miRNA_column	-0.891797007	-0.330548853	ube3d	100	1197	0	0	538	1734	1	1197	0	2211	ube3d	ubiquitin protein ligase E3D [Source:ZFIN;Acc:ZDB-GENE-091218-3]
ENSDLAG00005006616	ENSDLAT00005014214	miR-724-5p	7mer-1a	-0.10100000000000001	61	..AUCACACUUUCUUUUCUUUAAAC	.................|E||E|..	..UUGUCAGCGUUUAAGGGAAAUU.	miR-724-5p	-4.815138021	14	0.000274643	-0.789626312	0	two.sided	Pearson's product-moment correlation	gene_column and miRNA_column	-0.923754021	-0.482963511	rer1	100	483	0	0	201	683	82	564	0	893	rer1	retention in endoplasmic reticulum sorting receptor 1 [Source:ZFIN;Acc:ZDB-GENE-040426-1494]
ENSDLAG00005006628	ENSDLAT00005014553	miR-724-5p	8mer-1a	-0.30599999999999999	96	UCACUGUCAUCAUGACCUUUAAA	...............||E||E|.	.UUGUCAGCGUUUAAGGGAAAUU	miR-724-5p	-6.321907987	14	1.88E-05	-0.860569523	0	two.sided	Pearson's product-moment correlation	gene_column and miRNA_column	-0.950711767	-0.636304725	dop1a	100	7503	0	0	673	8175	1	7503	0	13856	dop1a	DOP1 leucine zipper like protein A [Source:ZFIN;Acc:ZDB-GENE-050309-65]
ENSDLAG00005006712	ENSDLAT00005014560	miR-724-5p	7mer-m8	-0.19500000000000001	88	....UUCUUAAAUAUUGCACCUUUAAG	...................||E||E|.	.....UUGUCAGCGUUUAAGGGAAAUU	miR-724-5p	-8.987139639	14	3.45E-07	-0.923185716	0	two.sided	Pearson's product-moment correlation	gene_column and miRNA_column	-0.973424611	-0.78816836	selenoo2	100	1884	0	0	97	1980	1	1884	0	3480	selenoo2
ENSDLAG00005006717	ENSDLAT00005014641	miR-724-5p	8mer-1a	-0.06	41	.UUGUUAGUCCAGUUGCCUUUAAA	................||E||E|.	..UUGUCAGCGUUUAAGGGAAAUU	miR-724-5p	-9.207613006	14	2.57E-07	-0.926429221	0	two.sided	Pearson's product-moment correlation	gene_column and miRNA_column	-0.974574809	-0.796509779	mark4a	100	2301	0	0	1015	3315	1	2301	0	4250	mark4a	MAP/microtubule affinity-regulating kinase 4a [Source:ZFIN;Acc:ZDB-GENE-060531-156]
ENSDLAG00005006729	ENSDLAT00005014452	miR-724-5p	7mer-1a	-8.6999999999999994E-2	54	.GAGCUGCCGAAUCAGCUUUAAAA	................|E||E|..	.UUGUCAGCGUUUAAGGGAAAUU.	miR-724-5p	-2.149632224	14	0.049550936	-0.498153988	0	two.sided	Pearson's product-moment correlation	gene_column and miRNA_column	-0.797040147	-0.003251601	slc46a1	100	1455	0	0	386	1840	1	1455	0	2687	slc46a1	solute carrier family 46 member 1 [Source:NCBI gene;Acc:393255]
ENSDLAG00005006732	ENSDLAT00005014555	miR-724-5p	7mer-1a	-6.3E-2	43	UUGUCUGUUGCAGUA--CUUUAAAG	.........|||.....|E||E|..	..UUGUCAGCGUUUAAGGGAAAUU.	miR-724-5p	-12.82673056	14	3.96E-09	-0.959989384	0	two.sided	Pearson's product-moment correlation	gene_column and miRNA_column	-0.986328664	-0.885821642	dhx32a	100	2217	0	0	646	2862	1	2217	0	4095	dhx32a	DEAH (Asp-Glu-Ala-His) box polypeptide 32a [Source:ZFIN;Acc:ZDB-GENE-130613-6]
ENSDLAG00005006746	ENSDLAT00005014711	miR-724-5p	7mer-1a	-9.2999999999999999E-2	57	..AAAACUGUUUUCUUUCUUUAAAG	.................|E||E|..	..UUGUCAGCGUUUAAGGGAAAUU.	miR-724-5p	-2.499340366	14	0.025499138	-0.5554542	0	two.sided	Pearson's product-moment correlation	gene_column and miRNA_column	-0.824218016	-0.082451085	LOC127370136	97.234	1446	22	13	149	1582	1	1440	0	2433	gpat4	glycerol-3-phosphate acyltransferase 4 [Source:ZFIN;Acc:ZDB-GENE-060421-5102]
ENSDLAG00005006772	ENSDLAT00005014963	miR-724-5p	8mer-1a	-0.35899999999999999	98	..AAAUGACAAACUAUUCCUUUAAA	.................||E||E|.	...UUGUCAGCGUUUAAGGGAAAUU	miR-724-5p	-13.54317053	14	1.95E-09	-0.963890185	0	two.sided	Pearson's product-moment correlation	gene_column and miRNA_column	-0.987677684	-0.89657179	tm9sf4	98.925	1953	0	1	194	2146	1	1932	0	3470	tm9sf4	transmembrane 9 superfamily protein member 4 [Source:ZFIN;Acc:ZDB-GENE-040426-1575]
ENSDLAG00005006879	ENSDLAT00005014923	miR-724-5p	7mer-1a	-0.104	62	.UGACUUUGUAGGUAACUUUAAAU	................|E||E|..	.UUGUCAGCGUUUAAGGGAAAUU.	miR-724-5p	-12.90968182	14	3.64E-09	-0.960471924	0	two.sided	Pearson's product-moment correlation	gene_column and miRNA_column	-0.986495733	-0.887147162	tbl1xr1a	100	1548	0	0	1044	2591	1	1548	0	2859	TBL1XR1	transducin (beta)-like 1 X-linked receptor 1a [Source:ZFIN;Acc:ZDB-GENE-050522-314]
ENSDLAG00005006897	ENSDLAT00005016123	miR-724-5p	7mer-1a	-0.113	67	ACAAGCUACAAACUACUUUAAAG	........||||...|E||E|..	UUGUCAGCGUUUAAGGGAAAUU.	miR-724-5p	-13.30826611	14	2.45E-09	-0.962675303	0	two.sided	Pearson's product-moment correlation	gene_column and miRNA_column	-0.987257918	-0.893215192	aco1	98.642	2577	17	14	745	3312	1	2568	0	4549	aco1
ENSDLAG00005006899	ENSDLAT00005015991	miR-724-5p	7mer-1a	-0.111	66	GAGUAUAAGAAAACUCUUUAAAA	...............|E||E|..	UUGUCAGCGUUUAAGGGAAAUU.	miR-724-5p	-2.978279722	14	0.009971575	-0.622774723	0	two.sided	Pearson's product-moment correlation	gene_column and miRNA_column	-0.854641367	-0.183815618	LOC127364310	100	1260	0	0	629	1888	1	1260	0	2327	usp2b	ubiquitin specific peptidase 2b [Source:ZFIN;Acc:ZDB-GENE-100208-2]
ENSDLAG00005006935	ENSDLAT00005015088	miR-724-5p	8mer-1a	-0.32900000000000001	97	GAAAGUAUUCAGACCCCUUUAAA	...............||E||E|.	.UUGUCAGCGUUUAAGGGAAAUU	miR-724-5p	-8.570656882	14	6.09E-07	-0.916471382	0	two.sided	Pearson's product-moment correlation	gene_column and miRNA_column	-0.971035519	-0.771057098	fkbp8	100	1126	0	0	280	1405	1	1126	0	2080	fkbp8	FKBP prolyl isomerase 8 [Source:ZFIN;Acc:ZDB-GENE-040426-1849]
ENSDLAG00005006976	ENSDLAT00005016880	miR-724-5p	7mer-1a	-3.2000000000000001E-2	30	...CCUCUUUACCUCUAACUUUAAAG	..................|E||E|..	...UUGUCAGCGUUUAAGGGAAAUU.	miR-724-5p	-2.252643195	14	0.040849766	-0.515782911	0	two.sided	Pearson's product-moment correlation	gene_column and miRNA_column	-0.805532613	-0.026974262	nlgn1	100	2655	0	0	1073	3727	1	2655	0	4903	nlgn1	neuroligin 1 [Source:ZFIN;Acc:ZDB-GENE-090918-1]
ENSDLAG00005006992	ENSDLAT00005015501	miR-724-5p	7mer-1a	-0.14000000000000001	78	.CUGAACACAAAGAAACUUUAAAA	........||||....|E||E|..	UUGUCAGCGUUUAAG-GGAAAUU.	miR-724-5p	-5.486199289	14	8.02E-05	-0.826152552	0	two.sided	Pearson's product-moment correlation	gene_column and miRNA_column	-0.937801642	-0.559632543	kat14	100	2376	0	0	1942	4317	1	2376	0	4388	kat14	lysine acetyltransferase 14 [Source:ZFIN;Acc:ZDB-GENE-040718-452]
ENSDLAG00005007002	ENSDLAT00005016478	miR-724-5p	7mer-m8	-5.8999999999999997E-2	41	CCCAAAGGCGUUUUUCCUUUAAC	...............||E||E|.	.UUGUCAGCGUUUAAGGGAAAUU	miR-724-5p	-12.34878621	14	6.47E-09	-0.957032987	0	two.sided	Pearson's product-moment correlation	gene_column and miRNA_column	-0.985303892	-0.877726852	LOC127363473	100	3555	0	0	607	4161	1	3555	0	6565	lars1b	leucyl-tRNA synthetase 1b [Source:ZFIN;Acc:ZDB-GENE-030114-7]
ENSDLAG00005007003	ENSDLAT00005017677	miR-724-5p	7mer-m8	-9.1999999999999998E-2	56	.CCAUGAAGAUUUGUGCCUUUAAG	................||E||E|.	..UUGUCAGCGUUUAAGGGAAAUU	miR-724-5p	-10.59106387	14	4.57E-08	-0.942888729	0	two.sided	Pearson's product-moment correlation	gene_column and miRNA_column	-0.980372763	-0.839615425	ddx54	100	2637	0	0	375	3011	1	2637	0	4870	ddx54	DEAD (Asp-Glu-Ala-Asp) box polypeptide 54 [Source:ZFIN;Acc:ZDB-GENE-021220-2]
ENSDLAG00005007040	ENSDLAT00005015504	miR-724-5p	7mer-1a	-0.121	70	..GAUGUCAAAAUCAGUCUUUAAAA	.................|E||E|..	..UUGUCAGCGUUUAAGGGAAAUU.	miR-724-5p	-8.964295082	14	3.55E-07	-0.922837919	0	two.sided	Pearson's product-moment correlation	gene_column and miRNA_column	-0.973301125	-0.787276854	arhgef37	100	2379	0	0	987	3365	1	2379	0	4394	arhgef37	Rho guanine nucleotide exchange factor (GEF) 37 [Source:ZFIN;Acc:ZDB-GENE-100514-3]
ENSDLAG00005007088	ENSDLAT00005016220	miR-724-5p	7mer-m8	-0.107	64	.CUUAAAAUCUACCCUCCUUUAAU	................||E||E|.	..UUGUCAGCGUUUAAGGGAAAUU	miR-724-5p	-9.663252313	14	1.43E-07	-0.93253419	0	two.sided	Pearson's product-moment correlation	gene_column and miRNA_column	-0.976732867	-0.812345412	tnrc18	100	9375	0	0	1053	10427	1	9375	0	17313	TNRC18	trinucleotide repeat containing 18 [Source:HGNC Symbol;Acc:HGNC:11962]
ENSDLAG00005007115	ENSDLAT00005015552	miR-724-5p	7mer-1a	-0.10299999999999999	62	.UAAAUUUUAGUGUGACUUUAAAU	................|E||E|..	.UUGUCAGCGUUUAAGGGAAAUU.	miR-724-5p	-6.884191155	14	7.51E-06	-0.878611168	0	two.sided	Pearson's product-moment correlation	gene_column and miRNA_column	-0.957356763	-0.678348463	LOC127364448	100	1722	0	0	607	2328	1	1722	0	3181	ppm1db	protein phosphatase, Mg2+/Mn2+ dependent, 1Db [Source:ZFIN;Acc:ZDB-GENE-041114-27]
ENSDLAG00005007129	ENSDLAT00005019315	miR-724-5p	7mer-1a	-4.0000000000000001E-3	22	...GUUAACAAAGAAAGGCUUUAAAA	..................|E||E|..	...UUGUCAGCGUUUAAGGGAAAUU.	miR-724-5p	-12.23589044	14	7.28E-09	-0.956287923	0	two.sided	Pearson's product-moment correlation	gene_column and miRNA_column	-0.985045309	-0.875693938	LOC127377554	100	5199	0	0	2072	7270	1	5199	0	9601	dnmt3bb.2	DNA (cytosine-5-)-methyltransferase 3 beta, duplicate b.2 [Source:ZFIN;Acc:ZDB-GENE-990712-11]
ENSDLAG00005007135	ENSDLAT00005016867	miR-724-5p	7mer-1a	-0.11	65	..UUUGUGCUCUUUCAGCUUUAAAU	.................|E||E|..	..UUGUCAGCGUUUAAGGGAAAUU.	miR-724-5p	-9.688992169	14	1.38E-07	-0.932856929	0	two.sided	Pearson's product-moment correlation	gene_column and miRNA_column	-0.976846704	-0.813187524	abcc1	99.671	4557	0	2	3743	8284	1	4557	0	8318	abcc1
ENSDLAG00005007136	ENSDLAT00005083629	miR-724-5p	7mer-1a	0.04	8	..UCUUAUAAAAGUGAGCUUUAAAG	.................|E||E|..	..UUGUCAGCGUUUAAGGGAAAUU.	miR-724-5p	-2.405407985	14	0.030550768	-0.540766628	0	two.sided	Pearson's product-moment correlation	gene_column and miRNA_column	-0.81736765	-0.061564272	LOC127362636	100	1338	0	0	366	1703	1	1338	0	2471	ENSDLAG00005007136
ENSDLAG00005007147	ENSDLAT00005016698	miR-724-5p	7mer-1a	7.0000000000000201E-3	19	..UUUAUGUGUUUUCUUCUUUAAAA	.................|E||E|..	..UUGUCAGCGUUUAAGGGAAAUU.	miR-724-5p	-14.07493612	14	1.18E-09	-0.966433955	0	two.sided	Pearson's product-moment correlation	gene_column and miRNA_column	-0.988555499	-0.903625111	skic2	100	3741	0	0	268	4008	1	3741	0	6909	skiv2l	SKI2 homolog, superkiller viralicidic activity 2-like [Source:ZFIN;Acc:ZDB-GENE-010430-5]
ENSDLAG00005007158	ENSDLAT00005017350	miR-724-5p	7mer-1a	-0.10199999999999999	61	.CUUUAUAUGGAGAUACUUUAAAA	................|E||E|..	.UUGUCAGCGUUUAAGGGAAAUU.	miR-724-5p	-11.79965981	14	1.16E-08	-0.953223612	0	two.sided	Pearson's product-moment correlation	gene_column and miRNA_column	-0.983980445	-0.867362876	elp1	100	3942	0	0	1377	5318	1	3942	0	7280	elp1
ENSDLAG00005007214	ENSDLAT00005015889	miR-724-5p	7mer-1a	-0.05	37	.CACUGCUCAGGAGGACUUUAAAA	................|E||E|..	.UUGUCAGCGUUUAAGGGAAAUU.	miR-724-5p	-10.21925811	14	7.14E-08	-0.939036708	0	two.sided	Pearson's product-moment correlation	gene_column and miRNA_column	-0.979021653	-0.829409454	LOC127363659	100	936	0	0	1550	2485	1	936	0	1729	ENSDLAG00005007214
ENSDLAG00005007259	ENSDLAT00005019843	miR-724-5p	7mer-m8	-0.11700000000000001	69	.AGCACUUGACCAUAACCUUUAAC	................||E||E|.	..UUGUCAGCGUUUAAGGGAAAUU	miR-724-5p	-7.542751476	14	2.70E-06	-0.895834565	0	two.sided	Pearson's product-moment correlation	gene_column and miRNA_column	-0.963623595	-0.719747473	LOC127353621	99.914	2314	1	1	666	2978	1	2314	0	4261	ENSDLAG00005007259
ENSDLAG00005007268	ENSDLAT00005016633	miR-724-5p	7mer-1a	-0.13700000000000001	77	.UACAAUGAGCCGGUUCUUUAAAU	................|E||E|..	.UUGUCAGCGUUUAAGGGAAAUU.	miR-724-5p	-9.625111664	14	1.50E-07	-0.93205182	0	two.sided	Pearson's product-moment correlation	gene_column and miRNA_column	-0.976562678	-0.811087713	ccdc88ab	100	5646	0	0	828	6473	1	5646	0	10427	ccdc88ab
ENSDLAG00005007273	ENSDLAT00005085928	miR-724-5p	7mer-1a	-6.5000000000000002E-2	44	GCUUCUAGCUGUAUUCUUUAAAU	...............|E||E|..	UUGUCAGCGUUUAAGGGAAAUU.	miR-724-5p	-9.326019173	14	2.20E-07	-0.928090145	0	two.sided	Pearson's product-moment correlation	gene_column and miRNA_column	-0.975162818	-0.800800458	usp40	100	3894	0	0	723	4616	1	3894	0	7191	usp40
ENSDLAG00005007309	ENSDLAT00005076873	miR-724-5p	7mer-m8	-9.8000000000000004E-2	59	...AUCAAACAAGUGCAGCCUUUAAU	..................||E||E|.	....UUGUCAGCGUUUAAGGGAAAUU	miR-724-5p	-10.34779445	14	6.11E-08	-0.940409995	0	two.sided	Pearson's product-moment correlation	gene_column and miRNA_column	-0.979503742	-0.833039618	tbc1d30	100	3309	0	0	623	3931	1	3309	0	6111	tbc1d30	TBC1 domain family, member 30 [Source:ZFIN;Acc:ZDB-GENE-030131-2064]
ENSDLAG00005007322	ENSDLAT00005077528	miR-724-5p	7mer-1a	-9.0999999999999998E-2	56	.UUCUUCACAGUACAUCUUUAAAA	................|E||E|..	.UUGUCAGCGUUUAAGGGAAAUU.	miR-724-5p	-10.46094184	14	5.33E-08	-0.941581959	0	two.sided	Pearson's product-moment correlation	gene_column and miRNA_column	-0.979914803	-0.83614493	ubac2	97.368	1064	15	10	1352	2404	1	1062	0	1797	ubac2	UBA domain containing 2 [Source:ZFIN;Acc:ZDB-GENE-070112-2122]
ENSDLAG00005007327	ENSDLAT00005018036	miR-724-5p	7mer-1a	-9.5000000000000001E-2	58	.UUGGGUCUUUAAAUACUUUAAAC	................|E||E|..	.UUGUCAGCGUUUAAGGGAAAUU.	miR-724-5p	-5.758897647	14	4.95E-05	-0.838551792	0	two.sided	Pearson's product-moment correlation	gene_column and miRNA_column	-0.942488569	-0.586738926	snrnp200	99.86	6414	6	1	368	6781	1	6411	0	11791	SNRNP200	small nuclear ribonucleoprotein U5 subunit 200 [Source:HGNC Symbol;Acc:HGNC:30859]
ENSDLAG00005007343	ENSDLAT00005016695	miR-724-5p	7mer-1a	-0.14399999999999999	79	UAAUUAAAAAAAGAUCUUUAAAA	...............|E||E|..	UUGUCAGCGUUUAAGGGAAAUU.	miR-724-5p	-6.442633295	14	1.54E-05	-0.864743858	0	two.sided	Pearson's product-moment correlation	gene_column and miRNA_column	-0.952256632	-0.645915437	LOC127361578	100	1569	0	0	365	1933	1	1569	0	2898	ENSDLAG00005007343
ENSDLAG00005007352	ENSDLAT00005016142	miR-724-5p	7mer-1a	-0.11899999999999999	70	UUUUAGAGUAGAUAUCUUUAAAU	...............|E||E|..	UUGUCAGCGUUUAAGGGAAAUU.	miR-724-5p	-2.646049638	14	0.019176451	-0.577393667	0	two.sided	Pearson's product-moment correlation	gene_column and miRNA_column	-0.834306263	-0.114444237	LOC127355771	100	2157	0	0	289	2445	1	2157	0	3984	ENSDLAG00005007352
ENSDLAG00005007405	ENSDLAT00005016259	miR-724-5p	7mer-1a	-6.4000000000000001E-2	43	..ACUUGAAAUGCCACACUUUAAAG	.................|E||E|..	..UUGUCAGCGUUUAAGGGAAAUU.	miR-724-5p	-4.484771208	14	0.000513963	-0.767855033	0	two.sided	Pearson's product-moment correlation	gene_column and miRNA_column	-0.915205751	-0.4393975	lsm12b	100	591	0	0	1	591	1	591	0	1092	lsm12b	LSM12 homolog b [Source:NCBI gene;Acc:406422]
ENSDLAG00005007504	ENSDLAT00005022608	miR-724-5p	7mer-m8	-9.6000000000000002E-2	58	.UCCUUUACAAUAAUGCCUUUAAG	................||E||E|.	..UUGUCAGCGUUUAAGGGAAAUU	miR-724-5p	-13.86589116	14	1.43E-09	-0.965466452	0	two.sided	Pearson's product-moment correlation	gene_column and miRNA_column	-0.988221805	-0.900938414	pld1b	100	3117	0	0	549	3665	1	3117	0	5757	PLD1	phospholipase D1 [Source:HGNC Symbol;Acc:HGNC:9067]
ENSDLAG00005007543	ENSDLAT00005017540	miR-724-5p	7mer-m8	-8.3000000000000004E-2	52	UGAGGAGGCUGAGGUCCUUUAAC	...............||E||E|.	.UUGUCAGCGUUUAAGGGAAAUU	miR-724-5p	-13.3129754	14	2.44E-09	-0.962700246	0	two.sided	Pearson's product-moment correlation	gene_column and miRNA_column	-0.98726654	-0.893284028	shmt1	100	1449	0	0	3821	5269	1	1449	0	2676	shmt1
ENSDLAG00005007545	ENSDLAT00005016656	miR-724-5p	7mer-m8	-0.13100000000000001	75	AUCUGUUGGUUUGGCCCUUUAAC	...............||E||E|.	.UUGUCAGCGUUUAAGGGAAAUU	miR-724-5p	-2.352482931	14	0.033803061	-0.532266255	0	two.sided	Pearson's product-moment correlation	gene_column and miRNA_column	-0.813366971	-0.049664861	psmb1	100	714	0	0	185	898	1	714	0	1319	psmb1
ENSDLAG00005007596	ENSDLAT00005072174	miR-724-5p	7mer-m8	-0.17199999999999999	85	.CUUUAAGGAUUUUAUCCUUUAAU	................||E||E|.	..UUGUCAGCGUUUAAGGGAAAUU	miR-724-5p	-10.31271594	14	6.37E-08	-0.940039713	0	two.sided	Pearson's product-moment correlation	gene_column and miRNA_column	-0.979373799	-0.832059896	mettl16	100	1731	0	0	6	1736	1	1731	0	3197	mettl16	methyltransferase like 16 [Source:NCBI gene;Acc:445217]
ENSDLAG00005007622	ENSDLAT00005016810	miR-724-5p	7mer-m8	-0.157	82	ACGUGUCUCAAAAGCCCUUUAAU	........||||...||E||E|.	UUGUCAGCGUUUAA-GGGAAAUU	miR-724-5p	-13.11637583	14	2.96E-09	-0.961637712	0	two.sided	Pearson's product-moment correlation	gene_column and miRNA_column	-0.986899138	-0.890354546	hspa13	100	1304	0	0	5	1308	26	1329	0	2409	hspa13	heat shock protein 70 family, member 13 [Source:ZFIN;Acc:ZDB-GENE-070410-58]
ENSDLAG00005007628	ENSDLAT00005044955	miR-724-5p	7mer-1a	-9.1999999999999998E-2	56	CACACAAGGAUUUUUCUUUAAAG	...............|E||E|..	UUGUCAGCGUUUAAGGGAAAUU.	miR-724-5p	-5.776762608	14	4.79E-05	-0.839321422	0	two.sided	Pearson's product-moment correlation	gene_column and miRNA_column	-0.942778149	-0.588440248	acaca	100	7310	0	0	1	7310	26	7335	0	13500	acaca	acetyl-CoA carboxylase alpha [Source:ZFIN;Acc:ZDB-GENE-060526-74]
ENSDLAG00005007640	ENSDLAT00005016979	miR-724-5p	7mer-1a	3.5000000000000003E-2	10	..UUUGUCCACAUAAAUCUUUAAAG	.................|E||E|..	..UUGUCAGCGUUUAAGGGAAAUU.	miR-724-5p	-8.330175226	14	8.53E-07	-0.912204925	0	two.sided	Pearson's product-moment correlation	gene_column and miRNA_column	-0.96951174	-0.760292208	gdpd5b	98.275	1797	7	17	984	2780	1	1773	0	3125	gdpd5b	glycerophosphodiester phosphodiesterase domain containing 5b [Source:ZFIN;Acc:ZDB-GENE-030131-6028]
ENSDLAG00005007666	ENSDLAT00005017918	miR-724-5p	7mer-m8	-9.5000000000000001E-2	58	CUGACACGGACACGCCCUUUAAC	...............||E||E|.	.UUGUCAGCGUUUAAGGGAAAUU	miR-724-5p	-9.556916228	14	1.63E-07	-0.931176818	0	two.sided	Pearson's product-moment correlation	gene_column and miRNA_column	-0.976253819	-0.808809144	picalma	98.442	2118	0	3	480	2576	1	2106	0	3698	picalma	phosphatidylinositol binding clathrin assembly protein a [Source:ZFIN;Acc:ZDB-GENE-040426-761]
ENSDLAG00005007687	ENSDLAT00005016967	miR-724-5p	7mer-1a	-7.0999999999999994E-2	46	..AAUCAACAGUGACGGCUUUAAAG	.................|E||E|..	..UUGUCAGCGUUUAAGGGAAAUU.	miR-724-5p	-4.139007823	14	0.001002824	-0.741817408	0	two.sided	Pearson's product-moment correlation	gene_column and miRNA_column	-0.904805198	-0.389247146	arhgap46a	100	3453	0	0	1	3453	1	3453	0	6377	zgc:92107	zgc:92107 [Source:ZFIN;Acc:ZDB-GENE-041114-4]
ENSDLAG00005007711	ENSDLAT00005017203	miR-724-5p	7mer-1a	-0.05	37	UUUUGUUUGCAUCUU-CUUUAAAC	........|||.....|E||E|..	.UUGUCAGCGUUUAAGGGAAAUU.	miR-724-5p	-4.393998837	14	0.000611841	-0.761361141	0	two.sided	Pearson's product-moment correlation	gene_column and miRNA_column	-0.912630054	-0.426695164	spen	100	10626	0	0	527	11152	1	10626	0	19623	spen	spen family transcriptional repressor [Source:ZFIN;Acc:ZDB-GENE-050309-70]
ENSDLAG00005007715	ENSDLAT00005016998	miR-724-5p	7mer-1a	-0.106	63	.AUUUUAAGAUUGGUUCUUUAAAG	................|E||E|..	.UUGUCAGCGUUUAAGGGAAAUU.	miR-724-5p	-15.46705375	14	3.39E-10	-0.971964113	0	two.sided	Pearson's product-moment correlation	gene_column and miRNA_column	-0.990458716	-0.919077468	LOC127379632	99.227	2718	0	1	1250	3946	1	2718	0	4883	ENSDLAG00005007715
ENSDLAG00005007733	ENSDLAT00005068233	miR-724-5p	7mer-m8	-0.245	92	UAACACCGGACUGAUCCUUUAAN	...............||E||E|.	.UUGUCAGCGUUUAAGGGAAAUU	miR-724-5p	-2.555258381	14	0.022882794	-0.563958661	0	two.sided	Pearson's product-moment correlation	gene_column and miRNA_column	-0.828148907	-0.094738044	ank2b	99.597	9677	6	7	225	9868	1	9677	0	17623	ank2b
ENSDLAG00005007787	ENSDLAT00005018028	miR-724-5p	7mer-1a	0.05	6	CAAGGACGCCCCUUUCUUUAAAA	......|||......|E||E|..	UUGUCAGCGUUUAAGGGAAAUU.	miR-724-5p	-7.687129336	14	2.17E-06	-0.899144292	0	two.sided	Pearson's product-moment correlation	gene_column and miRNA_column	-0.96481938	-0.727848982	ptbp1b	99.938	1613	1	0	855	2467	5	1617	0	2974	ptbp1b
ENSDLAG00005007813	ENSDLAT00005017698	miR-724-5p	8mer-1a	-0.26200000000000001	93	.CAAACUUUCUGUAAGCCUUUAAA	................||E||E|.	..UUGUCAGCGUUUAAGGGAAAUU	miR-724-5p	-5.293088449	14	0.000113586	-0.816578123	0	two.sided	Pearson's product-moment correlation	gene_column and miRNA_column	-0.934154433	-0.539084607	orc4	100	1305	0	0	1051	2355	1	1305	0	2410	ORC4	origin recognition complex subunit 4 [Source:HGNC Symbol;Acc:HGNC:8490]
ENSDLAG00005007817	ENSDLAT00005017409	miR-724-5p	7mer-1a	-9.9000000000000005E-2	60	.UCUGCAGCAACAGAACUUUAAAA	.......||||.....|E||E|..	UUGUCAGCGUUUAAG-GGAAAUU.	miR-724-5p	-8.578590605	14	6.02E-07	-0.91660703	0	two.sided	Pearson's product-moment correlation	gene_column and miRNA_column	-0.971083894	-0.771400726	trmt44	100	1920	0	0	430	2349	1	1920	0	3546	TRMT44	tRNA methyltransferase 44 homolog [Source:HGNC Symbol;Acc:HGNC:26653]
ENSDLAG00005007840	ENSDLAT00005018157	miR-724-5p	8mer-1a	-0.36399999999999999	98	..UAGAGGCUGAUAUCACCUUUAAA	.................||E||E|.	...UUGUCAGCGUUUAAGGGAAAUU	miR-724-5p	-4.674921546	14	0.000357776	-0.780728657	0	two.sided	Pearson's product-moment correlation	gene_column and miRNA_column	-0.920276522	-0.46497326	fkbp10b	100	1707	0	0	43	1749	1	1707	0	3153	FKB10	FKBP prolyl isomerase 10 [Source:HGNC Symbol;Acc:HGNC:18169]
ENSDLAG00005007899	ENSDLAT00005017841	miR-724-5p	7mer-1a	4.3999999999999997E-2	7	..AUGUCUGGAGGGGAGCUUUAAAA	.................|E||E|..	..UUGUCAGCGUUUAAGGGAAAUU.	miR-724-5p	-4.599576184	14	0.000412797	-0.775742284	0	two.sided	Pearson's product-moment correlation	gene_column and miRNA_column	-0.918317994	-0.455004005	ubxn7	100	1572	0	0	187	1758	1	1572	0	2904	ubxn7	UBX domain protein 7 [Source:ZFIN;Acc:ZDB-GENE-040704-8]
ENSDLAG00005007919	ENSDLAT00005018448	miR-724-5p	7mer-m8	7.4999999999999997E-2	1	..GACCUGAGACGAUGCCCUUUAAG	.................||E||E|.	...UUGUCAGCGUUUAAGGGAAAUU	miR-724-5p	-8.704261667	14	5.06E-07	-0.918714193	0	two.sided	Pearson's product-moment correlation	gene_column and miRNA_column	-0.971834771	-0.776749564	specc1la	99.256	3360	7	8	38	3391	1	3348	0	6050	specc1la
ENSDLAG00005007928	ENSDLAT00005019664	miR-724-5p	7mer-m8	-0.188	87	AUCAUGUGAAAACUACCUUUAAU	...............||E||E|.	.UUGUCAGCGUUUAAGGGAAAUU	miR-724-5p	-3.922837271	14	0.00153138	-0.723619827	0	two.sided	Pearson's product-moment correlation	gene_column and miRNA_column	-0.897418987	-0.355395729	nox1	100	1701	0	0	654	2354	1	1701	0	3142	nox1	NADPH oxidase 1 [Source:ZFIN;Acc:ZDB-GENE-070404-1]
ENSDLAG00005007943	ENSDLAT00005069291	miR-724-5p	7mer-1a	-7.0999999999999994E-2	46	.UAUUAGACCCUCCGUCUUUAAAU	................|E||E|..	.UUGUCAGCGUUUAAGGGAAAUU.	miR-724-5p	-9.673106404	14	1.41E-07	-0.93265801	0	two.sided	Pearson's product-moment correlation	gene_column and miRNA_column	-0.976776544	-0.812668432	elp5	100	891	0	0	2382	3272	1	891	0	1646	elp5
ENSDLAG00005007955	ENSDLAT00005017734	miR-724-5p	7mer-m8	-0.114	67	.GAAUAUGUAACUCUUCCUUUAAU	................||E||E|.	..UUGUCAGCGUUUAAGGGAAAUU	miR-724-5p	-8.702358019	14	5.07E-07	-0.918682847	0	two.sided	Pearson's product-moment correlation	gene_column and miRNA_column	-0.971823609	-0.776669845	LOC127356697	100	2013	0	0	1020	3032	7	2019	0	3718	ENSDLAG00005007955
ENSDLAG00005008004	ENSDLAT00005017828	miR-724-5p	7mer-1a	-7.8E-2	49	..GCUUCUUUGAGCUAGCUUUAAAA	.................|E||E|..	..UUGUCAGCGUUUAAGGGAAAUU.	miR-724-5p	-5.613430242	14	6.39E-05	-0.832093355	0	two.sided	Pearson's product-moment correlation	gene_column and miRNA_column	-0.940052362	-0.572549157	asb7	100	996	0	0	472	1467	1	996	0	1840	asb7	ankyrin repeat and SOCS box containing 7 [Source:ZFIN;Acc:ZDB-GENE-040426-2429]
ENSDLAG00005008011	ENSDLAT00005018708	miR-724-5p	7mer-m8	-0.13700000000000001	77	GUGUACUUAAAACGGCCUUUAAC	...............||E||E|.	.UUGUCAGCGUUUAAGGGAAAUU	miR-724-5p	-8.728596976	14	4.89E-07	-0.919113379	0	two.sided	Pearson's product-moment correlation	gene_column and miRNA_column	-0.971976897	-0.777765173	LOC127349463	100	1215	0	0	650	1864	1	1215	0	2244	eif4a1a	eukaryotic translation initiation factor 4A1A [Source:ZFIN;Acc:ZDB-GENE-031030-2]
ENSDLAG00005008037	ENSDLAT00005020517	miR-724-5p	7mer-1a	-8.7999999999999995E-2	54	..AUUUUUACACCAAUUCUUUAAAA	.................|E||E|..	..UUGUCAGCGUUUAAGGGAAAUU.	miR-724-5p	-6.100883762	14	2.74E-05	-0.852451433	0	two.sided	Pearson's product-moment correlation	gene_column and miRNA_column	-0.947694502	-0.617811407	uggt1	100	4617	0	0	489	5105	1	4617	0	8527	uggt1	UDP-glucose glycoprotein glucosyltransferase 1 [Source:ZFIN;Acc:ZDB-GENE-061103-619]
ENSDLAG00005008050	ENSDLAT00005018278	miR-724-5p	7mer-1a	-2.7E-2	29	.UAAUCUGGAAAUUGUCUUUAAAC	.........|||||..|E||E|..	UUGUCAGCGUUUAAG-GGAAAUU.	miR-724-5p	-5.983583113	14	3.35E-05	-0.847876136	0	two.sided	Pearson's product-moment correlation	gene_column and miRNA_column	-0.94598646	-0.607501835	pdcd4a	100	1404	0	0	677	2080	1	1404	0	2593	pdcd4a	programmed cell death 4a [Source:ZFIN;Acc:ZDB-GENE-040426-1920]
ENSDLAG00005008061	ENSDLAT00005018788	miR-724-5p	7mer-1a	-0.113	67	ACUGCAACAGCACUA--CUUUAAAU	.........|||.....|E||E|..	..UUGUCAGCGUUUAAGGGAAAUU.	miR-724-5p	-3.087486147	14	0.008029491	-0.636458853	0	two.sided	Pearson's product-moment correlation	gene_column and miRNA_column	-0.860636705	-0.205628502	tfa	99.133	2076	0	1	80	2137	1	2076	0	3718	tfa	transferrin-a [Source:ZFIN;Acc:ZDB-GENE-980526-35]
ENSDLAG00005008069	ENSDLAT00005017948	miR-724-5p	8mer-1a	-0.32500000000000001	97	GUGACGUCCGGGGCACCUUUAAA	...............||E||E|.	.UUGUCAGCGUUUAAGGGAAAUU	miR-724-5p	-12.81036978	14	4.03E-09	-0.95989319	0	two.sided	Pearson's product-moment correlation	gene_column and miRNA_column	-0.986295352	-0.885557544	sh3bgrl2	100	327	0	0	743	1069	1	327	2.15e-171	604	sh3bgrl2	SH3 domain binding glutamate-rich protein like 2 [Source:NCBI gene;Acc:431744]
ENSDLAG00005008073	ENSDLAT00005017966	miR-724-5p	7mer-1a	-0.13100000000000001	75	ACAUGACGUGUUUGUCUUUAAAA	...............|E||E|..	UUGUCAGCGUUUAAGGGAAAUU.	miR-724-5p	-6.087449631	14	2.80E-05	-0.851937139	0	two.sided	Pearson's product-moment correlation	gene_column and miRNA_column	-0.947502779	-0.616648504	spty2d1	100	2142	0	0	787	2928	1	2142	0	3956	spty2d1	SPT2 chromatin protein domain containing 1 [Source:NCBI gene;Acc:337191]
ENSDLAG00005008093	ENSDLAT00005069668	miR-724-5p	7mer-1a	-0.11799999999999999	69	..AGAUUGAAAGUACAUCUUUAAAA	.................|E||E|..	..UUGUCAGCGUUUAAGGGAAAUU.	miR-724-5p	-15.2144593	14	4.22E-10	-0.971065819	0	two.sided	Pearson's product-moment correlation	gene_column and miRNA_column	-0.990150045	-0.916556344	LOC127379495	99.164	1077	0	2	497	1570	1	1071	0	1930	YBX2	Y-box binding protein 2 [Source:HGNC Symbol;Acc:HGNC:17948]
ENSDLAG00005008201	ENSDLAT00005018419	miR-724-5p	7mer-1a	-8.5000000000000006E-2	53	..AAGGGAACCCCAUAGCUUUAAAU	.................|E||E|..	..UUGUCAGCGUUUAAGGGAAAUU.	miR-724-5p	-11.81206715	14	1.15E-08	-0.953315057	0	two.sided	Pearson's product-moment correlation	gene_column and miRNA_column	-0.984012255	-0.867610796	syt4	100	1419	0	0	1403	2821	1	1419	0	2621	syt4	synaptotagmin IV [Source:ZFIN;Acc:ZDB-GENE-030131-7297]
ENSDLAG00005008202	ENSDLAT00005018280	miR-724-5p	7mer-1a	-0.05	37	.CGUCUCACUCAUCCUCUUUAAAC	................|E||E|..	.UUGUCAGCGUUUAAGGGAAAUU.	miR-724-5p	-12.6933944	14	4.53E-09	-0.959195419	0	two.sided	Pearson's product-moment correlation	gene_column and miRNA_column	-0.986053653	-0.883643275	rab14l	100	648	0	0	1077	1724	1	648	0	1197	rab14l
ENSDLAG00005008205	ENSDLAT00005018719	miR-724-5p	7mer-1a	8.0000000000000106E-3	19	.....ACGCACUUUAGAAAGCUUUAAAG	....................|E||E|..	.....UUGUCAGCGUUUAAGGGAAAUU.	miR-724-5p	-7.749341072	14	1.98E-06	-0.900524511	0	two.sided	Pearson's product-moment correlation	gene_column and miRNA_column	-0.965317243	-0.731241651	aclyb	100	3366	0	0	211	3576	1	3366	0	6216	ACLY	ATP citrate lyase [Source:HGNC Symbol;Acc:HGNC:115]
ENSDLAG00005008216	ENSDLAT00005071959	miR-724-5p	7mer-1a	1.4E-2	17	.AUUUCAUGACUUUCUCUUUAAAU	................|E||E|..	.UUGUCAGCGUUUAAGGGAAAUU.	miR-724-5p	-11.05163632	14	2.67E-08	-0.947187244	0	two.sided	Pearson's product-moment correlation	gene_column and miRNA_column	-0.981876336	-0.851091127	kcnh1a	100	2949	0	0	274	3222	1	2949	0	5446	kcnh1a
ENSDLAG00005008259	ENSDLAT00005018417	miR-724-5p	8mer-1a	-0.35799999999999998	98	.UUCAUUUUUUCACUCCCUUUAAA	................||E||E|.	..UUGUCAGCGUUUAAGGGAAAUU	miR-724-5p	-9.336332657	14	2.17E-07	-0.928232245	0	two.sided	Pearson's product-moment correlation	gene_column and miRNA_column	-0.975213094	-0.801168155	pdlim1	100	963	0	0	385	1347	1	963	0	1779	pdlim1	PDZ and LIM domain 1 (elfin) [Source:ZFIN;Acc:ZDB-GENE-030131-5227]
ENSDLAG00005008277	ENSDLAT00005018459	miR-724-5p	7mer-m8	-0.23899999999999999	92	AGUUUUUGAACUAUUCCUUUAAU	............|||||E||E|.	.UUGUCAGCGUUUAAGGGAAAUU	miR-724-5p	-10.76385767	14	3.73E-08	-0.944559218	0	two.sided	Pearson's product-moment correlation	gene_column and miRNA_column	-0.9809576	-0.844064185	pinx1	100	1206	0	0	244	1449	1	1206	0	2228	pinx1	PIN2 (TERF1) interacting telomerase inhibitor 1 [Source:ZFIN;Acc:ZDB-GENE-030515-2]
ENSDLAG00005008293	ENSDLAT00005018573	miR-724-5p	7mer-1a	-0.115	68	.UGUCCAGCAGGAAAACUUUAAAU	.......|||......|E||E|..	UUGUCAGCGUUUAAG-GGAAAUU.	miR-724-5p	-2.359065018	14	0.033381392	-0.533332317	0	two.sided	Pearson's product-moment correlation	gene_column and miRNA_column	-0.813870173	-0.051149732	strap	100	987	0	0	34	1020	1	987	0	1823	strap	serine/threonine kinase receptor associated protein [Source:ZFIN;Acc:ZDB-GENE-040426-1110]
ENSDLAG00005008307	ENSDLAT00005018531	miR-724-5p	8mer-1a	-0.28599999999999998	95	GCGAAUACACAUAUCCCUUUAAA	...............||E||E|.	.UUGUCAGCGUUUAAGGGAAAUU	miR-724-5p	-6.750546978	14	9.31E-06	-0.874632447	0	two.sided	Pearson's product-moment correlation	gene_column and miRNA_column	-0.955898469	-0.668962458	toporsa	100	2433	0	0	4	2436	1	2433	0	4494	toporsa	topoisomerase I binding, arginine/serine-rich a [Source:ZFIN;Acc:ZDB-GENE-030131-6401]
ENSDLAG00005008335	ENSDLAT00005019993	miR-724-5p	7mer-1a	-0.123	71	UGACUGAAAGAAUGUCUUUAAAU	...............|E||E|..	UUGUCAGCGUUUAAGGGAAAUU.	miR-724-5p	-4.555911777	14	0.000448608	-0.772784382	0	two.sided	Pearson's product-moment correlation	gene_column and miRNA_column	-0.917152893	-0.449128022	ap1m2	100	1275	0	0	533	1807	1	1275	0	2355	ap1m2	adaptor related protein complex 1 subunit mu 2 [Source:ZFIN;Acc:ZDB-GENE-041114-20]
ENSDLAG00005008339	ENSDLAT00005018623	miR-724-5p	7mer-1a	-0.16	83	..UUGAAUUAAGUUUAACUUUAAAA	.................|E||E|..	..UUGUCAGCGUUUAAGGGAAAUU.	miR-724-5p	-15.33669153	14	3.79E-10	-0.971505741	0	two.sided	Pearson's product-moment correlation	gene_column and miRNA_column	-0.990301234	-0.917790475	glmna	95.554	1822	31	19	1	1794	1	1800	0	2870	glmna	glomulin, FKBP associated protein a [Source:ZFIN;Acc:ZDB-GENE-041114-120]
ENSDLAG00005008369	ENSDLAT00005019312	miR-724-5p	7mer-1a	-0.121	70	UAACAAAUCAAUUUGCUUUAAAU	...............|E||E|..	UUGUCAGCGUUUAAGGGAAAUU.	miR-724-5p	-6.11937591	14	2.65E-05	-0.853155336	0	two.sided	Pearson's product-moment correlation	gene_column and miRNA_column	-0.947956799	-0.619404713	ppa2	100	1041	0	0	169	1209	1	1041	0	1923	ppa2	inorganic pyrophosphatase 2 [Source:ZFIN;Acc:ZDB-GENE-040426-1857]
ENSDLAG00005008463	ENSDLAT00005020260	miR-724-5p	8mer-1a	-0.28100000000000003	95	..GGGGGAGGUGGCGGACCUUUAAA	.................||E||E|.	...UUGUCAGCGUUUAAGGGAAAUU	miR-724-5p	-8.866272244	14	4.06E-07	-0.921319542	0	two.sided	Pearson's product-moment correlation	gene_column and miRNA_column	-0.972761685	-0.783391439	camsap1b	98.944	4733	7	17	4	4719	1	4707	0	8423	camsap1b	calmodulin regulated spectrin-associated protein 1b [Source:NCBI gene;Acc:561094]
ENSDLAG00005008464	ENSDLAT00005068332	miR-724-5p	7mer-m8	-0.224	91	UUCACAUAUAAUCCACCUUUAAU	...............||E||E|.	.UUGUCAGCGUUUAAGGGAAAUU	miR-724-5p	-2.551774087	14	0.023037985	-0.563433899	0	two.sided	Pearson's product-moment correlation	gene_column and miRNA_column	-0.827907104	-0.093975724	rangap1a	100	1650	0	0	686	2335	1	1650	0	3048	RANGAP1	Ran GTPase activating protein 1 [Source:HGNC Symbol;Acc:HGNC:9854]
ENSDLAG00005008472	ENSDLAT00005080173	miR-724-5p	7mer-m8	-0.11799999999999999	69	.AUAUGUUGAACUGUUCCUUUAAU	................||E||E|.	..UUGUCAGCGUUUAAGGGAAAUU	miR-724-5p	-7.879315041	14	1.63E-06	-0.903322698	0	two.sided	Pearson's product-moment correlation	gene_column and miRNA_column	-0.966325143	-0.73814558	matr3l1.1	99.628	3767	14	0	280	4046	1	3767	0	6879	matr3l1.1
ENSDLAG00005008474	ENSDLAT00005018995	miR-724-5p	7mer-1a	-8.5999999999999993E-2	53	..GUGUCAUAAUGUACACUUUAAAA	.................|E||E|..	..UUGUCAGCGUUUAAGGGAAAUU.	miR-724-5p	-5.554990802	14	7.09E-05	-0.829399491	0	two.sided	Pearson's product-moment correlation	gene_column and miRNA_column	-0.939032935	-0.566676095	LOC127350780	100	7611	0	0	164	7774	1	7611	0	14055	ENSDLAG00005008474
ENSDLAG00005008527	ENSDLAT00005085629	miR-724-5p	8mer-1a	-0.22	91	GCUUGGUGUAAACAACCUUUAAA	...............||E||E|.	.UUGUCAGCGUUUAAGGGAAAUU	miR-724-5p	-12.53978629	14	5.31E-09	-0.958251731	0	two.sided	Pearson's product-moment correlation	gene_column and miRNA_column	-0.98572659	-0.88105837	noc4l	100	1593	0	0	3177	4769	1	1593	0	2942	noc4l
ENSDLAG00005008530	ENSDLAT00005084113	miR-724-5p	8mer-1a	-0.251	93	GUAAGCGGCAGCGUCCCUUUAAA	.......|||.....||E||E|.	UUGUCAGCGUUUAA-GGGAAAUU	miR-724-5p	-7.461349662	14	3.05E-06	-0.89390027	0	two.sided	Pearson's product-moment correlation	gene_column and miRNA_column	-0.962923487	-0.71503483	sfxn4	100	930	0	0	839	1768	1	930	0	1718	sfxn4	sideroflexin 4 [Source:NCBI gene;Acc:556121]
ENSDLAG00005008557	ENSDLAT00005021743	miR-724-5p	7mer-m8	-0.126	73	UAACUCUAAUAUAUGCCUUUAAC	...............||E||E|.	.UUGUCAGCGUUUAAGGGAAAUU	miR-724-5p	-3.4253576	14	0.004100757	-0.675242979	0	two.sided	Pearson's product-moment correlation	gene_column and miRNA_column	-0.877297826	-0.269868425	LOC127372187	99.431	1231	2	3	168	1394	1	1230	0	2230	pip4k2cb	phosphatidylinositol-5-phosphate 4-kinase, type II, gamma b [Source:ZFIN;Acc:ZDB-GENE-141212-236]
ENSDLAG00005008562	ENSDLAT00005088659	miR-724-5p	7mer-1a	-0.155	82	.UUAUAUUUCCAAUAACUUUAAAA	................|E||E|..	.UUGUCAGCGUUUAAGGGAAAUU.	miR-724-5p	-6.987553409	14	6.37E-06	-0.881567908	0	two.sided	Pearson's product-moment correlation	gene_column and miRNA_column	-0.958437885	-0.685366156	pnisr	100	2496	0	0	1270	3765	1	2496	0	4610	pnisr	PNN-interacting serine/arginine-rich protein [Source:ZFIN;Acc:ZDB-GENE-030131-362]
ENSDLAG00005008611	ENSDLAT00005019588	miR-724-5p	7mer-1a	-7.9000000000000001E-2	50	CCGAACUGGAACUCUCUUUAAAA	...............|E||E|..	UUGUCAGCGUUUAAGGGAAAUU.	miR-724-5p	-14.37127871	14	8.96E-10	-0.967738407	0	two.sided	Pearson's product-moment correlation	gene_column and miRNA_column	-0.989005065	-0.907255334	LOC127358172	99.681	2820	0	1	1295	4105	1	2820	0	5149	ENSDLAG00005008611	CCR4-NOT transcription complex, subunit 3b [Source:ZFIN;Acc:ZDB-GENE-030131-5838]
ENSDLAG00005008618	ENSDLAT00005073894	miR-724-5p	7mer-1a	-0.14499999999999999	79	AAUAAAAAUAACUAACUUUAAAA	...............|E||E|..	UUGUCAGCGUUUAAGGGAAAUU.	miR-724-5p	-5.055114623	14	0.000175651	-0.803775554	0	two.sided	Pearson's product-moment correlation	gene_column and miRNA_column	-0.929238839	-0.512115312	recql	100	2604	0	0	133	2736	1	2604	0	4809	RECQL	RecQ like helicase [Source:HGNC Symbol;Acc:HGNC:9948]
ENSDLAG00005008635	ENSDLAT00005019441	miR-724-5p	7mer-1a	-8.4000000000000005E-2	53	AAUCUUCCUGUGGUACUUUAAAU	...............|E||E|..	UUGUCAGCGUUUAAGGGAAAUU.	miR-724-5p	-9.744332065	14	1.29E-07	-0.93354328	0	two.sided	Pearson's product-moment correlation	gene_column and miRNA_column	-0.977088712	-0.814980064	sema4ab	100	2487	0	0	1312	3798	1	2487	0	4593	sema4ab
ENSDLAG00005008652	ENSDLAT00005021356	miR-724-5p	7mer-m8	-0.13500000000000001	76	ACACACACCUAUACUCCUUUAAU	...............||E||E|.	.UUGUCAGCGUUUAAGGGAAAUU	miR-724-5p	-10.93275759	14	3.06E-08	-0.94612413	0	two.sided	Pearson's product-moment correlation	gene_column and miRNA_column	-0.981504876	-0.848244369	dpysl2b	98.202	1947	17	9	720	2648	1	1947	0	3386	dpysl2b	dihydropyrimidinase like 2b [Source:ZFIN;Acc:ZDB-GENE-031105-1]
ENSDLAG00005008654	ENSDLAT00005019477	miR-724-5p	7mer-1a	-0.14000000000000001	78	.AUACAGAGUAAUAGGCUUUAAAU	................|E||E|..	.UUGUCAGCGUUUAAGGGAAAUU.	miR-724-5p	-12.43296803	14	5.93E-09	-0.957576489	0	two.sided	Pearson's product-moment correlation	gene_column and miRNA_column	-0.985492438	-0.879211603	fbxo5	100	1377	0	0	206	1582	1	1377	0	2543	fbxo5	F-box protein 5 [Source:NCBI gene;Acc:445392]
ENSDLAG00005008666	ENSDLAT00005019853	miR-724-5p	7mer-1a	-8.6999999999999994E-2	54	...CUUUGCAAGAAUGCACUUUAAAA	.......||||.......|E||E|..	UUGUCAGCGUUUAAG---GGAAAUU.	miR-724-5p	-14.35982719	14	9.05E-10	-0.967689399	0	two.sided	Pearson's product-moment correlation	gene_column and miRNA_column	-0.988988182	-0.907118784	cdc16	98.281	1862	16	9	264	2111	1	1860	0	3247	cdc16	cell division cycle 16 homolog (S. cerevisiae) [Source:ZFIN;Acc:ZDB-GENE-051113-132]
ENSDLAG00005008669	ENSDLAT00005029889	miR-724-5p	7mer-1a	-6.3E-2	43	..CAAUUCUGUACAUUGCUUUAAAC	.................|E||E|..	..UUGUCAGCGUUUAAGGGAAAUU.	miR-724-5p	-3.6068035	14	0.00285962	-0.694013593	0	two.sided	Pearson's product-moment correlation	gene_column and miRNA_column	-0.885190252	-0.302311273	LOC127350795	100	2760	0	0	2160	4919	1	2760	0	5097	cdh2	cadherin 2, type 1, N-cadherin (neuronal) [Source:NCBI gene;Acc:30291]
ENSDLAG00005008732	ENSDLAT00005019656	miR-724-5p	7mer-m8	-0.22500000000000001	91	....AUCAUACUUACUGCACCUUUAAC	...................||E||E|.	.....UUGUCAGCGUUUAAGGGAAAUU	miR-724-5p	-9.89593382	14	1.06E-07	-0.935372265	0	two.sided	Pearson's product-moment correlation	gene_column and miRNA_column	-0.977733065	-0.819767922	ache	99.841	1881	0	1	2539	4416	1	1881	0	3454	ache	acetylcholinesterase [Source:NCBI gene;Acc:114549]
ENSDLAG00005008737	ENSDLAT00005072839	miR-724-5p	7mer-1a	-0.10299999999999999	62	.UGCAUCGAUAUAUCUCUUUAAAA	................|E||E|..	.UUGUCAGCGUUUAAGGGAAAUU.	miR-724-5p	-10.43569471	14	5.49E-08	-0.941323377	0	two.sided	Pearson's product-moment correlation	gene_column and miRNA_column	-0.979824134	-0.835459194	bdh1	100	1086	0	0	3125	4210	1	1086	0	2006	GYG1	glycogenin 1b [Source:ZFIN;Acc:ZDB-GENE-040625-30]
ENSDLAG00005008774	ENSDLAT00005079307	miR-724-5p	7mer-1a	-4.9000000000000002E-2	36	...GGUAACUGAUUGUAACUUUAAAC	..................|E||E|..	...UUGUCAGCGUUUAAGGGAAAUU.	miR-724-5p	-6.157097316	14	2.49E-05	-0.854576886	0	two.sided	Pearson's product-moment correlation	gene_column and miRNA_column	-0.948486121	-0.622628314	dna2	98.492	4245	13	16	521	4729	1	4230	0	7437	dna2	DNA replication helicase/nuclease 2 [Source:ZFIN;Acc:ZDB-GENE-090313-71]
ENSDLAG00005008780	ENSDLAT00005019897	miR-724-5p	7mer-m8	-8.8999999999999996E-2	55	..UGCUGCUCUCGGAAGCCUUUAAC	.................||E||E|.	...UUGUCAGCGUUUAAGGGAAAUU	miR-724-5p	-11.43483944	14	1.73E-08	-0.950413189	0	two.sided	Pearson's product-moment correlation	gene_column and miRNA_column	-0.983001875	-0.859764139	grin2da	100	5670	0	0	701	6370	1	5670	0	10471	grin2da	glutamate receptor, ionotropic, N-methyl D-aspartate 2D, a [Source:ZFIN;Acc:ZDB-GENE-041008-124]
ENSDLAG00005008803	ENSDLAT00005020463	miR-724-5p	7mer-m8	-0.11	65	.ACCUGAAGGACAGCACCUUUAAC	................||E||E|.	..UUGUCAGCGUUUAAGGGAAAUU	miR-724-5p	-8.815276738	14	4.35E-07	-0.920512575	0	two.sided	Pearson's product-moment correlation	gene_column and miRNA_column	-0.972474763	-0.781330845	polr2a	100	5814	0	0	3581	9394	88	5901	0	10737	polr2a	polymerase (RNA) II (DNA directed) polypeptide A [Source:ZFIN;Acc:ZDB-GENE-041008-78]
ENSDLAG00005008808	ENSDLAT00005019891	miR-724-5p	8mer-1a	-0.23599999999999999	92	...CCAGUGUACACGCUUCCUUUAAA	..................||E||E|.	....UUGUCAGCGUUUAAGGGAAAUU	miR-724-5p	-13.33476673	14	2.39E-09	-0.962815345	0	two.sided	Pearson's product-moment correlation	gene_column and miRNA_column	-0.987306323	-0.893601719	myot	100	3027	0	0	260	3286	1	3027	0	5590	myot
ENSDLAG00005008836	ENSDLAT00005019950	miR-724-5p	7mer-1a	-5.3999999999999999E-2	39	.GUGGUGUGGUCUUCUCUUUAAAC	................|E||E|..	.UUGUCAGCGUUUAAGGGAAAUU.	miR-724-5p	-8.517386465	14	6.55E-07	-0.915552333	0	two.sided	Pearson's product-moment correlation	gene_column and miRNA_column	-0.970707653	-0.768731159	tipin	100	1044	0	0	184	1227	1	1044	0	1929	tipin	timeless interacting protein [Source:NCBI gene;Acc:445058]
ENSDLAG00005008840	ENSDLAT00005077659	miR-724-5p	7mer-1a	-0.13900000000000001	78	..UUUUCAGAAUUUUGACUUUAAAA	.................|E||E|..	..UUGUCAGCGUUUAAGGGAAAUU.	miR-724-5p	-2.427117724	14	0.029304693	-0.544206369	0	two.sided	Pearson's product-moment correlation	gene_column and miRNA_column	-0.818979009	-0.066418489	aebp2	100	1362	0	0	448	1809	1	1362	0	2516	aebp2
ENSDLAG00005008858	ENSDLAT00005020226	miR-724-5p	7mer-1a	-0.11899999999999999	70	..UAUUGCCUAGCUUUACUUUAAAG	.................|E||E|..	..UUGUCAGCGUUUAAGGGAAAUU.	miR-724-5p	-5.187265433	14	0.000137758	-0.811027947	0	two.sided	Pearson's product-moment correlation	gene_column and miRNA_column	-0.932028887	-0.527322574	asmtl	100	2067	0	0	2668	4734	1	2067	0	3818	asmtl	acetylserotonin O-methyltransferase-like [Source:ZFIN;Acc:ZDB-GENE-030131-2854]
ENSDLAG00005008876	ENSDLAT00005020083	miR-724-5p	7mer-1a	-0.10199999999999999	61	...CAAUCUUUUGUCAAUCUUUAAAA	..................|E||E|..	...UUGUCAGCGUUUAAGGGAAAUU.	miR-724-5p	-7.706489464	14	2.11E-06	-0.899576714	0	two.sided	Pearson's product-moment correlation	gene_column and miRNA_column	-0.964975411	-0.728911001	fcf1	100	591	0	0	7	597	4	594	0	1092	fcf1
ENSDLAG00005008958	ENSDLAT00005068706	miR-724-5p	7mer-1a	-8.1000000000000003E-2	51	..AAAGUUGAUUUAAAUCUUUAAAA	.................|E||E|..	..UUGUCAGCGUUUAAGGGAAAUU.	miR-724-5p	-10.75770908	14	3.75E-08	-0.944501005	0	two.sided	Pearson's product-moment correlation	gene_column and miRNA_column	-0.98093723	-0.843908923	tm7sf3	100	1692	0	0	1329	3020	1	1692	0	3125	tm7sf3	transmembrane 7 superfamily member 3 [Source:ZFIN;Acc:ZDB-GENE-030131-1770]
ENSDLAG00005009003	ENSDLAT00005020529	miR-724-5p	8mer-1a	-0.29599999999999999	95	.UUGAACCAUGAUUCUCCUUUAAA	................||E||E|.	..UUGUCAGCGUUUAAGGGAAAUU	miR-724-5p	-2.667009444	14	0.018407199	-0.58043047	0	two.sided	Pearson's product-moment correlation	gene_column and miRNA_column	-0.835689226	-0.11894962	LOC127367759	99.937	1588	1	0	1020	2607	21	1608	0	2928	ENSDLAG00005009003
ENSDLAG00005009020	ENSDLAT00005020476	miR-724-5p	8mer-1a	-0.26400000000000001	94	CGCUUUUUCAAGGACCCUUUAAA	...............||E||E|.	.UUGUCAGCGUUUAAGGGAAAUU	miR-724-5p	-5.433577437	14	8.81E-05	-0.823611949	0	two.sided	Pearson's product-moment correlation	gene_column and miRNA_column	-0.93683624	-0.55414796	nkain4	100	630	0	0	2557	3186	1	630	0	1164	NKAIN4	sodium/potassium transporting ATPase interacting 4 [Source:HGNC Symbol;Acc:HGNC:16191]
ENSDLAG00005009032	ENSDLAT00005020521	miR-724-5p	8mer-1a	-0.14699999999999999	80	..GAAUAUCAAACUAUUCCUUUAAA	.................||E||E|.	...UUGUCAGCGUUUAAGGGAAAUU	miR-724-5p	-6.662712062	14	1.07E-05	-0.871917444	0	two.sided	Pearson's product-moment correlation	gene_column and miRNA_column	-0.954901052	-0.662595055	marveld2a	100	1750	0	0	369	2118	1	1750	0	3232	marveld2a
ENSDLAG00005009074	ENSDLAT00005020789	miR-724-5p	7mer-1a	-0.108	64	GUGGUUGUUUUUUUUCUUUAAAC	...............|E||E|..	UUGUCAGCGUUUAAGGGAAAUU.	miR-724-5p	-9.780830351	14	1.23E-07	-0.933990401	0	two.sided	Pearson's product-moment correlation	gene_column and miRNA_column	-0.977246307	-0.81614903	acot11b	96.656	1794	18	15	559	2322	1	1782	0	2942	acot11b	acyl-CoA thioesterase 11b [Source:ZFIN;Acc:ZDB-GENE-051127-37]
ENSDLAG00005009092	ENSDLAT00005020653	miR-724-5p	7mer-1a	-8.0000000000000002E-3	23	....GAGGCAAUUAAGGUACUUUAAAA	...................|E||E|..	....UUGUCAGCGUUUAAGGGAAAUU.	miR-724-5p	-4.52126682	14	0.000479293	-0.770401073	0	two.sided	Pearson's product-moment correlation	gene_column and miRNA_column	-0.916212322	-0.44441377	LOC127377739	100	1361	0	0	1166	2526	314	1674	0	2514	cpne9	copine family member IX [Source:ZFIN;Acc:ZDB-GENE-090311-49]
ENSDLAG00005009094	ENSDLAT00005023257	miR-724-5p	7mer-1a	-5.6000000000000001E-2	39	..CUGUCAGGUGUAACUCUUUAAAU	.................|E||E|..	..UUGUCAGCGUUUAAGGGAAAUU.	miR-724-5p	-9.657925066	14	1.44E-07	-0.932467114	0	two.sided	Pearson's product-moment correlation	gene_column and miRNA_column	-0.976709205	-0.812170455	LOC127367758	99.047	4094	0	2	612	4666	74	4167	0	7308	ENSDLAG00005009094
ENSDLAG00005009154	ENSDLAT00005022152	miR-724-5p	7mer-m8	0.108	0	.GCUGCAGAGUCACAGCCUUUAAG	................||E||E|.	..UUGUCAGCGUUUAAGGGAAAUU	miR-724-5p	-13.37342529	14	2.30E-09	-0.963018253	0	two.sided	Pearson's product-moment correlation	gene_column and miRNA_column	-0.987376448	-0.894161944	slc13a4	98.801	1251	0	1	490	1725	673	1923	0	2213	slc13a4	solute carrier family 13 member 4 [Source:ZFIN;Acc:ZDB-GENE-070424-71]
ENSDLAG00005009157	ENSDLAT00005020928	miR-724-5p	7mer-m8	-8.1000000000000003E-2	51	UUAUUUGUCACAUAGCCUUUAAU	...............||E||E|.	.UUGUCAGCGUUUAAGGGAAAUU	miR-724-5p	-2.216586765	14	0.043718304	-0.509684674	0	two.sided	Pearson's product-moment correlation	gene_column and miRNA_column	-0.802608285	-0.018705303	prps1b	100	963	0	0	425	1387	1	963	0	1779	prps1b	phosphoribosyl pyrophosphate synthetase 1B [Source:ZFIN;Acc:ZDB-GENE-030131-4011]
ENSDLAG00005009178	ENSDLAT00005020906	miR-724-5p	7mer-m8	-0.217	90	..GCUUACCAAAUAGUGCCUUUAAU	........|||||....||E||E|.	UUGUCAGCGUUUAA---GGGAAAUU	miR-724-5p	-4.453386952	14	0.000545838	-0.765636078	0	two.sided	Pearson's product-moment correlation	gene_column and miRNA_column	-0.914326991	-0.435042304	cep152	100	5070	0	0	1266	6335	1	5070	0	9363	cep152	centrosomal protein 152 [Source:ZFIN;Acc:ZDB-GENE-111005-1]
ENSDLAG00005009196	ENSDLAT00005021163	miR-724-5p	7mer-m8	-0.189	87	AAAUUAUAGGCACCA-CCUUUAAC	.........|||....||E||E|.	..UUGUCAGCGUUUAAGGGAAAUU	miR-724-5p	-11.26808391	14	2.09E-08	-0.949045778	0	two.sided	Pearson's product-moment correlation	gene_column and miRNA_column	-0.982525081	-0.856081434	tbck	97.802	2684	34	17	2647	5322	1	2667	0	4606	tbck	TBC1 domain containing kinase [Source:ZFIN;Acc:ZDB-GENE-070112-1062]
ENSDLAG00005009261	ENSDLAT00005022748	miR-724-5p	7mer-m8	-0.19600000000000001	88	GUAUUAUCGUUCCUUCCUUUAAC	...............||E||E|.	.UUGUCAGCGUUUAAGGGAAAUU	miR-724-5p	-10.24393741	14	6.92E-08	-0.939303926	0	two.sided	Pearson's product-moment correlation	gene_column and miRNA_column	-0.979115494	-0.830115095	slc9a6a	98.031	2082	8	12	384	2435	1	2079	0	3587	slc9a6a	solute carrier family 9 member A6 [Source:ZFIN;Acc:ZDB-GENE-070424-104]
ENSDLAG00005009264	ENSDLAT00005021140	miR-724-5p	7mer-1a	1.9E-2	16	GGAGGUGCUAAACCUCUUUAAAG	...............|E||E|..	UUGUCAGCGUUUAAGGGAAAUU.	miR-724-5p	-7.985540723	14	1.40E-06	-0.905527118	0	two.sided	Pearson's product-moment correlation	gene_column and miRNA_column	-0.96711781	-0.743608989	shroom1	99.815	4857	0	1	1610	6466	1	4848	0	8911	shroom1	shroom family member 1 [Source:ZFIN;Acc:ZDB-GENE-091204-385]
ENSDLAG00005009267	ENSDLAT00005021229	miR-724-5p	8mer-1a	-0.37	98	CUCAAAUGCUAGAUUCCUUUAAA	...............||E||E|.	.UUGUCAGCGUUUAAGGGAAAUU	miR-724-5p	-13.7382344	14	1.62E-09	-0.964855288	0	two.sided	Pearson's product-moment correlation	gene_column and miRNA_column	-0.988010902	-0.899243797	krcp	99.645	1689	0	1	464	2152	1	1683	0	3081	krcp	kelch repeat-containing protein [Source:ZFIN;Acc:ZDB-GENE-030131-2126]
ENSDLAG00005009274	ENSDLAT00005076922	miR-724-5p	7mer-m8	-0.26800000000000002	94	AGACUGAAAACUAUUCCUUUAAU	............|||||E||E|.	.UUGUCAGCGUUUAAGGGAAAUU	miR-724-5p	-4.404001786	14	0.000600174	-0.762088233	0	two.sided	Pearson's product-moment correlation	gene_column and miRNA_column	-0.912919042	-0.428110853	LOC127378548	99.904	3111	0	1	672	3779	1	3111	0	5725	ENSDLAG00005009274
ENSDLAG00005009340	ENSDLAT00005022292	miR-724-5p	7mer-1a	-9.7000000000000003E-2	59	.UGCAACACAGAUCAGCUUUAAAG	................|E||E|..	.UUGUCAGCGUUUAAGGGAAAUU.	miR-724-5p	-11.65822606	14	1.35E-08	-0.952162418	0	two.sided	Pearson's product-moment correlation	gene_column and miRNA_column	-0.983611163	-0.86448894	papss1	100	1875	0	0	392	2266	1	1875	0	3463	papss1	3'-phosphoadenosine 5'-phosphosulfate synthase 1 [Source:ZFIN;Acc:ZDB-GENE-080721-5]
ENSDLAG00005009346	ENSDLAT00005021508	miR-724-5p	7mer-1a	-0.10299999999999999	62	CCAUCUGACAAAUAGCUUUAAAG	........|||||..|E||E|..	UUGUCAGCGUUUAAGGGAAAUU.	miR-724-5p	-11.15278791	14	2.38E-08	-0.948067893	0	two.sided	Pearson's product-moment correlation	gene_column and miRNA_column	-0.982183839	-0.853453576	si:ch73-173p19.1	100	2769	0	0	359	3127	1	2769	0	5114	si:ch73-173p19.1	si:ch73-173p19.1 [Source:ZFIN;Acc:ZDB-GENE-130530-952]
ENSDLAG00005009354	ENSDLAT00005026226	miR-724-5p	7mer-1a	-0.10100000000000001	61	UAAAGGGUGGGAUCACUUUAAAA	...............|E||E|..	UUGUCAGCGUUUAAGGGAAAUU.	miR-724-5p	-3.376362971	14	0.004520534	-0.66993667	0	two.sided	Pearson's product-moment correlation	gene_column and miRNA_column	-0.875046708	-0.260860965	mark2b	99.875	2409	0	1	2203	4608	1	2409	0	4429	mark2b	MAP/microtubule affinity-regulating kinase 2b [Source:ZFIN;Acc:ZDB-GENE-080215-4]
ENSDLAG00005009372	ENSDLAT00005069261	miR-724-5p	7mer-1a	-0.10199999999999999	61	.AGUGUCUAACAACAUCUUUAAAG	................|E||E|..	.UUGUCAGCGUUUAAGGGAAAUU.	miR-724-5p	-13.30620976	14	2.46E-09	-0.962664404	0	two.sided	Pearson's product-moment correlation	gene_column and miRNA_column	-0.98725415	-0.893185113	LOC127373376	100	3951	0	0	811	4761	1	3951	0	7297	ENSDLAG00005009372
ENSDLAG00005009415	ENSDLAT00005026983	miR-724-5p	7mer-m8	4.2999999999999997E-2	8	AAUCCUAACACUGGUCCUUUAAG	...............||E||E|.	.UUGUCAGCGUUUAAGGGAAAUU	miR-724-5p	-15.026594	14	4.97E-10	-0.970369855	0	two.sided	Pearson's product-moment correlation	gene_column and miRNA_column	-0.989910772	-0.91460605	hdlbpb	99.974	3920	1	0	294	4213	20	3939	0	7234	hdlbpb	high density lipoprotein binding protein b [Source:ZFIN;Acc:ZDB-GENE-030131-6822]
ENSDLAG00005009418	ENSDLAT00005024492	miR-724-5p	7mer-1a	-5.5E-2	39	..UACUGAGGGGGAAGGCUUUAAAA	.................|E||E|..	..UUGUCAGCGUUUAAGGGAAAUU.	miR-724-5p	-3.313049486	14	0.00512741	-0.662924239	0	two.sided	Pearson's product-moment correlation	gene_column and miRNA_column	-0.872058121	-0.249065631	slc4a2b	99.403	3684	1	3	753	4427	1	3672	0	6661	slc4a2b	solute carrier family 4 member 2b [Source:ZFIN;Acc:ZDB-GENE-030429-14]
ENSDLAG00005009456	ENSDLAT00005021828	miR-724-5p	8mer-1a	-0.33400000000000002	97	..UACGGGUAUUUCAAGCCUUUAAA	.................||E||E|.	...UUGUCAGCGUUUAAGGGAAAUU	miR-724-5p	-11.93042203	14	1.01E-08	-0.954174354	0	two.sided	Pearson's product-moment correlation	gene_column and miRNA_column	-0.984311068	-0.869942557	slc25a34	96.124	903	14	15	23	910	62	958	0	1454	slc25a34	solute carrier family 25 member 34 [Source:NCBI gene;Acc:393552]
ENSDLAG00005009461	ENSDLAT00005022063	miR-724-5p	7mer-1a	-0.124	72	.ACUUCAAUAAACUUACUUUAAAA	................|E||E|..	.UUGUCAGCGUUUAAGGGAAAUU.	miR-724-5p	-7.273404696	14	4.07E-06	-0.889235623	0	two.sided	Pearson's product-moment correlation	gene_column and miRNA_column	-0.961231309	-0.703736544	cutc	100	756	0	0	40	795	1	756	0	1397	cutc
ENSDLAG00005009481	ENSDLAT00005021856	miR-724-5p	7mer-1a	-9.2999999999999999E-2	57	..AAAACCCAAAGAUAGCUUUAAAA	........||||.....|E||E|..	UUGUCAGCGUUUAAG--GGAAAUU.	miR-724-5p	-12.19495754	14	7.60E-09	-0.956013098	0	two.sided	Pearson's product-moment correlation	gene_column and miRNA_column	-0.984949896	-0.874944797	vps33a	100	1803	0	0	436	2238	1	1803	0	3330	vps33a
ENSDLAG00005009496	ENSDLAT00005022277	miR-724-5p	7mer-m8	-2.9000000000000001E-2	29	AUGUUACACACUGGACCUUUAAU	...............||E||E|.	.UUGUCAGCGUUUAAGGGAAAUU	miR-724-5p	-5.294992787	14	0.000113194	-0.816675977	0	two.sided	Pearson's product-moment correlation	gene_column and miRNA_column	-0.934191834	-0.539292958	wdr91	97.348	1320	19	10	591	1905	930	2238	0	2230	wdr91
ENSDLAG00005009517	ENSDLAT00005021911	miR-724-5p	7mer-1a	-0.111	66	UUGAGAUGUGUUGUUCUUUAAAA	...............|E||E|..	UUGUCAGCGUUUAAGGGAAAUU.	miR-724-5p	-12.97603553	14	3.41E-09	-0.96085178	0	two.sided	Pearson's product-moment correlation	gene_column and miRNA_column	-0.986627212	-0.888191469	LOC127369445	99.972	7022	0	1	83	7104	1	7020	0	12955	usf3	upstream transcription factor family member 3 [Source:ZFIN;Acc:ZDB-GENE-111109-1]
ENSDLAG00005009524	ENSDLAT00005021932	miR-724-5p	7mer-1a	-4.2000000000000003E-2	34	...UGUCCCAAUUCUUAACUUUAAAC	..................|E||E|..	...UUGUCAGCGUUUAAGGGAAAUU.	miR-724-5p	-2.179709608	14	0.046846375	-0.50336715	0	two.sided	Pearson's product-moment correlation	gene_column and miRNA_column	-0.799563879	-0.010209251	paqr3a	100	1044	0	0	1010	2053	1	1044	0	1929	paqr3a	progestin and adipoQ receptor family member IIIa [Source:ZFIN;Acc:ZDB-GENE-040426-1667]
ENSDLAG00005009525	ENSDLAT00005021977	miR-724-5p	7mer-m8	-0.121	70	..AAAUACCAAUGUUACCCUUUAAC	.................||E||E|.	...UUGUCAGCGUUUAAGGGAAAUU	miR-724-5p	-8.362127047	14	8.15E-07	-0.91278953	0	two.sided	Pearson's product-moment correlation	gene_column and miRNA_column	-0.969720796	-0.761762335	trim45	100	1767	0	0	809	2575	1	1767	0	3264	trim45	tripartite motif containing 45 [Source:ZFIN;Acc:ZDB-GENE-070912-389]
ENSDLAG00005009527	ENSDLAT00005022876	miR-724-5p	7mer-1a	-6.2E-2	42	...CACAGCACACACAGACUUUAAAG	..................|E||E|..	...UUGUCAGCGUUUAAGGGAAAUU.	miR-724-5p	-4.770969815	14	0.000298424	-0.78687582	0	two.sided	Pearson's product-moment correlation	gene_column and miRNA_column	-0.922681394	-0.477374483	ppp6r3	99.356	2796	0	1	612	3389	1	2796	0	5048	ppp6r3	protein phosphatase 6, regulatory subunit 3 [Source:ZFIN;Acc:ZDB-GENE-030131-3251]
ENSDLAG00005009546	ENSDLAT00005022068	miR-724-5p	7mer-1a	-0.11899999999999999	70	UAAUGUGUGACUGUGCUUUAAAU	...............|E||E|..	UUGUCAGCGUUUAAGGGAAAUU.	miR-724-5p	-8.431742496	14	7.39E-07	-0.914044094	0	two.sided	Pearson's product-moment correlation	gene_column and miRNA_column	-0.97016915	-0.764922489	gcna	100	1822	0	0	470	2291	45	1866	0	3365	gcna	germ cell nuclear acidic peptidase [Source:ZFIN;Acc:ZDB-GENE-050320-153]
ENSDLAG00005009591	ENSDLAT00005022681	miR-724-5p	7mer-1a	-9.0999999999999998E-2	56	.CUCCAGCUCCAAUAUCUUUAAAA	................|E||E|..	.UUGUCAGCGUUUAAGGGAAAUU.	miR-724-5p	-5.254218527	14	0.000121907	-0.814565308	0	two.sided	Pearson's product-moment correlation	gene_column and miRNA_column	-0.93338455	-0.534806467	d2hgdh	100	1614	0	0	306	1919	1	1614	0	2981	d2hgdh	D-2-hydroxyglutarate dehydrogenase [Source:NCBI gene;Acc:565889]
ENSDLAG00005009617	ENSDLAT00005022203	miR-724-5p	7mer-m8	-0.12	70	.ACAAGGAAAUCCCCACCUUUAAU	................||E||E|.	..UUGUCAGCGUUUAAGGGAAAUU	miR-724-5p	-11.61428769	14	1.42E-08	-0.951825568	0	two.sided	Pearson's product-moment correlation	gene_column and miRNA_column	-0.983493887	-0.863577874	slc48a1a	100	435	0	0	1059	1493	1	435	0	804	slc48a1a	solute carrier family 48 member 1a [Source:NCBI gene;Acc:436697]
ENSDLAG00005009633	ENSDLAT00005022278	miR-724-5p	8mer-1a	-0.17499999999999999	86	AGCAUUUUAUCCCUACCUUUAAA	...............||E||E|.	.UUGUCAGCGUUUAAGGGAAAUU	miR-724-5p	-4.940018673	14	0.00021745	-0.797152805	0	two.sided	Pearson's product-moment correlation	gene_column and miRNA_column	-0.92667846	-0.49838624	stk40	100	1311	0	0	351	1661	1	1311	0	2422	stk40	serine/threonine kinase 40 [Source:ZFIN;Acc:ZDB-GENE-030131-4831]
ENSDLAG00005009647	ENSDLAT00005022286	miR-724-5p	7mer-m8	-0.06	41	.UUGGAAAGAAAUUGCCCUUUAAU	.........|||||..||E||E|.	UUGUCAGCGUUUAA--GGGAAAUU	miR-724-5p	-4.829474239	14	0.000267353	-0.79050897	0	two.sided	Pearson's product-moment correlation	gene_column and miRNA_column	-0.924097792	-0.484762395	tmem205	100	567	0	0	313	879	1	567	0	1048	tmem205	transmembrane protein 205 [Source:NCBI gene;Acc:791204]
ENSDLAG00005009671	ENSDLAT00005022379	miR-724-5p	7mer-1a	-0.151	81	CAAGUUUUUAAAUGUCUUUAAAU	...............|E||E|..	UUGUCAGCGUUUAAGGGAAAUU.	miR-724-5p	-15.37797423	14	3.66E-10	-0.971652088	0	two.sided	Pearson's product-moment correlation	gene_column and miRNA_column	-0.99035152	-0.918201258	LOC127373163	100	1674	0	0	377	2050	1	1674	0	3092	ENSDLAG00005009671
ENSDLAG00005009695	ENSDLAT00005030618	miR-724-5p	7mer-1a	4.3999999999999997E-2	7	..CAUGUUGGUGCUUGGCUUUAAAA	.................|E||E|..	..UUGUCAGCGUUUAAGGGAAAUU.	miR-724-5p	-19.31837299	14	1.72E-11	-0.981755026	0	two.sided	Pearson's product-moment correlation	gene_column and miRNA_column	-0.993811069	-0.946839973	htt	100	9546	0	0	739	10284	1	9546	0	17629	htt	huntingtin [Source:ZFIN;Acc:ZDB-GENE-990415-131]
ENSDLAG00005009761	ENSDLAT00005022246	miR-724-5p	7mer-1a	-4.3999999999999997E-2	35	..GGGUCUAACUGAACACUUUAAAC	.................|E||E|..	..UUGUCAGCGUUUAAGGGAAAUU.	miR-724-5p	-6.548868598	14	1.29E-05	-0.868274738	0	two.sided	Pearson's product-moment correlation	gene_column and miRNA_column	-0.953559874	-0.654099214	LOC127374438	100	2055	0	0	468	2522	1	2055	0	3795	ENSDLAG00005009761	ecto-NOX disulfide-thiol exchanger 2 [Source:ZFIN;Acc:ZDB-GENE-140106-157]
ENSDLAG00005009769	ENSDLAT00005022580	miR-724-5p	7mer-1a	-2.9999999999999901E-3	22	....CUUACCCCAUCGCGUCUUUAAAC	...................|E||E|..	....UUGUCAGCGUUUAAGGGAAAUU.	miR-724-5p	-11.92409064	14	1.01E-08	-0.954128975	0	two.sided	Pearson's product-moment correlation	gene_column and miRNA_column	-0.984295292	-0.869819323	LOC127367392	100	1299	0	0	1252	2550	1	1299	0	2399	CIART	circadian associated repressor of transcription [Source:HGNC Symbol;Acc:HGNC:25200]
ENSDLAG00005009785	ENSDLAT00005071833	miR-724-5p	8mer-1a	-0.224	91	.UCAUAUACAAAAACUCCUUUAAA	........||||....||E||E|.	UUGUCAGCGUUUAA--GGGAAAUU	miR-724-5p	-6.107910745	14	2.71E-05	-0.852719463	0	two.sided	Pearson's product-moment correlation	gene_column and miRNA_column	-0.947794394	-0.618417873	tom1l2	99.432	1584	0	1	3354	4937	1	1575	0	2867	TOM1L2	target of myb1 like 2 membrane trafficking protein [Source:ZFIN;Acc:ZDB-GENE-061013-3]
ENSDLAG00005009788	ENSDLAT00005022990	miR-724-5p	7mer-1a	-8.0000000000000106E-3	24	..AAAACAAAAGAAAAUCUUUAAAG	.................|E||E|..	..UUGUCAGCGUUUAAGGGAAAUU.	miR-724-5p	-9.524138685	14	1.70E-07	-0.930750447	0	two.sided	Pearson's product-moment correlation	gene_column and miRNA_column	-0.976103252	-0.807700172	srp72	99.104	2009	11	5	261	2264	1	2007	0	3603	srp72	signal recognition particle 72 [Source:ZFIN;Acc:ZDB-GENE-030131-5546]
ENSDLAG00005009795	ENSDLAT00005022689	miR-724-5p	7mer-1a	-0.106	63	AUAUCUACAGCAACA--CUUUAAAG	.........||||....|E||E|..	..UUGUCAGCGUUUAAGGGAAAUU.	miR-724-5p	-20.05744993	14	1.03E-11	-0.983041459	0	two.sided	Pearson's product-moment correlation	gene_column and miRNA_column	-0.994249911	-0.95052677	si:ch211-114c17.1	100	2184	0	0	793	2976	1	2184	0	4034	si:ch211-114c17.1	si:ch211-114c17.1 [Source:ZFIN;Acc:ZDB-GENE-140106-201]
ENSDLAG00005009805	ENSDLAT00005023233	miR-724-5p	7mer-m8	-6.3E-2	43	.UUUUUUUUCUUCUGCCCUUUAAU	................||E||E|.	..UUGUCAGCGUUUAAGGGAAAUU	miR-724-5p	-2.403138967	14	0.030683876	-0.540405543	0	two.sided	Pearson's product-moment correlation	gene_column and miRNA_column	-0.817198247	-0.061056015	LOC127379402	99.05	2946	4	8	688	3627	1	2928	0	5264	BICC1	BicC family RNA binding protein 1 [Source:HGNC Symbol;Acc:HGNC:19351]
ENSDLAG00005009811	ENSDLAT00005023113	miR-724-5p	7mer-m8	-6.3E-2	43	.AAAAGCAGAAAUAUUCCUUUAAC	................||E||E|.	..UUGUCAGCGUUUAAGGGAAAUU	miR-724-5p	-6.524106966	14	1.35E-05	-0.867463329	0	two.sided	Pearson's product-moment correlation	gene_column and miRNA_column	-0.953260666	-0.652214106	LOC127353751	99.08	1305	0	1	547	1851	1	1293	0	2333	Sep-15	septin 15 [Source:ZFIN;Acc:ZDB-GENE-061103-265]
ENSDLAG00005009819	ENSDLAT00005022783	miR-724-5p	7mer-1a	-3.6999999999999998E-2	32	..UAGAAUAGAUUGGUGCUUUAAAU	.................|E||E|..	..UUGUCAGCGUUUAAGGGAAAUU.	miR-724-5p	-13.51404698	14	2.01E-09	-0.963742752	0	two.sided	Pearson's product-moment correlation	gene_column and miRNA_column	-0.987626761	-0.896164033	ddx24	100	2784	0	0	427	3210	1	2784	0	5142	ddx24	DEAD (Asp-Glu-Ala-Asp) box helicase 24 [Source:ZFIN;Acc:ZDB-GENE-100716-4]
ENSDLAG00005009825	ENSDLAT00005023223	miR-724-5p	7mer-1a	-0.113	67	..GUUGUGAAGACAAUGCUUUAAAU	.................|E||E|..	..UUGUCAGCGUUUAAGGGAAAUU.	miR-724-5p	-2.185333505	14	0.046356197	-0.50433587	0	two.sided	Pearson's product-moment correlation	gene_column and miRNA_column	-0.800031693	-0.011507417	itga8	100	3171	0	0	3527	6697	1	3171	0	5856	itga8	integrin, alpha 8 [Source:ZFIN;Acc:ZDB-GENE-080220-48]
ENSDLAG00005009844	ENSDLAT00005076520	miR-724-5p	8mer-1a	-0.32400000000000001	97	UGACGUCUUUAUAUUCCUUUAAA	...............||E||E|.	.UUGUCAGCGUUUAAGGGAAAUU	miR-724-5p	-11.56521455	14	1.50E-08	-0.951445233	0	two.sided	Pearson's product-moment correlation	gene_column and miRNA_column	-0.983361441	-0.862549893	brap	99.833	1794	0	1	424	2214	1	1794	0	3293	brap
ENSDLAG00005009908	ENSDLAT00005024274	miR-724-5p	7mer-1a	4.2999999999999997E-2	8	...UUCUGUGGUCGGGGACUUUAAAG	..................|E||E|..	...UUGUCAGCGUUUAAGGGAAAUU.	miR-724-5p	-7.169182627	14	4.79E-06	-0.886523259	0	two.sided	Pearson's product-moment correlation	gene_column and miRNA_column	-0.960244854	-0.69720976	ppp5c	100	1476	0	0	158	1633	1	1476	0	2726	ppp5c	protein phosphatase 5, catalytic subunit [Source:ZFIN;Acc:ZDB-GENE-050327-75]
ENSDLAG00005009915	ENSDLAT00005074850	miR-724-5p	7mer-1a	-0.06	41	.ACUGUUAACUUUAAGCUUUAAAU	................|E||E|..	.UUGUCAGCGUUUAAGGGAAAUU.	miR-724-5p	-12.76469574	14	4.22E-09	-0.959622841	0	two.sided	Pearson's product-moment correlation	gene_column and miRNA_column	-0.98620172	-0.884815566	gdap2	100	1488	0	0	399	1886	1	1488	0	2748	gdap2	ganglioside induced differentiation associated protein 2 [Source:NCBI gene;Acc:447824]
ENSDLAG00005009939	ENSDLAT00005023013	miR-724-5p	7mer-1a	-5.5E-2	39	...CUCCACAAACAGAAACUUUAAAG	..................|E||E|..	...UUGUCAGCGUUUAAGGGAAAUU.	miR-724-5p	-11.61598797	14	1.42E-08	-0.951838667	0	two.sided	Pearson's product-moment correlation	gene_column and miRNA_column	-0.983498448	-0.863613293	camlg	100	873	0	0	418	1290	1	873	0	1613	camlg	calcium modulating ligand [Source:ZFIN;Acc:ZDB-GENE-040426-2407]
ENSDLAG00005009956	ENSDLAT00005070825	miR-724-5p	7mer-1a	-8.3000000000000004E-2	52	...GCGUUCAACUUUUAGCUUUAAAU	..................|E||E|..	...UUGUCAGCGUUUAAGGGAAAUU.	miR-724-5p	-16.33899924	14	1.63E-10	-0.974767335	0	two.sided	Pearson's product-moment correlation	gene_column and miRNA_column	-0.991420765	-0.926972833	mtss1	100	2610	0	0	922	3531	1	2610	0	4820	mtss1	MTSS I-BAR domain containing 1 [Source:ZFIN;Acc:ZDB-GENE-081105-141]
ENSDLAG00005010066	ENSDLAT00005023417	miR-724-5p	7mer-1a	-8.7999999999999995E-2	54	.AUGGAUUCUCACAUGCUUUAAAU	................|E||E|..	.UUGUCAGCGUUUAAGGGAAAUU.	miR-724-5p	-14.03176946	14	1.23E-09	-0.966237473	0	two.sided	Pearson's product-moment correlation	gene_column and miRNA_column	-0.98848775	-0.903079093	eif2b4	100	1588	0	0	1049	2636	21	1608	0	2933	eif2b4	eukaryotic translation initiation factor 2B, subunit 4 delta [Source:ZFIN;Acc:ZDB-GENE-030131-955]
ENSDLAG00005010078	ENSDLAT00005023390	miR-724-5p	7mer-m8	-9.1999999999999998E-2	56	.UUUAUUUUUUUUUACCCUUUAAC	................||E||E|.	..UUGUCAGCGUUUAAGGGAAAUU	miR-724-5p	-5.303988745	14	0.00011136	-0.817137285	0	two.sided	Pearson's product-moment correlation	gene_column and miRNA_column	-0.934368114	-0.540275626	LOC127349845	98.103	1107	0	1	745	1851	1	1086	0	1908	ENSDLAG00005010078
ENSDLAG00005010112	ENSDLAT00005023856	miR-724-5p	7mer-1a	-0.108	64	..GCUGAAGAAGUGACUCUUUAAAG	.................|E||E|..	..UUGUCAGCGUUUAAGGGAAAUU.	miR-724-5p	-6.187772694	14	2.36E-05	-0.855718914	0	two.sided	Pearson's product-moment correlation	gene_column and miRNA_column	-0.948910983	-0.625223772	prmt7	97.386	2066	11	15	184	2214	1	2058	0	3476	prmt7	protein arginine methyltransferase 7 [Source:NCBI gene;Acc:393475]
ENSDLAG00005010117	ENSDLAT00005082311	miR-724-5p	7mer-m8	-7.6999999999999999E-2	49	UCAAAUAAUCAGAAUCCUUUAAG	...............||E||E|.	.UUGUCAGCGUUUAAGGGAAAUU	miR-724-5p	-9.169720601	14	2.70E-07	-0.925885995	0	two.sided	Pearson's product-moment correlation	gene_column and miRNA_column	-0.974382349	-0.79510929	naa25	100	2952	0	0	419	3370	1	2952	0	5452	naa25
ENSDLAG00005010131	ENSDLAT00005023512	miR-724-5p	7mer-1a	-0.13300000000000001	75	.UGUUUGGCAUUUUUGCUUUAAAG	.......|||......|E||E|..	UUGUCAGCGUUUAAG-GGAAAUU.	miR-724-5p	-13.74854505	14	1.60E-09	-0.96490524	0	two.sided	Pearson's product-moment correlation	gene_column and miRNA_column	-0.988028143	-0.899382228	nme6	100	591	0	0	375	965	1	591	0	1092	nme6	NME/NM23 nucleoside diphosphate kinase 6 [Source:NCBI gene;Acc:58120]
ENSDLAG00005010147	ENSDLAT00005023640	miR-724-5p	7mer-m8	-0.17399999999999999	85	GAUCAAAGAGCAAAC-CCUUUAAU	.........|||||..||E||E|.	..UUGUCAGCGUUUAAGGGAAAUU	miR-724-5p	-2.339783236	14	0.034630944	-0.530202184	0	two.sided	Pearson's product-moment correlation	gene_column and miRNA_column	-0.812391493	-0.046795958	fez2b	100	1194	0	0	319	1512	1	1194	0	2206	si:ch211-57i17.1	si:ch211-57i17.1 [Source:ZFIN;Acc:ZDB-GENE-041014-259]
ENSDLAG00005010197	ENSDLAT00005023876	miR-724-5p	7mer-1a	-0.1	60	AAACUACGGCUGGGACUUUAAAU	...............|E||E|..	UUGUCAGCGUUUAAGGGAAAUU.	miR-724-5p	-11.59086831	14	1.46E-08	-0.951644605	0	two.sided	Pearson's product-moment correlation	gene_column and miRNA_column	-0.983430874	-0.86308867	kdm4ab	100	3561	0	0	248	3808	1	3561	0	6577	kdm4ab	lysine (K)-specific demethylase 4A, genome duplicate b [Source:ZFIN;Acc:ZDB-GENE-030131-6279]
ENSDLAG00005010225	ENSDLAT00005023787	miR-724-5p	7mer-m8	-0.10299999999999999	62	.UUUGAUGGAAGUUAUCCUUUAAC	................||E||E|.	..UUGUCAGCGUUUAAGGGAAAUU	miR-724-5p	-2.964011172	14	0.010257386	-0.620943189	0	two.sided	Pearson's product-moment correlation	gene_column and miRNA_column	-0.853834209	-0.180928541	dennd3a	100	3813	0	0	231	4043	1	3813	0	7042	dennd3a
ENSDLAG00005010247	ENSDLAT00005025842	miR-724-5p	7mer-m8	-3.3000000000000002E-2	31	AGUGCCCUGCAGACGCCUUUAAC	........|||....||E||E|.	.UUGUCAGCGUUUAAGGGAAAUU	miR-724-5p	-3.798482875	14	0.001956662	-0.712415587	0	two.sided	Pearson's product-moment correlation	gene_column and miRNA_column	-0.892822319	-0.335023043	chd1l	100	3054	0	0	130	3183	1	3054	0	5640	chd1l	chromodomain helicase DNA binding protein 1-like [Source:NCBI gene;Acc:393283]
ENSDLAG00005010250	ENSDLAT00005024527	miR-724-5p	7mer-1a	-0.13600000000000001	77	..GCUAACCAAAAAACACUUUAAAA	........||||.....|E||E|..	UUGUCAGCGUUUAAG--GGAAAUU.	miR-724-5p	-4.292816347	14	0.000743811	-0.753842128	0	two.sided	Pearson's product-moment correlation	gene_column and miRNA_column	-0.909632679	-0.412150763	lrrfip2	100	2268	0	0	342	2609	1	2268	0	4189	lrrfip2	leucine rich repeat (in FLII) interacting protein 2 [Source:ZFIN;Acc:ZDB-GENE-030131-7781]
ENSDLAG00005010251	ENSDLAT00005023913	miR-724-5p	7mer-1a	8.1000000000000003E-2	1	..CAGUUCUUCCGGAGUCUUUAAAC	.................|E||E|..	..UUGUCAGCGUUUAAGGGAAAUU.	miR-724-5p	-10.80594308	14	3.55E-08	-0.944955291	0	two.sided	Pearson's product-moment correlation	gene_column and miRNA_column	-0.981096168	-0.84512102	med12	100	6540	0	0	242	6781	1	6540	0	12078	med12	mediator complex subunit 12 [Source:NCBI gene;Acc:566632]
ENSDLAG00005010256	ENSDLAT00005023840	miR-724-5p	7mer-1a	-7.4999999999999997E-2	48	..GAGCCCCAUAAUGUGCUUUAAAU	.................|E||E|..	..UUGUCAGCGUUUAAGGGAAAUU.	miR-724-5p	-11.07075778	14	2.61E-08	-0.947355382	0	two.sided	Pearson's product-moment correlation	gene_column and miRNA_column	-0.98193506	-0.851541878	st8sia2	100	1143	0	0	719	1861	1	1143	0	2111	st8sia2	ST8 alpha-N-acetyl-neuraminide alpha-2,8-sialyltransferase 2 [Source:ZFIN;Acc:ZDB-GENE-020919-4]
ENSDLAG00005010286	ENSDLAT00005024316	miR-724-5p	7mer-m8	-0.158	83	UUGGAAUGUGGAUGUCCUUUAAC	...............||E||E|.	.UUGUCAGCGUUUAAGGGAAAUU	miR-724-5p	-2.815579441	14	0.013751956	-0.601275279	0	two.sided	Pearson's product-moment correlation	gene_column and miRNA_column	-0.845095396	-0.150396403	tube1	100	1425	0	0	357	1781	1	1425	0	2632	tube1	tubulin, epsilon 1 [Source:ZFIN;Acc:ZDB-GENE-040426-1174]
ENSDLAG00005010302	ENSDLAT00005024019	miR-724-5p	7mer-1a	-5.0999999999999997E-2	37	.UCACUUUCAUUCAAGCUUUAAAG	................|E||E|..	.UUGUCAGCGUUUAAGGGAAAUU.	miR-724-5p	-9.110851122	14	2.92E-07	-0.925030498	0	two.sided	Pearson's product-moment correlation	gene_column and miRNA_column	-0.974079111	-0.792906565	LOC127359774	100	2208	0	0	90	2297	1	2208	0	4078	ENSDLAG00005010302
ENSDLAG00005010312	ENSDLAT00005024060	miR-724-5p	7mer-1a	-0.106	63	..CAUUAGCUGGAGAGGCUUUAAAU	.................|E||E|..	..UUGUCAGCGUUUAAGGGAAAUU.	miR-724-5p	-11.61171707	14	1.43E-08	-0.951805753	0	two.sided	Pearson's product-moment correlation	gene_column and miRNA_column	-0.983486988	-0.8635243	mrpl1	100	975	0	0	581	1555	1	975	0	1801	mrpl1	mitochondrial ribosomal protein L1 [Source:ZFIN;Acc:ZDB-GENE-060526-311]
ENSDLAG00005010335	ENSDLAT00005024054	miR-724-5p	7mer-m8	-0.186	87	....AUCCUGUUUGUAGCACCUUUAAG	...................||E||E|.	.....UUGUCAGCGUUUAAGGGAAAUU	miR-724-5p	-7.966444887	14	1.44E-06	-0.905136154	0	two.sided	Pearson's product-moment correlation	gene_column and miRNA_column	-0.966977314	-0.742638449	tmem41b	100	852	0	0	664	1515	1	852	0	1574	tmem41b	transmembrane protein 41B [Source:NCBI gene;Acc:561208]
ENSDLAG00005010399	ENSDLAT00005025243	miR-724-5p	7mer-m8	-0.185	87	UAUUGCCCGUCUUAUCCUUUAAC	...............||E||E|.	.UUGUCAGCGUUUAAGGGAAAUU	miR-724-5p	-4.197818331	14	0.000894328	-0.746502349	0	two.sided	Pearson's product-moment correlation	gene_column and miRNA_column	-0.906691024	-0.398119066	map2k4b	100	1244	0	0	740	1983	1	1244	0	2298	map2k4b	mitogen-activated protein kinase kinase 4b [Source:ZFIN;Acc:ZDB-GENE-080721-13]
ENSDLAG00005010424	ENSDLAT00005025100	miR-724-5p	7mer-1a	-4.5999999999999999E-2	35	.UAUGAAACAUUAAAACUUUAAAG	................|E||E|..	.UUGUCAGCGUUUAAGGGAAAUU.	miR-724-5p	-2.544928523	14	0.023345842	-0.562400913	0	two.sided	Pearson's product-moment correlation	gene_column and miRNA_column	-0.827430831	-0.092476717	acsl4a	99.166	2157	0	1	544	2700	1	2139	0	3868	acsl4a	acyl-CoA synthetase long chain family member 4a [Source:ZFIN;Acc:ZDB-GENE-040426-1565]
ENSDLAG00005010453	ENSDLAT00005084740	miR-724-5p	7mer-1a	-7.3999999999999996E-2	47	..ACACACCUUAUUCCUCUUUAAAU	.................|E||E|..	..UUGUCAGCGUUUAAGGGAAAUU.	miR-724-5p	-10.4470768	14	5.42E-08	-0.941440159	0	two.sided	Pearson's product-moment correlation	gene_column and miRNA_column	-0.979865084	-0.835768847	adcyap1r1b	100	1557	0	0	83	1639	1	1557	0	2876	adcyap1r1a	adenylate cyclase activating polypeptide 1a (pituitary) receptor type I [Source:ZFIN;Acc:ZDB-GENE-050315-1]
ENSDLAG00005010459	ENSDLAT00005024390	miR-724-5p	7mer-1a	-0.14199999999999999	78	...CAACGCUCUUUUAAACUUUAAAA	..................|E||E|..	...UUGUCAGCGUUUAAGGGAAAUU.	miR-724-5p	-3.150019765	14	0.00709136	-0.644034106	0	two.sided	Pearson's product-moment correlation	gene_column and miRNA_column	-0.86392909	-0.217890598	LOC127377124	100	576	0	0	484	1059	1	576	0	1064	ENSDLAG00005010459
ENSDLAG00005010461	ENSDLAT00005086241	miR-724-5p	7mer-m8	-0.17699999999999999	86	.UGGGUCACCUCUUAUCCUUUAAU	................||E||E|.	..UUGUCAGCGUUUAAGGGAAAUU	miR-724-5p	-14.22969026	14	1.02E-09	-0.967124666	0	two.sided	Pearson's product-moment correlation	gene_column and miRNA_column	-0.988793594	-0.905546199	coro2aa	100	1584	0	0	1667	3250	1	1584	0	2926	coro2a	coronin, actin binding protein, 2A [Source:ZFIN;Acc:ZDB-GENE-030131-2258]
ENSDLAG00005010485	ENSDLAT00005071270	miR-724-5p	7mer-1a	3.00000000000001E-3	21	.UGUAUAGCAUUUUUUCUUUAAAA	.......|||......|E||E|..	UUGUCAGCGUUUAAG-GGAAAUU.	miR-724-5p	-10.00685444	14	9.26E-08	-0.93666458	0	two.sided	Pearson's product-moment correlation	gene_column and miRNA_column	-0.978187868	-0.823160673	stk24a	100	1302	0	0	668	1969	1	1302	0	2405	stk24a	serine/threonine kinase 24 [Source:HGNC Symbol;Acc:HGNC:11403]
ENSDLAG00005010503	ENSDLAT00005011820	miR-724-5p	7mer-1a	-0.09	55	.GAGUAACCUUAUUCUCUUUAAAG	................|E||E|..	.UUGUCAGCGUUUAAGGGAAAUU.	miR-724-5p	-3.0824617	14	0.008110004	-0.635842056	0	two.sided	Pearson's product-moment correlation	gene_column and miRNA_column	-0.860367803	-0.204636012	LOC127377803	100	1529	0	0	235	1763	17	1545	0	2824	ENSDLAG00005010503
ENSDLAG00005010508	ENSDLAT00005024419	miR-724-5p	8mer-1a	-0.30099999999999999	96	..AUAAAAAGUGUACACCCUUUAAA	.................||E||E|.	...UUGUCAGCGUUUAAGGGAAAUU	miR-724-5p	-5.086331579	14	0.000165818	-0.80552192	0	two.sided	Pearson's product-moment correlation	gene_column and miRNA_column	-0.929911989	-0.515760559	nkx6.2	100	855	0	0	778	1632	1	855	0	1580	nkx6.2	NK6 homeobox 2 [Source:ZFIN;Acc:ZDB-GENE-070626-1]
ENSDLAG00005010569	ENSDLAT00005025777	miR-724-5p	8mer-1a	-0.151	81	UGCCUGUGUGUGUCGCCUUUAAA	...............||E||E|.	.UUGUCAGCGUUUAAGGGAAAUU	miR-724-5p	-4.49721238	14	0.000501863	-0.768727083	0	two.sided	Pearson's product-moment correlation	gene_column and miRNA_column	-0.915550721	-0.44111333	qars1	99.317	2341	5	7	216	2555	1	2331	0	4224	qars1	glutaminyl-tRNA synthetase 1 [Source:ZFIN;Acc:ZDB-GENE-040426-1011]
ENSDLAG00005010571	ENSDLAT00005024616	miR-724-5p	7mer-m8	-0.14399999999999999	79	..ACAGGGCACAGUAUGCCUUUAAU	.................||E||E|.	...UUGUCAGCGUUUAAGGGAAAUU	miR-724-5p	-8.709709436	14	5.02E-07	-0.918803801	0	two.sided	Pearson's product-moment correlation	gene_column and miRNA_column	-0.971866678	-0.776977482	abhd17ab	100	957	0	0	851	1807	1	957	0	1768	abhd17ab
ENSDLAG00005010578	ENSDLAT00005024603	miR-724-5p	7mer-1a	-7.8E-2	49	UUUAUAAUGCAGUAA-CUUUAAAA	........|||.....|E||E|..	.UUGUCAGCGUUUAAGGGAAAUU.	miR-724-5p	-8.524632894	14	6.49E-07	-0.915678202	0	two.sided	Pearson's product-moment correlation	gene_column and miRNA_column	-0.970752568	-0.76904948	LOC127358412	100	2598	0	0	357	2954	1	2598	0	4798	zgc:109744	zgc:109744 [Source:ZFIN;Acc:ZDB-GENE-050809-146]
ENSDLAG00005010582	ENSDLAT00005024925	miR-724-5p	7mer-m8	-0.10299999999999999	62	...GGUCCACAGUACGAGCCUUUAAG	..................||E||E|.	....UUGUCAGCGUUUAAGGGAAAUU	miR-724-5p	-12.79238161	14	4.10E-09	-0.959787035	0	two.sided	Pearson's product-moment correlation	gene_column and miRNA_column	-0.986258588	-0.885266153	sf3b3	100	3654	0	0	504	4157	1	3654	0	6748	sf3b3	splicing factor 3b, subunit 3 [Source:NCBI gene;Acc:406824]
ENSDLAG00005010639	ENSDLAT00005024922	miR-724-5p	7mer-1a	5.8999999999999997E-2	3	AUGUUCAACAAUCCACUUUAAAU	...............|E||E|..	UUGUCAGCGUUUAAGGGAAAUU.	miR-724-5p	-3.835355342	14	0.001819335	-0.715796193	0	two.sided	Pearson's product-moment correlation	gene_column and miRNA_column	-0.894213222	-0.341133055	tsc1b	100	3942	0	0	836	4777	1	3942	0	7280	tsc1b	TSC complex subunit 1b [Source:ZFIN;Acc:ZDB-GENE-030131-3404]
ENSDLAG00005010646	ENSDLAT00005028156	miR-724-5p	8mer-1a	-0.30599999999999999	96	.UCAGACUGAACUGAACCUUUAAA	................||E||E|.	..UUGUCAGCGUUUAAGGGAAAUU	miR-724-5p	-6.64573162	14	1.10E-05	-0.871383109	0	two.sided	Pearson's product-moment correlation	gene_column and miRNA_column	-0.954704531	-0.661345452	clasp2	98.428	4581	0	4	1126	5637	1	4578	0	7995	clasp2	cytoplasmic linker associated protein 2 [Source:NCBI gene;Acc:404604]
ENSDLAG00005010655	ENSDLAT00005024807	miR-724-5p	8mer-1a	-0.27800000000000002	94	..CUGGUAAAAAUGUGGCCUUUAAA	.................||E||E|.	...UUGUCAGCGUUUAAGGGAAAUU	miR-724-5p	-15.36046529	14	3.72E-10	-0.971590155	0	two.sided	Pearson's product-moment correlation	gene_column and miRNA_column	-0.99033024	-0.918027403	barx2	100	864	0	0	453	1316	1	864	0	1596	barx2	BARX homeobox 2 [Source:ZFIN;Acc:ZDB-GENE-081120-4]
ENSDLAG00005010661	ENSDLAT00005024839	miR-724-5p	7mer-1a	-0.17699999999999999	86	...NNAAACAAAAUCCAAACUUUAAAA	...................|E||E|..	....UUGUCAGCGUUUAAGGGAAAUU.	miR-724-5p	-15.63774423	14	2.93E-10	-0.972547979	0	two.sided	Pearson's product-moment correlation	gene_column and miRNA_column	-0.990659244	-0.920718453	LOC127352926	100	1200	0	0	74	1273	1	1200	0	2217	ENSDLAG00005010661
ENSDLAG00005010677	ENSDLAT00005024889	miR-724-5p	7mer-1a	-0.13500000000000001	76	..AGGGAGCACAUAUUACUUUAAAU	.......|||.......|E||E|..	UUGUCAGCGUUUAAG--GGAAAUU.	miR-724-5p	-10.50981942	14	5.03E-08	-0.942077874	0	two.sided	Pearson's product-moment correlation	gene_column and miRNA_column	-0.980088645	-0.837460978	lemd1	100	504	0	0	1948	2451	1	504	0	931	zgc:92287	zgc:92287 [Source:ZFIN;Acc:ZDB-GENE-040718-350]
ENSDLAG00005010704	ENSDLAT00005025770	miR-724-5p	7mer-1a	-0.107	64	...UAUUGCUUUUAUGAGCUUUAAAA	..................|E||E|..	...UUGUCAGCGUUUAAGGGAAAUU.	miR-724-5p	-9.620714468	14	1.50E-07	-0.931995887	0	two.sided	Pearson's product-moment correlation	gene_column and miRNA_column	-0.97654294	-0.81094195	rabggta	99.145	1755	6	9	602	2350	1	1752	0	3149	rabggta
ENSDLAG00005010710	ENSDLAT00005025779	miR-724-5p	7mer-1a	-7.5999999999999998E-2	48	...AUCUUGAGAUGCACUCUUUAAAC	..................|E||E|..	...UUGUCAGCGUUUAAGGGAAAUU.	miR-724-5p	-4.83060098	14	0.000266788	-0.790578134	0	two.sided	Pearson's product-moment correlation	gene_column and miRNA_column	-0.92412472	-0.484903462	pm20d1.2	100	1674	0	0	448	2121	1	1674	0	3092	pm20d1.2	peptidase M20 domain containing 1, tandem duplicate 2 [Source:NCBI gene;Acc:768158]
ENSDLAG00005010713	ENSDLAT00005070679	miR-724-5p	7mer-1a	-7.6999999999999999E-2	49	AAAAAAAAACUAUUUCUUUAAAA	...............|E||E|..	UUGUCAGCGUUUAAGGGAAAUU.	miR-724-5p	-15.31997287	14	3.85E-10	-0.971446155	0	two.sided	Pearson's product-moment correlation	gene_column and miRNA_column	-0.990280759	-0.917623256	ppp1cc	98.46	974	8	5	603	1571	1	972	0	1709	PPP1CC	protein phosphatase 1 catalytic subunit gamma [Source:HGNC Symbol;Acc:HGNC:9283]
ENSDLAG00005010724	ENSDLAT00005025146	miR-724-5p	7mer-1a	-4.4999999999999998E-2	35	.GCUUGUUCAGGGCUGCUUUAAAC	................|E||E|..	.UUGUCAGCGUUUAAGGGAAAUU.	miR-724-5p	-11.16696374	14	2.34E-08	-0.948189596	0	two.sided	Pearson's product-moment correlation	gene_column and miRNA_column	-0.982226321	-0.853780365	aars1	99.383	2919	0	1	2368	5286	1	2901	0	5275	aars1	alanyl-tRNA synthetase 1 [Source:ZFIN;Acc:ZDB-GENE-030131-3663]
ENSDLAG00005010755	ENSDLAT00005025055	miR-724-5p	7mer-m8	-0.16300000000000001	84	AUUUGGUGCUUUCUGCCUUUAAU	...............||E||E|.	.UUGUCAGCGUUUAAGGGAAAUU	miR-724-5p	-8.080706176	14	1.22E-06	-0.907441658	0	two.sided	Pearson's product-moment correlation	gene_column and miRNA_column	-0.967805272	-0.748371573	plaub	100	1416	0	0	219	1634	1	1416	0	2615	plaub
ENSDLAG00005010799	ENSDLAT00005025481	miR-724-5p	7mer-1a	-8.5000000000000006E-2	53	.AAGGUGUUAAGUAAACUUUAAAA	................|E||E|..	.UUGUCAGCGUUUAAGGGAAAUU.	miR-724-5p	-15.47953238	14	3.35E-10	-0.972007417	0	two.sided	Pearson's product-moment correlation	gene_column and miRNA_column	-0.990473592	-0.919199113	gart	98.957	2205	1	5	3734	5931	1057	3246	0	3925	gart
ENSDLAG00005010988	ENSDLAT00005074464	miR-724-5p	8mer-1a	-0.23499999999999999	92	.UAUGUCCCCGACUGCCCUUUAAA	................||E||E|.	..UUGUCAGCGUUUAAGGGAAAUU	miR-724-5p	-6.005298777	14	3.23E-05	-0.848737758	0	two.sided	Pearson's product-moment correlation	gene_column and miRNA_column	-0.946308536	-0.609437168	snrka	100	2580	0	0	923	3502	1	2580	0	4765	snrka	SNF related kinase a [Source:ZFIN;Acc:ZDB-GENE-040718-84]
ENSDLAG00005010994	ENSDLAT00005075166	miR-724-5p	7mer-1a	-0.09	55	GUUUGUCCGUUCUGACUUUAAAG	...............|E||E|..	UUGUCAGCGUUUAAGGGAAAUU.	miR-724-5p	-9.537336981	14	1.67E-07	-0.930922589	0	two.sided	Pearson's product-moment correlation	gene_column and miRNA_column	-0.976164047	-0.808147801	LOC127364632	100	2595	0	0	805	3399	1	2595	0	4793	ENSDLAG00005010994
ENSDLAG00005011008	ENSDLAT00005026075	miR-724-5p	7mer-1a	-4.7E-2	36	.CAAGUUUAUUAAGUGCUUUAAAG	................|E||E|..	.UUGUCAGCGUUUAAGGGAAAUU.	miR-724-5p	-15.6703857	14	2.85E-10	-0.972657582	0	two.sided	Pearson's product-moment correlation	gene_column and miRNA_column	-0.990696879	-0.921026703	ints2	100	3636	0	0	17	3652	1	3636	0	6715	ints2	integrator complex subunit 2 [Source:ZFIN;Acc:ZDB-GENE-050522-148]
ENSDLAG00005011035	ENSDLAT00005026334	miR-724-5p	7mer-m8	-7.2999999999999995E-2	47	GUGUACUGGCAUGAACCUUUAAG	........|||....||E||E|.	.UUGUCAGCGUUUAAGGGAAAUU	miR-724-5p	-13.23213264	14	2.64E-09	-0.962268633	0	two.sided	Pearson's product-moment correlation	gene_column and miRNA_column	-0.987117329	-0.892093328	LOC127358611	100	3171	0	0	133	3303	1	3171	0	5856	ENSDLAG00005011035
ENSDLAG00005011040	ENSDLAT00005027730	miR-724-5p	7mer-1a	-0.09	55	AUGUGUAAUGUUGGUCUUUAAAU	...............|E||E|..	UUGUCAGCGUUUAAGGGAAAUU.	miR-724-5p	-12.95184616	14	3.49E-09	-0.960713927	0	two.sided	Pearson's product-moment correlation	gene_column and miRNA_column	-0.986579501	-0.887812393	ano10a	100	2004	0	0	202	2205	1	2004	0	3701	ano10a	anoctamin 10a [Source:NCBI gene;Acc:566425]
ENSDLAG00005011041	ENSDLAT00005028010	miR-724-5p	7mer-1a	-5.0999999999999997E-2	37	..UGUUAGGGAUCAGAUCUUUAAAG	.................|E||E|..	..UUGUCAGCGUUUAAGGGAAAUU.	miR-724-5p	-3.530366789	14	0.003328215	-0.686271988	0	two.sided	Pearson's product-moment correlation	gene_column and miRNA_column	-0.88194844	-0.28881993	ptpa	100	975	0	0	378	1352	1	975	0	1801	ptpa	protein phosphatase 2 phosphatase activator [Source:ZFIN;Acc:ZDB-GENE-040801-11]
ENSDLAG00005011048	ENSDLAT00005025942	miR-724-5p	7mer-m8	-0.06	41	...UCUGGCAUGAACUUCCCUUUAAG	..................||E||E|.	....UUGUCAGCGUUUAAGGGAAAUU	miR-724-5p	-2.682905079	14	0.017843839	-0.582717515	0	two.sided	Pearson's product-moment correlation	gene_column and miRNA_column	-0.836728615	-0.122355257	pot1	100	2406	0	0	6483	8888	1	2406	0	4444	pot1	protection of telomeres 1 homolog [Source:ZFIN;Acc:ZDB-GENE-110324-1]
ENSDLAG00005011049	ENSDLAT00005025896	miR-724-5p	7mer-m8	-0.182	87	.AAACAUGCAGAUAGACCUUUAAC	.......|||......||E||E|.	UUGUCAGCGUUUAA--GGGAAAUU	miR-724-5p	-8.576335981	14	6.04E-07	-0.916568513	0	two.sided	Pearson's product-moment correlation	gene_column and miRNA_column	-0.971070159	-0.771303146	ppil3	100	441	0	0	7	447	148	588	0	815	ppil3
ENSDLAG00005011063	ENSDLAT00005025952	miR-724-5p	7mer-m8	-0.13300000000000001	75	ACUUAACCUCACAGACCUUUAAC	...............||E||E|.	.UUGUCAGCGUUUAAGGGAAAUU	miR-724-5p	-14.07273888	14	1.18E-09	-0.966423995	0	two.sided	Pearson's product-moment correlation	gene_column and miRNA_column	-0.988552065	-0.903597426	LOC127372531	100	2433	0	0	2108	4540	1	2433	0	4494	qrich1	glutamine-rich 1 [Source:ZFIN;Acc:ZDB-GENE-030131-8204]
ENSDLAG00005011067	ENSDLAT00005025919	miR-724-5p	7mer-1a	-0.13500000000000001	76	CCUCAUCUUAAAAAGCUUUAAAA	...............|E||E|..	UUGUCAGCGUUUAAGGGAAAUU.	miR-724-5p	-13.50103762	14	2.03E-09	-0.963676607	0	two.sided	Pearson's product-moment correlation	gene_column and miRNA_column	-0.987603913	-0.895981134	ctu1	100	1032	0	0	1207	2238	1	1032	0	1906	ctu1
ENSDLAG00005011070	ENSDLAT00005025908	miR-724-5p	7mer-m8	-0.13300000000000001	75	GUUAUUAGGAAGGAACCUUUAAU	...............||E||E|.	.UUGUCAGCGUUUAAGGGAAAUU	miR-724-5p	-3.960438061	14	0.001422297	-0.726899198	0	two.sided	Pearson's product-moment correlation	gene_column and miRNA_column	-0.898757286	-0.36142554	lrrc8ab	100	2388	0	0	2116	4503	1	2388	0	4410	lrrc8ab
ENSDLAG00005011131	ENSDLAT00005026154	miR-724-5p	8mer-1a	-0.20899999999999999	90	GGAUCAUUUUAAUGACCUUUAAA	...............||E||E|.	.UUGUCAGCGUUUAAGGGAAAUU	miR-724-5p	-10.34052376	14	6.16E-08	-0.940333521	0	two.sided	Pearson's product-moment correlation	gene_column and miRNA_column	-0.979476908	-0.83283722	exd2	100	1938	0	0	696	2633	1	1938	0	3579	exd2
ENSDLAG00005011151	ENSDLAT00005067530	miR-724-5p	7mer-m8	-0.11700000000000001	69	AGUCAGAUUACUUCACCUUUAAU	...............||E||E|.	.UUGUCAGCGUUUAAGGGAAAUU	miR-724-5p	-9.581306802	14	1.58E-07	-0.931491631	0	two.sided	Pearson's product-moment correlation	gene_column and miRNA_column	-0.976364963	-0.809628518	LOC127362230	100	1545	0	0	1	1545	1	1545	0	2854	ENSDLAG00005011151
ENSDLAG00005011153	ENSDLAT00005027247	miR-724-5p	8mer-1a	-0.40699999999999997	99	.AAGUGACAAAAUAUUCCUUUAAA	................||E||E|.	..UUGUCAGCGUUUAAGGGAAAUU	miR-724-5p	-10.60329348	14	4.50E-08	-0.943009354	0	two.sided	Pearson's product-moment correlation	gene_column and miRNA_column	-0.980415015	-0.839936202	kdm2aa	100	3960	0	0	967	4926	1	3960	0	7313	kdm2aa
ENSDLAG00005011166	ENSDLAT00005069949	miR-724-5p	7mer-m8	2.5999999999999999E-2	13	..CAAUUACAGAUUGAGCCUUUAAC	.................||E||E|.	...UUGUCAGCGUUUAAGGGAAAUU	miR-724-5p	-4.936869181	14	0.00021873	-0.796967421	0	two.sided	Pearson's product-moment correlation	gene_column and miRNA_column	-0.926606616	-0.498004081	map2k6	100	1077	0	0	1044	2120	1	1077	0	1989	map2k6	mitogen-activated protein kinase kinase 6 [Source:NCBI gene;Acc:65239]
ENSDLAG00005011180	ENSDLAT00005027411	miR-724-5p	7mer-1a	-0.111	66	..GCCUCCAUGUUGCUACUUUAAAU	.................|E||E|..	..UUGUCAGCGUUUAAGGGAAAUU.	miR-724-5p	-3.056994692	14	0.008530559	-0.632696936	0	two.sided	Pearson's product-moment correlation	gene_column and miRNA_column	-0.858994692	-0.199588931	LOC127378551	98.939	1791	1	6	697	2487	1	1773	0	3186	ENSDLAG00005011180
ENSDLAG00005011187	ENSDLAT00005026189	miR-724-5p	7mer-1a	-9.4E-2	57	.UCCAAUUCUGUAUGUCUUUAAAA	................|E||E|..	.UUGUCAGCGUUUAAGGGAAAUU.	miR-724-5p	-11.73972879	14	1.24E-08	-0.952778192	0	two.sided	Pearson's product-moment correlation	gene_column and miRNA_column	-0.983825477	-0.866155887	LOC127374521	100	1899	0	0	1197	3095	1	1899	0	3507	kcnd2	potassium voltage-gated channel, Shal-related subfamily, member 2 [Source:ZFIN;Acc:ZDB-GENE-041210-70]
ENSDLAG00005011224	ENSDLAT00005027002	miR-724-5p	8mer-1a	-0.14399999999999999	79	.AAAUAUCCAAGUUACCCUUUAAA	................||E||E|.	..UUGUCAGCGUUUAAGGGAAAUU	miR-724-5p	-8.799066799	14	4.45E-07	-0.920253571	0	two.sided	Pearson's product-moment correlation	gene_column and miRNA_column	-0.972382639	-0.78067012	tomm70a	98.792	1739	14	4	1	1734	1	1737	0	3088	tomm70a
ENSDLAG00005011238	ENSDLAT00005082571	miR-724-5p	8mer-1a	-0.35599999999999998	98	AGUUAUUCUUAGUCUCCUUUAAA	...............||E||E|.	.UUGUCAGCGUUUAAGGGAAAUU	miR-724-5p	-12.08640353	14	8.53E-09	-0.955271876	0	two.sided	Pearson's product-moment correlation	gene_column and miRNA_column	-0.984692471	-0.872926243	zmym2	100	4395	0	0	473	4867	1	4395	0	8117	zmym2	zinc finger, MYM-type 2 [Source:ZFIN;Acc:ZDB-GENE-030131-2408]
ENSDLAG00005011259	ENSDLAT00005026381	miR-724-5p	7mer-1a	-4.3999999999999997E-2	35	CAUGCUUGCAGCUUACUUUAAAU	.......|||.....|E||E|..	UUGUCAGCGUUUAAGGGAAAUU.	miR-724-5p	-12.42304119	14	5.99E-09	-0.957512925	0	two.sided	Pearson's product-moment correlation	gene_column and miRNA_column	-0.98547039	-0.879037878	zhx3b	100	3450	0	0	342	3791	1	3450	0	6372	zhx3	zinc fingers and homeoboxes 3 [Source:ZFIN;Acc:ZDB-GENE-031107-1]
ENSDLAG00005011293	ENSDLAT00005027294	miR-724-5p	7mer-m8	-0.20300000000000001	89	AGCGGUUUUCAAAUGCCUUUAAU	.........|||||.||E||E|.	.UUGUCAGCGUUUAAGGGAAAUU	miR-724-5p	-9.446761741	14	1.88E-07	-0.92972865	0	two.sided	Pearson's product-moment correlation	gene_column and miRNA_column	-0.975742241	-0.805046066	ttf2	99.529	2122	1	3	1284	3396	1308	3429	0	3855	ttf2
ENSDLAG00005011294	ENSDLAT00005027620	miR-724-5p	8mer-1a	-0.30199999999999999	96	..UUAUAAUUAUUUAAACCUUUAAA	.................||E||E|.	...UUGUCAGCGUUUAAGGGAAAUU	miR-724-5p	-3.469792187	14	0.003753976	-0.679966468	0	two.sided	Pearson's product-moment correlation	gene_column and miRNA_column	-0.879294241	-0.27794668	plcg1	100	3945	0	0	779	4723	1	3945	0	7286	plcg1	phospholipase C, gamma 1 [Source:ZFIN;Acc:ZDB-GENE-030421-3]
ENSDLAG00005011310	ENSDLAT00005026487	miR-724-5p	7mer-m8	-0.13800000000000001	77	.UCUGUGACCUCACUUCCUUUAAC	................||E||E|.	..UUGUCAGCGUUUAAGGGAAAUU	miR-724-5p	-2.26886727	14	0.039617522	-0.51850162	0	two.sided	Pearson's product-moment correlation	gene_column and miRNA_column	-0.8068318	-0.030682405	LOC127355171	96.364	330	9	1	475	801	352	681	3.93e-152	540	ENSDLAG00005011310
ENSDLAG00005011312	ENSDLAT00005084335	miR-724-5p	7mer-1a	-4.2000000000000003E-2	34	.ACAGUAUCGUGUGGUCUUUAAAU	................|E||E|..	.UUGUCAGCGUUUAAGGGAAAUU.	miR-724-5p	-9.228012219	14	2.50E-07	-0.926719289	0	two.sided	Pearson's product-moment correlation	gene_column and miRNA_column	-0.974677548	-0.797258172	tesk1a	100	2214	0	0	1065	3278	1	2214	0	4089	tesk1a
ENSDLAG00005011327	ENSDLAT00005069792	miR-724-5p	7mer-1a	8.3000000000000004E-2	0	UGCAGUGCUCGAGCACUUUAAAG	...............|E||E|..	UUGUCAGCGUUUAAGGGAAAUU.	miR-724-5p	-15.65897644	14	2.88E-10	-0.972619346	0	two.sided	Pearson's product-moment correlation	gene_column and miRNA_column	-0.99068375	-0.920919159	LOC127366556	100	1179	0	0	1779	2957	1	1179	0	2178	ENSDLAG00005011327
ENSDLAG00005011358	ENSDLAT00005026986	miR-724-5p	7mer-1a	-7.6999999999999999E-2	49	..UUCUCUGUGUCACUUCUUUAAAU	.................|E||E|..	..UUGUCAGCGUUUAAGGGAAAUU.	miR-724-5p	-10.41528772	14	5.63E-08	-0.94111315	0	two.sided	Pearson's product-moment correlation	gene_column and miRNA_column	-0.979750409	-0.834901931	nfrkb	100	3822	0	0	598	4419	1	3822	0	7059	nfrkb	nuclear factor related to kappaB binding protein [Source:ZFIN;Acc:ZDB-GENE-030131-6419]
ENSDLAG00005011386	ENSDLAT00005026676	miR-724-5p	8mer-1a	-0.17699999999999999	86	...UGUGAAAUGUGAGGCCCUUUAAA	..................||E||E|.	....UUGUCAGCGUUUAAGGGAAAUU	miR-724-5p	-8.360025896	14	8.17E-07	-0.912751258	0	two.sided	Pearson's product-moment correlation	gene_column and miRNA_column	-0.969707113	-0.761666043	e4f1	100	2328	0	0	573	2900	1	2328	0	4300	e4f1	E4F transcription factor 1 [Source:NCBI gene;Acc:561158]
ENSDLAG00005011388	ENSDLAT00005080143	miR-724-5p	7mer-1a	5.1999999999999998E-2	5	GAGCAGUCUUUGCUA-CUUUAAAG	...|||||........|E||E|..	.UUGUCAGCGUUUAAGGGAAAUU.	miR-724-5p	-9.621758246	14	1.50E-07	-0.93200917	0	two.sided	Pearson's product-moment correlation	gene_column and miRNA_column	-0.976547628	-0.810976565	LOC127362469	99.581	5016	0	1	112	5106	40	5055	0	9127	ENSDLAG00005011388
ENSDLAG00005011396	ENSDLAT00005026743	miR-724-5p	7mer-1a	-0.11	65	.....AAGCACUUGUUGGAGCUUUAAAA	....................|E||E|..	.....UUGUCAGCGUUUAAGGGAAAUU.	miR-724-5p	-17.10021632	14	8.89E-11	-0.976888268	0	two.sided	Pearson's product-moment correlation	gene_column and miRNA_column	-0.992147459	-0.932974785	piga	100	1461	0	0	544	2004	1	1461	0	2699	piga
ENSDLAG00005011414	ENSDLAT00005026788	miR-724-5p	7mer-1a	-6.9000000000000006E-2	45	.GAUUUAUCAAUUUAUCUUUAAAU	................|E||E|..	.UUGUCAGCGUUUAAGGGAAAUU.	miR-724-5p	-16.01034803	14	2.14E-10	-0.973761615	0	two.sided	Pearson's product-moment correlation	gene_column and miRNA_column	-0.991075816	-0.924135313	uimc1	100	2124	0	0	2406	4529	715	2838	0	3923	uimc1
ENSDLAG00005011430	ENSDLAT00005078029	miR-724-5p	7mer-m8	-0.123	71	.CGCUCAUAUACACCGCCUUUAAU	................||E||E|.	..UUGUCAGCGUUUAAGGGAAAUU	miR-724-5p	-14.41942819	14	8.57E-10	-0.967943272	0	two.sided	Pearson's product-moment correlation	gene_column and miRNA_column	-0.989075634	-0.907826281	htr5ab	100	1041	0	0	800	1840	1	1041	0	1923	htr5ab	5-hydroxytryptamine receptor 5A [Source:HGNC Symbol;Acc:HGNC:5300]
ENSDLAG00005011433	ENSDLAT00005068789	miR-724-5p	7mer-1a	0.04	8	GUACUUCUAUUUGGUCUUUAAAA	...............|E||E|..	UUGUCAGCGUUUAAGGGAAAUU.	miR-724-5p	-9.187336173	14	2.64E-07	-0.926139249	0	two.sided	Pearson's product-moment correlation	gene_column and miRNA_column	-0.974472083	-0.79576203	ddx55	100	1812	0	0	248	2059	1	1812	0	3347	ddx55	DEAD (Asp-Glu-Ala-Asp) box polypeptide 55 [Source:NCBI gene;Acc:286745]
ENSDLAG00005011484	ENSDLAT00005026928	miR-724-5p	7mer-1a	-0.13	74	GUCAUAAUUAUACCACUUUAAAA	...............|E||E|..	UUGUCAGCGUUUAAGGGAAAUU.	miR-724-5p	-3.261421371	14	0.005682112	-0.657073803	0	two.sided	Pearson's product-moment correlation	gene_column and miRNA_column	-0.869552766	-0.239317899	limd2	100	342	0	0	1664	2005	1	342	9.95e-180	632	limd2	LIM domain containing 2 [Source:ZFIN;Acc:ZDB-GENE-120906-1]
ENSDLAG00005011498	ENSDLAT00005085051	miR-724-5p	7mer-m8	-0.17299999999999999	85	.UUCUACAAUAUAAAACCUUUAAU	................||E||E|.	..UUGUCAGCGUUUAAGGGAAAUU	miR-724-5p	-3.185931102	14	0.006602712	-0.648300566	0	two.sided	Pearson's product-moment correlation	gene_column and miRNA_column	-0.865775157	-0.224856471	nploc4	100	1884	0	0	432	2315	1	1884	0	3480	nploc4	NPL4 homolog, ubiquitin recognition factor [Source:ZFIN;Acc:ZDB-GENE-030131-5658]
ENSDLAG00005011547	ENSDLAT00005028227	miR-724-5p	7mer-m8	-0.122	71	...GAUCACUACUCGACUCCUUUAAC	..................||E||E|.	....UUGUCAGCGUUUAAGGGAAAUU	miR-724-5p	-10.27235334	14	6.69E-08	-0.939609499	0	two.sided	Pearson's product-moment correlation	gene_column and miRNA_column	-0.979222784	-0.830922451	tbc1d23	100	2091	0	0	966	3056	1	2091	0	3862	tbc1d23
ENSDLAG00005011557	ENSDLAT00005087280	miR-724-5p	7mer-m8	-0.19900000000000001	89	UGCUCCUUUGAACCACCUUUAAU	...............||E||E|.	.UUGUCAGCGUUUAAGGGAAAUU	miR-724-5p	-8.093923373	14	1.20E-06	-0.907703174	0	two.sided	Pearson's product-moment correlation	gene_column and miRNA_column	-0.967899106	-0.749023393	dnajc16l	100	2430	0	0	933	3362	1	2430	0	4488	dnajc16l	DnaJ (Hsp40) homolog, subfamily C, member 16 like [Source:ZFIN;Acc:ZDB-GENE-130530-696]
ENSDLAG00005011573	ENSDLAT00005027174	miR-724-5p	7mer-m8	-0.19700000000000001	89	...AACGUCAUUCUGCAGCCUUUAAU	..................||E||E|.	....UUGUCAGCGUUUAAGGGAAAUU	miR-724-5p	-7.965519115	14	1.44E-06	-0.905117141	0	two.sided	Pearson's product-moment correlation	gene_column and miRNA_column	-0.96697048	-0.742591269	xk	100	1437	0	0	917	2353	1	1437	0	2654	XK	X-linked Kx blood group (McLeod syndrome) [Source:ZFIN;Acc:ZDB-GENE-080908-1]
ENSDLAG00005011575	ENSDLAT00005027249	miR-724-5p	7mer-m8	-8.2000000000000003E-2	52	AGUUGUGGGUUUGUGCCUUUAAU	...............||E||E|.	.UUGUCAGCGUUUAAGGGAAAUU	miR-724-5p	-5.996887361	14	3.27E-05	-0.848404814	0	two.sided	Pearson's product-moment correlation	gene_column and miRNA_column	-0.946184104	-0.608688987	arsh	99.507	1827	2	2	436	2255	1	1827	0	3317	arsh
ENSDLAG00005011604	ENSDLAT00005027394	miR-724-5p	8mer-1a	-0.28299999999999997	95	GGAAAGGUCAUUCAGCCUUUAAA	...............||E||E|.	.UUGUCAGCGUUUAAGGGAAAUU	miR-724-5p	-4.477775761	14	0.000520898	-0.767362813	0	two.sided	Pearson's product-moment correlation	gene_column and miRNA_column	-0.915010941	-0.438430072	crbn	100	1350	0	0	426	1775	1	1350	0	2494	crbn	cereblon [Source:NCBI gene;Acc:445491]
ENSDLAG00005011660	ENSDLAT00005027496	miR-724-5p	7mer-m8	-0.10100000000000001	61	.CACAGCGCGGUGCUGCCUUUAAG	......|||.......||E||E|.	UUGUCAGCGUUUAA--GGGAAAUU	miR-724-5p	-2.890698177	14	0.011857991	-0.611370357	0	two.sided	Pearson's product-moment correlation	gene_column and miRNA_column	-0.849597159	-0.165961132	ercc1	100	1089	0	0	195	1283	1	1089	0	2012	ercc1
ENSDLAG00005011669	ENSDLAT00005073143	miR-724-5p	7mer-1a	-9.1999999999999998E-2	56	...UGAUACAAUUUAUAACUUUAAAU	..................|E||E|..	...UUGUCAGCGUUUAAGGGAAAUU.	miR-724-5p	-3.489051212	14	0.003612978	-0.681987827	0	two.sided	Pearson's product-moment correlation	gene_column and miRNA_column	-0.880146447	-0.281421132	smarcb1a	100	1122	0	0	212	1333	1	1122	0	2073	smarcb1a
ENSDLAG00005011684	ENSDLAT00005029511	miR-724-5p	7mer-1a	2.1999999999999999E-2	14	UGGAGGAGAGCACAU--CUUUAAAA	.........|||.....|E||E|..	..UUGUCAGCGUUUAAGGGAAAUU.	miR-724-5p	-9.43223291	14	1.92E-07	-0.929534363	0	two.sided	Pearson's product-moment correlation	gene_column and miRNA_column	-0.975673569	-0.80454197	galnt7	97.746	1952	22	14	1	1941	1	1941	0	3341	galnt7
ENSDLAG00005011690	ENSDLAT00005027499	miR-724-5p	7mer-1a	-0.13900000000000001	78	GCAGCUCGAAUAAAACUUUAAAA	...............|E||E|..	UUGUCAGCGUUUAAGGGAAAUU.	miR-724-5p	-14.18191422	14	1.07E-09	-0.966913682	0	two.sided	Pearson's product-moment correlation	gene_column and miRNA_column	-0.988720878	-0.904959118	zpd	100	593	0	0	239	831	73	665	0	1096	mmp15a	matrix metallopeptidase 15a [Source:ZFIN;Acc:ZDB-GENE-070817-4]
ENSDLAG00005011697	ENSDLAT00005027489	miR-724-5p	7mer-m8	-0.161	83	UACACAUAUUAAAAGCCUUUAAC	...............||E||E|.	.UUGUCAGCGUUUAAGGGAAAUU	miR-724-5p	-2.90870236	14	0.011443529	-0.613746595	0	two.sided	Pearson's product-moment correlation	gene_column and miRNA_column	-0.850651787	-0.169657401	tatdn2	100	2145	0	0	312	2456	1	2145	0	3962	tatdn2	TatD DNase domain containing 2 [Source:ZFIN;Acc:ZDB-GENE-081022-51]
ENSDLAG00005011713	ENSDLAT00005027555	miR-724-5p	7mer-1a	-0.17399999999999999	85	.UAUCCCUAAAAUAUACUUUAAAA	................|E||E|..	.UUGUCAGCGUUUAAGGGAAAUU.	miR-724-5p	-4.690912054	14	0.000347107	-0.781768124	0	two.sided	Pearson's product-moment correlation	gene_column and miRNA_column	-0.920683921	-0.4670616	LOC127357600	100	1119	0	0	2078	3196	1	1119	0	2067	CCNE2	cyclin E2 [Source:HGNC Symbol;Acc:HGNC:1590]
ENSDLAG00005011775	ENSDLAT00005027708	miR-724-5p	7mer-1a	-2.7E-2	29	UUGCGUCUGAAACGGCUUUAAAG	...............|E||E|..	UUGUCAGCGUUUAAGGGAAAUU.	miR-724-5p	-2.787773786	14	0.014525595	-0.597463711	0	two.sided	Pearson's product-moment correlation	gene_column and miRNA_column	-0.843386639	-0.144577235	sars1	100	1551	0	0	449	1999	1	1551	0	2865	sars1	seryl-tRNA synthetase 1 [Source:NCBI gene;Acc:445405]
ENSDLAG00005011780	ENSDLAT00005078004	miR-724-5p	7mer-m8	-9.8000000000000004E-2	59	.UUCUCAGUUUCACUCCCUUUAAG	................||E||E|.	..UUGUCAGCGUUUAAGGGAAAUU	miR-724-5p	-7.589833213	14	2.51E-06	-0.896930587	0	two.sided	Pearson's product-moment correlation	gene_column and miRNA_column	-0.964019882	-0.722425002	p2rx7	100	1746	0	0	4618	6363	1	1746	0	3225	p2rx7	purinergic receptor P2X, ligand-gated ion channel, 7 [Source:ZFIN;Acc:ZDB-GENE-030319-6]
ENSDLAG00005011815	ENSDLAT00005027865	miR-724-5p	7mer-1a	too_close	NA	NNNNNNNNNNNNNUGUCUUUAAAG	................|E||E|..	.UUGUCAGCGUUUAAGGGAAAUU.	miR-724-5p	-4.606118479	14	0.00040769	-0.776181117	0	two.sided	Pearson's product-moment correlation	gene_column and miRNA_column	-0.918490638	-0.45587815	eif2d	100	1538	0	0	549	2086	1	1538	0	2841	eif2d	eukaryotic translation initiation factor 2D [Source:ZFIN;Acc:ZDB-GENE-040426-1226]
ENSDLAG00005011823	ENSDLAT00005027882	miR-724-5p	7mer-1a	-0.11	65	CUCCUAUUGAACUCACUUUAAAU	...............|E||E|..	UUGUCAGCGUUUAAGGGAAAUU.	miR-724-5p	-5.413484455	14	9.14E-05	-0.822628575	0	two.sided	Pearson's product-moment correlation	gene_column and miRNA_column	-0.936462105	-0.552031341	LOC127378402	100	957	0	0	810	1766	1	957	0	1768	ENSDLAG00005011823
ENSDLAG00005011837	ENSDLAT00005027904	miR-724-5p	8mer-1a	-0.30599999999999999	96	AUUGAGUGACAUUCUCCUUUAAA	...............||E||E|.	.UUGUCAGCGUUUAAGGGAAAUU	miR-724-5p	-6.558565836	14	1.27E-05	-0.868590617	0	two.sided	Pearson's product-moment correlation	gene_column and miRNA_column	-0.953676309	-0.654833803	ncapg2	100	3426	0	0	174	3599	1	3426	0	6327	ncapg2	non-SMC condensin II complex, subunit G2 [Source:ZFIN;Acc:ZDB-GENE-070410-100]
ENSDLAG00005011847	ENSDLAT00005027912	miR-724-5p	7mer-1a	-6.8000000000000005E-2	45	..AUGCCAAACUCAAGGCUUUAAAA	.................|E||E|..	..UUGUCAGCGUUUAAGGGAAAUU.	miR-724-5p	-10.69647655	14	4.03E-08	-0.943916383	0	two.sided	Pearson's product-moment correlation	gene_column and miRNA_column	-0.980732622	-0.842350581	mapkap1	99.812	1593	0	1	1015	2607	1	1590	0	2922	mapkap1	MAPK associated protein 1 [Source:ZFIN;Acc:ZDB-GENE-041111-178]
ENSDLAG00005011949	ENSDLAT00005028163	miR-724-5p	7mer-1a	-0.17299999999999999	85	..CUAACGUUUUAUAAACUUUAAAA	.................|E||E|..	..UUGUCAGCGUUUAAGGGAAAUU.	miR-724-5p	-6.583117792	14	1.22E-05	-0.869385669	0	two.sided	Pearson's product-moment correlation	gene_column and miRNA_column	-0.953969257	-0.656684513	mlec	100	849	0	0	423	1271	1	849	0	1568	mlec	malectin [Source:NCBI gene;Acc:569613]
ENSDLAG00005011981	ENSDLAT00005028236	miR-724-5p	7mer-m8	-5.7000000000000002E-2	40	CCUGGUUUGCUGUCCCCUUUAAC	...............||E||E|.	.UUGUCAGCGUUUAAGGGAAAUU	miR-724-5p	-9.166415928	14	2.71E-07	-0.925838345	0	two.sided	Pearson's product-moment correlation	gene_column and miRNA_column	-0.974365464	-0.794986511	efnb1	100	999	0	0	1073	2071	1	999	0	1845	efnb1
ENSDLAG00005011999	ENSDLAT00005028855	miR-724-5p	7mer-1a	5.2999999999999999E-2	5	..UGUAUUAUCUUCUGGCUUUAAAG	.................|E||E|..	..UUGUCAGCGUUUAAGGGAAAUU.	miR-724-5p	-16.21012608	14	1.82E-10	-0.974379881	0	two.sided	Pearson's product-moment correlation	gene_column and miRNA_column	-0.991287901	-0.925879029	ints3	100	2976	0	0	55	3030	85	3060	0	5496	ints3	integrator complex subunit 3 [Source:NCBI gene;Acc:560575]
ENSDLAG00005012002	ENSDLAT00005028515	miR-724-5p	7mer-m8	-0.11	65	AACAUUAAUACUUCCCCUUUAAC	...............||E||E|.	.UUGUCAGCGUUUAAGGGAAAUU	miR-724-5p	-7.345298848	14	3.65E-06	-0.891053593	0	two.sided	Pearson's product-moment correlation	gene_column and miRNA_column	-0.961891453	-0.708128738	p4hb	100	1542	0	0	162	1703	1	1542	0	2848	p4hb
ENSDLAG00005012014	ENSDLAT00005028355	miR-724-5p	7mer-m8	-0.16800000000000001	85	AAAAUGAGUGCAGAG-CCUUUAAU	.........|||....||E||E|.	..UUGUCAGCGUUUAAGGGAAAUU	miR-724-5p	-5.346875365	14	0.000103035	-0.819315085	0	two.sided	Pearson's product-moment correlation	gene_column and miRNA_column	-0.935199544	-0.54492495	gpr161a	100	1578	0	0	45	1622	1	1578	0	2915	gpr161	G protein-coupled receptor 161 [Source:NCBI gene;Acc:368421]
ENSDLAG00005012017	ENSDLAT00005073896	miR-724-5p	7mer-1a	-9.8000000000000004E-2	59	..GAAACACUAACAGAUCUUUAAAA	.................|E||E|..	..UUGUCAGCGUUUAAGGGAAAUU.	miR-724-5p	-6.104949589	14	2.72E-05	-0.852606598	0	two.sided	Pearson's product-moment correlation	gene_column and miRNA_column	-0.947752333	-0.618162461	nit2	96.179	916	21	11	193	1095	1	915	0	1485	nit2
ENSDLAG00005012022	ENSDLAT00005028811	miR-724-5p	7mer-1a	-0.127	73	..UCUCCAGAAACUGAGCUUUAAAU	.................|E||E|..	..UUGUCAGCGUUUAAGGGAAAUU.	miR-724-5p	-7.386026739	14	3.43E-06	-0.892064803	0	two.sided	Pearson's product-moment correlation	gene_column and miRNA_column	-0.962258289	-0.710577952	coq6	100	1449	0	0	673	2121	1	1449	0	2676	coq6	coenzyme Q6 monooxygenase [Source:NCBI gene;Acc:751691]
ENSDLAG00005012034	ENSDLAT00005069288	miR-724-5p	7mer-1a	-0.06	41	.GCCAAAUCAUAUGCACUUUAAAU	................|E||E|..	.UUGUCAGCGUUUAAGGGAAAUU.	miR-724-5p	-2.505068348	14	0.025218469	-0.556333501	0	two.sided	Pearson's product-moment correlation	gene_column and miRNA_column	-0.824625647	-0.083714839	dhrs12	100	957	0	0	566	1522	1	957	0	1768	dhrs12	dehydrogenase/reductase (SDR family) member 12 [Source:ZFIN;Acc:ZDB-GENE-060929-1134]
ENSDLAG00005012045	ENSDLAT00005029501	miR-724-5p	7mer-m8	-6.5000000000000002E-2	44	GGACAAUGAAUUCUUCCUUUAAG	...............||E||E|.	.UUGUCAGCGUUUAAGGGAAAUU	miR-724-5p	-3.315677659	14	0.005100667	-0.663218859	0	two.sided	Pearson's product-moment correlation	gene_column and miRNA_column	-0.872183998	-0.249558742	LOC127367882	100	8145	0	0	406	8550	1	8145	0	15042	ENSDLAG00005012045
ENSDLAG00005012046	ENSDLAT00005088830	miR-724-5p	7mer-1a	4.0000000000000096E-3	20	..AAUUCGGGACCAUUUCUUUAAAA	.................|E||E|..	..UUGUCAGCGUUUAAGGGAAAUU.	miR-724-5p	-12.88023703	14	3.75E-09	-0.960301623	0	two.sided	Pearson's product-moment correlation	gene_column and miRNA_column	-0.986436776	-0.886679214	marchf5	100	867	0	0	690	1556	1	867	0	1602	Mar-05	membrane-associated ring finger (C3HC4) 5 [Source:ZFIN;Acc:ZDB-GENE-070424-47]
ENSDLAG00005012058	ENSDLAT00005075596	miR-724-5p	8mer-1a	-0.14599999999999999	80	.GUUUUGGCCUCUGAACCUUUAAA	................||E||E|.	..UUGUCAGCGUUUAAGGGAAAUU	miR-724-5p	-4.448440405	14	0.000551045	-0.765283829	0	two.sided	Pearson's product-moment correlation	gene_column and miRNA_column	-0.914187362	-0.434352355	spop	100	1125	0	0	666	1790	1	1125	0	2078	spop	speckle type BTB/POZ protein [Source:NCBI gene;Acc:100005514]
ENSDLAG00005012067	ENSDLAT00005030615	miR-724-5p	7mer-m8	-0.11600000000000001	68	...UGUACCAAAGUGAUGCCUUUAAU	..................||E||E|.	....UUGUCAGCGUUUAAGGGAAAUU	miR-724-5p	-7.180997822	14	4.70E-06	-0.886835426	0	two.sided	Pearson's product-moment correlation	gene_column and miRNA_column	-0.96035848	-0.697959335	LOC127376220	100	3063	0	0	892	3954	1	3063	0	5657	ENSDLAG00005012067
ENSDLAG00005012103	ENSDLAT00005030960	miR-724-5p	7mer-1a	-6.9000000000000006E-2	45	..GAUUCUUUCUUGUGACUUUAAAA	.................|E||E|..	..UUGUCAGCGUUUAAGGGAAAUU.	miR-724-5p	-10.60608048	14	4.49E-08	-0.943036791	0	two.sided	Pearson's product-moment correlation	gene_column and miRNA_column	-0.980424626	-0.840009176	si:dkey-119f1.1	100	3279	0	0	359	3637	1	3279	0	6056	si:dkey-119f1.1
ENSDLAG00005012119	ENSDLAT00005028932	miR-724-5p	7mer-1a	-1.4E-2	25	.ACAGUGUCUUUAUUACUUUAAAU	................|E||E|..	.UUGUCAGCGUUUAAGGGAAAUU.	miR-724-5p	-12.18048646	14	7.72E-09	-0.955915332	0	two.sided	Pearson's product-moment correlation	gene_column and miRNA_column	-0.984915949	-0.874678392	si:dkeyp-9d4.3	100	1137	0	0	268	1404	1	1137	0	2100	si:dkeyp-9d4.3
ENSDLAG00005012139	ENSDLAT00005029403	miR-724-5p	8mer-1a	-0.30099999999999999	96	.GGACGCGAUGAGGGACCUUUAAA	................||E||E|.	..UUGUCAGCGUUUAAGGGAAAUU	miR-724-5p	-4.573449858	14	0.000433854	-0.773978543	0	two.sided	Pearson's product-moment correlation	gene_column and miRNA_column	-0.917623563	-0.451496902	clcn3	99.316	2631	15	2	20	2650	1	2628	0	4756	clcn3	chloride channel 3 [Source:ZFIN;Acc:ZDB-GENE-030131-1699]
ENSDLAG00005012185	ENSDLAT00005028909	miR-724-5p	7mer-m8	-0.155	82	GUUCAGACACACCCUCCUUUAAU	...............||E||E|.	.UUGUCAGCGUUUAAGGGAAAUU	miR-724-5p	-2.936379593	14	0.010834006	-0.617367236	0	two.sided	Pearson's product-moment correlation	gene_column and miRNA_column	-0.852255052	-0.175313482	LOC127353636	100	3564	0	0	2122	5685	1	3564	0	6582	hcn4l	hyperpolarization activated cyclic nucleotide-gated potassium channel 4l [Source:ZFIN;Acc:ZDB-GENE-110411-3]
ENSDLAG00005012197	ENSDLAT00005079247	miR-724-5p	7mer-1a	-4.2999999999999997E-2	34	.GAUUUGUGGUGGUCACUUUAAAU	................|E||E|..	.UUGUCAGCGUUUAAGGGAAAUU.	miR-724-5p	-9.488182764	14	1.78E-07	-0.930278323	0	two.sided	Pearson's product-moment correlation	gene_column and miRNA_column	-0.975936477	-0.806473217	LOC127370091.1	100	622	0	0	1915	2536	1	622	0	1149	ENSDLAG00005012197
ENSDLAG00005012207	ENSDLAT00005028966	miR-724-5p	7mer-m8	-0.16200000000000001	84	.AUGAGAAGAAUAUGACCUUUAAC	................||E||E|.	..UUGUCAGCGUUUAAGGGAAAUU	miR-724-5p	-8.174194361	14	1.06E-06	-0.909268988	0	two.sided	Pearson's product-moment correlation	gene_column and miRNA_column	-0.96846058	-0.752932564	LOC127353551	100	420	0	0	52	471	1	420	0	776	CALCB	calcitonin related polypeptide beta [Source:HGNC Symbol;Acc:HGNC:1438]
ENSDLAG00005012212	ENSDLAT00005079266	miR-724-5p	7mer-1a	-0.16700000000000001	84	.ACAGUCAGUUUUUUUCUUUAAAA	.||||||.........|E||E|..	UUGUCAGCGUUUAAG-GGAAAUU.	miR-724-5p	-12.00020766	14	9.35E-09	-0.954670205	0	two.sided	Pearson's product-moment correlation	gene_column and miRNA_column	-0.984483417	-0.871289797	LOC127371495	100	981	0	0	2313	3293	1	981	0	1812	PCBP2	poly(rC) binding protein 2 [Source:HGNC Symbol;Acc:HGNC:8648]
ENSDLAG00005012218	ENSDLAT00005028977	miR-724-5p	7mer-1a	-0.13300000000000001	75	..AUUUGUCAAAUAGGUCUUUAAAA	........|||||....|E||E|..	UUGUCAGCGUUUAAG--GGAAAUU.	miR-724-5p	-6.060698774	14	2.93E-05	-0.850905654	0	two.sided	Pearson's product-moment correlation	gene_column and miRNA_column	-0.947118044	-0.614319238	LOC127373710	100	879	0	0	233	1111	1	879	0	1624	taco1	translational activator of mitochondrially encoded cytochrome c oxidase I [Source:ZFIN;Acc:ZDB-GENE-070410-35]
ENSDLAG00005012227	ENSDLAT00005033584	miR-724-5p	7mer-1a	-6.0999999999999999E-2	42	..UGGUCAUUGUUUAGGCUUUAAAU	.................|E||E|..	..UUGUCAGCGUUUAAGGGAAAUU.	miR-724-5p	-7.955408865	14	1.46E-06	-0.904909152	0	two.sided	Pearson's product-moment correlation	gene_column and miRNA_column	-0.966895722	-0.742075247	LOC127361943	100	2100	0	0	673	2772	1	2100	0	3879	MIPEP	mitochondrial intermediate peptidase [Source:HGNC Symbol;Acc:HGNC:7104]
ENSDLAG00005012230	ENSDLAT00005029149	miR-724-5p	7mer-m8	-0.28999999999999998	95	UGGAAAUAUAAAUAUCCUUUAAU	...............||E||E|.	.UUGUCAGCGUUUAAGGGAAAUU	miR-724-5p	-12.47987374	14	5.65E-09	-0.957874959	0	two.sided	Pearson's product-moment correlation	gene_column and miRNA_column	-0.985595951	-0.880027618	LOC127370078	100	2817	0	0	4331	7147	1063	3879	0	5203	ENSDLAG00005012230
ENSDLAG00005012271	ENSDLAT00005029102	miR-724-5p	7mer-m8	-0.13800000000000001	77	AAUGCUGGUCAUUUCCCUUUAAU	...............||E||E|.	.UUGUCAGCGUUUAAGGGAAAUU	miR-724-5p	-3.092960011	14	0.007942677	-0.637129432	0	two.sided	Pearson's product-moment correlation	gene_column and miRNA_column	-0.860928913	-0.206708541	LOC127351445	100	4389	0	0	1152	5540	1	4389	0	8106	RFX7	regulatory factor X7 [Source:HGNC Symbol;Acc:HGNC:25777]
ENSDLAG00005012370	ENSDLAT00005029368	miR-724-5p	7mer-1a	-7.9000000000000001E-2	50	..GAUCUUUUAUCUCCUCUUUAAAU	.................|E||E|..	..UUGUCAGCGUUUAAGGGAAAUU.	miR-724-5p	-11.68798457	14	1.31E-08	-0.952388606	0	two.sided	Pearson's product-moment correlation	gene_column and miRNA_column	-0.983689895	-0.865101024	pom121	100	3882	0	0	265	4146	1	3882	0	7169	pom121
ENSDLAG00005012381	ENSDLAT00005035382	miR-724-5p	8mer-1a	-0.308	96	UUUACAUGGCUCAUCCCUUUAAA	...............||E||E|.	.UUGUCAGCGUUUAAGGGAAAUU	miR-724-5p	-14.6663794	14	6.85E-10	-0.968964411	0	two.sided	Pearson's product-moment correlation	gene_column and miRNA_column	-0.989427236	-0.910675475	usp19	100	4734	0	0	655	5388	1	4734	0	8743	usp19	ubiquitin specific peptidase 19 [Source:ZFIN;Acc:ZDB-GENE-030131-3055]
ENSDLAG00005012387	ENSDLAT00005029468	miR-724-5p	7mer-1a	-0.152	81	...GCAAGCACUAAUUUUCUUUAAAA	..................|E||E|..	...UUGUCAGCGUUUAAGGGAAAUU.	miR-724-5p	-5.069923613	14	0.000170913	-0.804606615	0	two.sided	Pearson's product-moment correlation	gene_column and miRNA_column	-0.929559282	-0.513848704	taf8	100	927	0	0	495	1421	1	927	0	1712	taf8
ENSDLAG00005012393	ENSDLAT00005029597	miR-724-5p	7mer-1a	-6.2E-2	42	....CAUUGAUUAUAGCAGCUUUAAAA	...................|E||E|..	....UUGUCAGCGUUUAAGGGAAAUU.	miR-724-5p	-10.04485123	14	8.84E-08	-0.937098658	0	two.sided	Pearson's product-moment correlation	gene_column and miRNA_column	-0.978340543	-0.824302093	clocka	100	2679	0	0	1625	4303	1	2679	0	4948	clocka	clock circadian regulator a [Source:ZFIN;Acc:ZDB-GENE-990630-14]
ENSDLAG00005012412	ENSDLAT00005029592	miR-724-5p	7mer-1a	-0.112	66	..ACGAUUUUCUUCGUUCUUUAAAC	.................|E||E|..	..UUGUCAGCGUUUAAGGGAAAUU.	miR-724-5p	-12.13910555	14	8.07E-09	-0.955634001	0	two.sided	Pearson's product-moment correlation	gene_column and miRNA_column	-0.984818252	-0.873912058	cbfa2t2	100	1839	0	0	822	2660	1	1839	0	3397	cbfa2t2	CBFA2/RUNX1 partner transcriptional co-repressor 2 [Source:ZFIN;Acc:ZDB-GENE-070209-1]
ENSDLAG00005012419	ENSDLAT00005083657	miR-724-5p	7mer-m8	-0.14599999999999999	80	UCUUUCACCACAGAACCUUUAAC	...............||E||E|.	.UUGUCAGCGUUUAAGGGAAAUU	miR-724-5p	-9.266911956	14	2.38E-07	-0.92726787	0	two.sided	Pearson's product-moment correlation	gene_column and miRNA_column	-0.974871795	-0.798674635	cc2d1a	100	2997	0	0	3133	6129	1	2997	0	5535	cc2d1a
ENSDLAG00005012435	ENSDLAT00005029542	miR-724-5p	7mer-m8	-0.23	91	GUUUUUGUUGAAAUGCCUUUAAU	...............||E||E|.	.UUGUCAGCGUUUAAGGGAAAUU	miR-724-5p	-16.0967512	14	1.99E-10	-0.974031693	0	two.sided	Pearson's product-moment correlation	gene_column and miRNA_column	-0.991168472	-0.92489677	dynll2b.1	100	396	0	0	1159	1554	1	396	0	732	dynll2b	dynein, light chain, LC8-type 2b [Source:ZFIN;Acc:ZDB-GENE-050320-132]
ENSDLAG00005012484	ENSDLAT00005029851	miR-724-5p	7mer-1a	-0.108	64	UGGCCUUAGGCAAGA--CUUUAAAA	.........||||....|E||E|..	..UUGUCAGCGUUUAAGGGAAAUU.	miR-724-5p	-12.85314038	14	3.85E-09	-0.960143949	0	two.sided	Pearson's product-moment correlation	gene_column and miRNA_column	-0.986382184	-0.886246094	mybl2b	100	1896	0	0	3360	5255	1	1896	0	3502	mybl2b	v-myb avian myeloblastosis viral oncogene homolog-like 2b [Source:ZFIN;Acc:ZDB-GENE-041007-1]
ENSDLAG00005012485	ENSDLAT00005029688	miR-724-5p	7mer-m8	-0.13600000000000001	77	.GAGUGAGCACCACUACCUUUAAU	.......|||......||E||E|.	UUGUCAGCGUUUAA--GGGAAAUU	miR-724-5p	-6.292340368	14	1.98E-05	-0.859519937	0	two.sided	Pearson's product-moment correlation	gene_column and miRNA_column	-0.950322624	-0.633899132	swap70b	99.831	1770	0	1	1380	3149	1	1767	0	3249	swap70b	switching B cell complex subunit SWAP70b [Source:ZFIN;Acc:ZDB-GENE-030131-3587]
ENSDLAG00005012509	ENSDLAT00005029744	miR-724-5p	7mer-1a	-0.16400000000000001	84	CCACAUUUCAAAAAGCUUUAAAU	........||||...|E||E|..	UUGUCAGCGUUUAAGGGAAAUU.	miR-724-5p	-2.297991821	14	0.037492751	-0.523342895	0	two.sided	Pearson's product-moment correlation	gene_column and miRNA_column	-0.809138412	-0.037319005	si:dkey-88e18.2	100	1071	0	0	1058	2128	1	1071	0	1978	si:dkey-88e18.2
ENSDLAG00005012649	ENSDLAT00005030091	miR-724-5p	7mer-1a	-0.11899999999999999	70	CAUUAAGCCGCUUAA--CUUUAAAU	........|||......|E||E|..	..UUGUCAGCGUUUAAGGGAAAUU.	miR-724-5p	-13.24415587	14	2.61E-09	-0.962333288	0	two.sided	Pearson's product-moment correlation	gene_column and miRNA_column	-0.987139683	-0.892271631	tnrc6ba	100	6510	0	0	3128	9637	1	6510	0	12022	tnrc6b	trinucleotide repeat containing adaptor 6B [Source:ZFIN;Acc:ZDB-GENE-030131-13]
ENSDLAG00005012656	ENSDLAT00005030126	miR-724-5p	7mer-m8	too_close	NA	NNNNNNNNNNAAAGCACCUUUAAU	................||E||E|.	..UUGUCAGCGUUUAAGGGAAAUU	miR-724-5p	-13.79422602	14	1.53E-09	-0.965125297	0	two.sided	Pearson's product-moment correlation	gene_column and miRNA_column	-0.988104089	-0.899992228	si:ch211-141o9.10	100	966	0	0	1037	2002	1	966	0	1784	si:ch211-141o9.10	si:ch211-141o9.10 [Source:ZFIN;Acc:ZDB-GENE-130603-5]
ENSDLAG00005012669	ENSDLAT00005031407	miR-724-5p	7mer-1a	-7.4999999999999997E-2	48	..AUGCAUCAAAUCGGACUUUAAAC	........|||||....|E||E|..	UUGUCAGCGUUUAAG--GGAAAUU.	miR-724-5p	-7.444083843	14	3.13E-06	-0.893483462	0	two.sided	Pearson's product-moment correlation	gene_column and miRNA_column	-0.962772504	-0.714021459	rpn2	100	1935	0	0	157	2091	1	1935	0	3574	rpn2
ENSDLAG00005012670	ENSDLAT00005030250	miR-724-5p	7mer-1a	-0.109	65	.CUCUGGAAACACUCACUUUAAAG	................|E||E|..	.UUGUCAGCGUUUAAGGGAAAUU.	miR-724-5p	-8.518482148	14	6.54E-07	-0.915571382	0	two.sided	Pearson's product-moment correlation	gene_column and miRNA_column	-0.970714451	-0.768779329	rpf2	97.754	935	8	11	739	1668	1	927	0	1598	RPF2	ribosome production factor 2 homolog [Source:HGNC Symbol;Acc:HGNC:20870]
ENSDLAG00005012702	ENSDLAT00005030194	miR-724-5p	7mer-m8	-0.16800000000000001	85	..CAAUACACUUGCCCCCCUUUAAU	.................||E||E|.	...UUGUCAGCGUUUAAGGGAAAUU	miR-724-5p	-3.095912281	14	0.007896242	-0.637490502	0	two.sided	Pearson's product-moment correlation	gene_column and miRNA_column	-0.86108619	-0.207290518	LOC127374978	100	1695	0	0	498	2192	1	1695	0	3131	ENSDLAG00005012702
ENSDLAG00005012785	ENSDLAT00005030347	miR-724-5p	8mer-1a	-0.32200000000000001	97	.UUUGUUGAUUUCUGACCUUUAAA	................||E||E|.	..UUGUCAGCGUUUAAGGGAAAUU	miR-724-5p	-9.566747499	14	1.61E-07	-0.931303963	0	two.sided	Pearson's product-moment correlation	gene_column and miRNA_column	-0.97629871	-0.809140012	ccdc15	100	1407	0	0	205	1611	67	1473	0	2599	ccdc15
ENSDLAG00005012792	ENSDLAT00005030938	miR-724-5p	7mer-1a	-7.0000000000000007E-2	45	ACUGUUUUGAAUAAGCUUUAAAA	...............|E||E|..	UUGUCAGCGUUUAAGGGAAAUU.	miR-724-5p	-6.995335729	14	6.29E-06	-0.881786415	0	two.sided	Pearson's product-moment correlation	gene_column and miRNA_column	-0.958517693	-0.685886223	tbc1d10ab	100	1422	0	0	5595	7016	1	1422	0	2627	tbc1d10ab
ENSDLAG00005012807	ENSDLAT00005030428	miR-724-5p	7mer-1a	-0.1	60	...GAGUUAGAAUUCUUUCUUUAAAA	..................|E||E|..	...UUGUCAGCGUUUAAGGGAAAUU.	miR-724-5p	-11.50896137	14	1.60E-08	-0.951003825	0	two.sided	Pearson's product-moment correlation	gene_column and miRNA_column	-0.983207684	-0.861357758	nr1d2b	100	1767	0	0	1130	2896	1	1767	0	3264	nr1d2b	nuclear receptor subfamily 1, group D, member 2b [Source:ZFIN;Acc:ZDB-GENE-990415-244]
ENSDLAG00005012851	ENSDLAT00005079343	miR-724-5p	7mer-1a	-0.08	51	GAAUAUGUGACGCAG----CUUUAAAC	..........||||.....|E||E|..	....UUGUCAGCGUUUAAGGGAAAUU.	miR-724-5p	-2.91787027	14	0.011237984	-0.614950229	0	two.sided	Pearson's product-moment correlation	gene_column and miRNA_column	-0.851185261	-0.171534449	znf106b	99.431	4215	0	1	1460	5674	1	4191	0	7629	znf106b
ENSDLAG00005012853	ENSDLAT00005030525	miR-724-5p	7mer-m8	-8.3000000000000004E-2	52	AUUAUUGGAUGUACCCCUUUAAG	...............||E||E|.	.UUGUCAGCGUUUAAGGGAAAUU	miR-724-5p	-14.24486933	14	1.01E-09	-0.967191283	0	two.sided	Pearson's product-moment correlation	gene_column and miRNA_column	-0.988816552	-0.905731616	gdpgp1	100	1089	0	0	9	1097	1	1089	0	2012	gdpgp1	GDP-D-glucose phosphorylase 1 [Source:ZFIN;Acc:ZDB-GENE-060929-280]
ENSDLAG00005012880	ENSDLAT00005030997	miR-724-5p	7mer-m8	-0.14899999999999999	80	AACAUUACCACGGUUCCUUUAAG	...............||E||E|.	.UUGUCAGCGUUUAAGGGAAAUU	miR-724-5p	-2.53667181	14	0.023722425	-0.561151474	0	two.sided	Pearson's product-moment correlation	gene_column and miRNA_column	-0.82685425	-0.090666447	rhcgb	98.332	1439	9	8	291	1729	1	1424	0	2510	rhcgb	Rh family, C glycoprotein b [Source:NCBI gene;Acc:792274]
ENSDLAG00005012900	ENSDLAT00005030648	miR-724-5p	7mer-m8	-0.17899999999999999	86	.AGAAGAAACGAGCGUCCUUUAAG	................||E||E|.	..UUGUCAGCGUUUAAGGGAAAUU	miR-724-5p	-13.06952353	14	3.10E-09	-0.961377931	0	two.sided	Pearson's product-moment correlation	gene_column and miRNA_column	-0.986809272	-0.889639208	sf3a3	95.178	1514	33	17	1016	2497	1	1506	0	2355	sf3a3	splicing factor 3a, subunit 3 [Source:ZFIN;Acc:ZDB-GENE-040908-1]
ENSDLAG00005012910	ENSDLAT00005030912	miR-724-5p	7mer-1a	-0.122	71	AAACGACUGCACUAA-CUUUAAAU	........|||.....|E||E|..	.UUGUCAGCGUUUAAGGGAAAUU.	miR-724-5p	-7.290653006	14	3.97E-06	-0.889675662	0	two.sided	Pearson's product-moment correlation	gene_column and miRNA_column	-0.961391173	-0.704798374	ccz1	98.253	1431	1	6	373	1779	13	1443	0	2483	ccz1	CCZ1 homolog, vacuolar protein trafficking and biogenesis associated [Source:NCBI gene;Acc:393103]
ENSDLAG00005012972	ENSDLAT00005033928	miR-724-5p	7mer-1a	-4.9000000000000002E-2	36	ACCACCCGUGUGGUUCUUUAAAA	...............|E||E|..	UUGUCAGCGUUUAAGGGAAAUU.	miR-724-5p	-8.123138556	14	1.15E-06	-0.908277498	0	two.sided	Pearson's product-moment correlation	gene_column and miRNA_column	-0.968105119	-0.750455952	dennd5b	100	3984	0	0	610	4593	1	3984	0	7358	dennd5b	DENN/MADD domain containing 5B [Source:NCBI gene;Acc:323528]
ENSDLAG00005012982	ENSDLAT00005031567	miR-724-5p	7mer-1a	-0.123	71	..UGAAUGAUCCUUAAACUUUAAAC	.................|E||E|..	..UUGUCAGCGUUUAAGGGAAAUU.	miR-724-5p	-12.06295101	14	8.75E-09	-0.955109335	0	two.sided	Pearson's product-moment correlation	gene_column and miRNA_column	-0.984636004	-0.872483976	ankrd13d	99.577	1893	2	5	838	2727	1	1890	0	3446	ankrd13d	ankyrin repeat domain 13 family, member D [Source:ZFIN;Acc:ZDB-GENE-101007-3]
ENSDLAG00005013008	ENSDLAT00005030805	miR-724-5p	7mer-1a	5.2999999999999999E-2	5	.ACAGAGUCUGUUGGACUUUAAAC	................|E||E|..	.UUGUCAGCGUUUAAGGGAAAUU.	miR-724-5p	-4.697309452	14	0.000342931	-0.782182172	0	two.sided	Pearson's product-moment correlation	gene_column and miRNA_column	-0.920846114	-0.467894422	zbtb1	100	2058	0	0	262	2319	1	2058	0	3801	zbtb1
ENSDLAG00005013019	ENSDLAT00005070617	miR-724-5p	7mer-1a	1.4999999999999999E-2	17	..ACGGCAGUAUGAAGUCUUUAAAA	.................|E||E|..	..UUGUCAGCGUUUAAGGGAAAUU.	miR-724-5p	-2.492662869	14	0.025830113	-0.554426782	0	two.sided	Pearson's product-moment correlation	gene_column and miRNA_column	-0.823741368	-0.080976377	ctps1a	100	1779	0	0	10	1788	1	1779	0	3286	ctps1a	CTP synthase 1a [Source:NCBI gene;Acc:322089]
ENSDLAG00005013032	ENSDLAT00005031887	miR-724-5p	7mer-1a	-8.2000000000000003E-2	52	.CCAGUGUGAGAUCUGCUUUAAAC	................|E||E|..	.UUGUCAGCGUUUAAGGGAAAUU.	miR-724-5p	-6.206368013	14	2.29E-05	-0.856405176	0	two.sided	Pearson's product-moment correlation	gene_column and miRNA_column	-0.949166126	-0.626785877	lmbr1l	100	1479	0	0	469	1947	1	1479	0	2732	lmbr1l	limb development membrane protein 1-like [Source:NCBI gene;Acc:321314]
ENSDLAG00005013042	ENSDLAT00005030921	miR-724-5p	7mer-m8	-0.11700000000000001	69	.CCAGUGGGGUUUUGCCCUUUAAC	................||E||E|.	..UUGUCAGCGUUUAAGGGAAAUU	miR-724-5p	-5.25098521	14	0.000122627	-0.814396537	0	two.sided	Pearson's product-moment correlation	gene_column and miRNA_column	-0.933319947	-0.534448405	arpc4	100	507	0	0	614	1120	1	507	0	937	arpc4	actin related protein 2/3 complex, subunit 4 [Source:ZFIN;Acc:ZDB-GENE-010724-9]
ENSDLAG00005013100	ENSDLAT00005031364	miR-724-5p	8mer-1a	-0.114	67	UCUGAUCCUCCUCAUCCUUUAAA	...............||E||E|.	.UUGUCAGCGUUUAAGGGAAAUU	miR-724-5p	-2.756197102	14	0.015455739	-0.593085564	0	two.sided	Pearson's product-moment correlation	gene_column and miRNA_column	-0.841417723	-0.137931499	slc27a1a	99.693	1953	0	1	562	2514	1	1947	0	3568	slc27a1a	solute carrier family 27 member 1a [Source:ZFIN;Acc:ZDB-GENE-050320-112]
ENSDLAG00005013157	ENSDLAT00005031400	miR-724-5p	7mer-1a	-8.3000000000000004E-2	52	.AAACAGAUUUAGACACUUUAAAC	................|E||E|..	.UUGUCAGCGUUUAAGGGAAAUU.	miR-724-5p	-13.68027352	14	1.71E-09	-0.964572526	0	two.sided	Pearson's product-moment correlation	gene_column and miRNA_column	-0.987913296	-0.898460428	dnaja2a	100	1242	0	0	686	1927	1	1242	0	2294	dnaja2a	DnaJ heat shock protein family (Hsp40) member A2a [Source:ZFIN;Acc:ZDB-GENE-040426-2884]
ENSDLAG00005013190	ENSDLAT00005069539	miR-724-5p	7mer-m8	-0.156	82	..UAGGUGUGACGUUUUCCUUUAAU	.................||E||E|.	...UUGUCAGCGUUUAAGGGAAAUU	miR-724-5p	-5.023693508	14	0.00018616	-0.801996533	0	two.sided	Pearson's product-moment correlation	gene_column and miRNA_column	-0.928552245	-0.508412672	LOC127356128	100	6231	0	0	6365	12595	1	6231	0	11507	si:dkey-46g23.1	si:dkey-46g23.1 [Source:ZFIN;Acc:ZDB-GENE-070705-475]
ENSDLAG00005013191	ENSDLAT00005031262	miR-724-5p	7mer-m8	-8.3000000000000004E-2	52	.UGUCCAGCUGAUGCCCCUUUAAC	................||E||E|.	..UUGUCAGCGUUUAAGGGAAAUU	miR-724-5p	-10.45084472	14	5.40E-08	-0.941478743	0	two.sided	Pearson's product-moment correlation	gene_column and miRNA_column	-0.979878613	-0.835871172	cct8	100	1677	0	0	1385	3061	1	1677	0	3097	cct8
ENSDLAG00005013233	ENSDLAT00005032187	miR-724-5p	7mer-m8	-0.24099999999999999	92	.GGUUUUGUUUUCUCACCUUUAAU	................||E||E|.	..UUGUCAGCGUUUAAGGGAAAUU	miR-724-5p	-6.757047434	14	9.21E-06	-0.874830168	0	two.sided	Pearson's product-moment correlation	gene_column and miRNA_column	-0.955971033	-0.669427347	kdm5a	99.831	5334	0	1	681	6005	1	5334	0	9792	kdm5a
ENSDLAG00005013267	ENSDLAT00005031433	miR-724-5p	7mer-1a	-0.107	64	.UUGCUGUGAAGACCUCUUUAAAA	................|E||E|..	.UUGUCAGCGUUUAAGGGAAAUU.	miR-724-5p	-9.933234056	14	1.01E-07	-0.935811077	0	two.sided	Pearson's product-moment correlation	gene_column and miRNA_column	-0.97788754	-0.820919038	znf592	99.909	2209	2	0	673	2881	2209	1	0	4069	znf592	solute carrier family 28 member 1 [Source:ZFIN;Acc:ZDB-GENE-050419-117]
ENSDLAG00005013275	ENSDLAT00005031901	miR-724-5p	8mer-1a	-5.8000000000000003E-2	40	UUGAGUUAACUUGGCCCUUUAAA	...............||E||E|.	.UUGUCAGCGUUUAAGGGAAAUU	miR-724-5p	-4.717602669	14	0.000330025	-0.783488749	0	two.sided	Pearson's product-moment correlation	gene_column and miRNA_column	-0.921357622	-0.470526155	crnkl1	99.259	2295	14	1	637	2931	1	2292	0	4141	CRNKL1	crooked neck pre-mRNA splicing factor 1 [Source:HGNC Symbol;Acc:HGNC:15762]
ENSDLAG00005013313	ENSDLAT00005031531	miR-724-5p	8mer-1a	-0.27100000000000002	94	..ACAUACUGGACCAAGCCUUUAAA	.................||E||E|.	...UUGUCAGCGUUUAAGGGAAAUU	miR-724-5p	-9.8495467	14	1.13E-07	-0.934820459	0	two.sided	Pearson's product-moment correlation	gene_column and miRNA_column	-0.977538748	-0.818321719	skp2	100	1253	0	0	506	1758	14	1266	0	2314	SKP2	S-phase kinase associated protein 2 [Source:HGNC Symbol;Acc:HGNC:10901]
ENSDLAG00005013315	ENSDLAT00005031593	miR-724-5p	7mer-1a	-7.2999999999999995E-2	47	.AGUCAGUGGGUGGCACUUUAAAU	................|E||E|..	.UUGUCAGCGUUUAAGGGAAAUU.	miR-724-5p	-10.98084406	14	2.90E-08	-0.946557887	0	two.sided	Pearson's product-moment correlation	gene_column and miRNA_column	-0.981656466	-0.849405181	kti12	100	794	0	0	323	1116	1	794	0	1467	kti12	KTI12 chromatin associated homolog [Source:NCBI gene;Acc:751662]
ENSDLAG00005013332	ENSDLAT00005031583	miR-724-5p	7mer-1a	-4.1000000000000002E-2	33	.CUGUGAUCCUCUCGUCUUUAAAU	................|E||E|..	.UUGUCAGCGUUUAAGGGAAAUU.	miR-724-5p	-11.87425802	14	1.07E-08	-0.953769498	0	two.sided	Pearson's product-moment correlation	gene_column and miRNA_column	-0.984170304	-0.868843483	LOC127372967	100	3166	0	0	1450	4615	216	3381	0	5847	ENSDLAG00005013332
ENSDLAG00005013349	ENSDLAT00005088950	miR-724-5p	8mer-1a	-0.378	99	AACACUUGACAGUUGCCUUUAAA	...............||E||E|.	.UUGUCAGCGUUUAAGGGAAAUU	miR-724-5p	-9.931509228	14	1.02E-07	-0.935790881	0	two.sided	Pearson's product-moment correlation	gene_column and miRNA_column	-0.977880432	-0.820866038	polrmt	100	3720	0	0	1142	4861	1	3720	0	6870	polrmt	polymerase (RNA) mitochondrial (DNA directed) [Source:ZFIN;Acc:ZDB-GENE-030131-1528]
ENSDLAG00005013355	ENSDLAT00005031863	miR-724-5p	7mer-1a	-7.1999999999999995E-2	46	...CAAAGCAUGGAUUCACUUUAAAA	..................|E||E|..	...UUGUCAGCGUUUAAGGGAAAUU.	miR-724-5p	-11.93899736	14	9.99E-09	-0.954235712	0	two.sided	Pearson's product-moment correlation	gene_column and miRNA_column	-0.984332398	-0.870109199	ndufv1	100	1419	0	0	685	2103	1	1419	0	2621	ndufv1
ENSDLAG00005013358	ENSDLAT00005031671	miR-724-5p	7mer-1a	-7.9000000000000001E-2	50	UGGAACUACCGCAGU---CUUUAAAC	.........||||.....|E||E|..	...UUGUCAGCGUUUAAGGGAAAUU.	miR-724-5p	-9.331841096	14	2.18E-07	-0.92817041	0	two.sided	Pearson's product-moment correlation	gene_column and miRNA_column	-0.975191217	-0.801008139	aff1	99.912	3406	0	1	844	4246	1	3406	0	6270	aff1
ENSDLAG00005013367	ENSDLAT00005031818	miR-724-5p	7mer-1a	-0.16	83	.UAACAAGAACAUUAACUUUAAAA	................|E||E|..	.UUGUCAGCGUUUAAGGGAAAUU.	miR-724-5p	-12.61628419	14	4.91E-09	-0.958725654	0	two.sided	Pearson's product-moment correlation	gene_column and miRNA_column	-0.985890868	-0.882355942	nthl1	100	1011	0	0	37	1047	208	1218	0	1868	nthl1	nth-like DNA glycosylase 1 [Source:ZFIN;Acc:ZDB-GENE-120511-4]
ENSDLAG00005013426	ENSDLAT00005033578	miR-724-5p	7mer-1a	-4.5999999999999999E-2	35	....GAAGAGCCCUCGCGACUUUAAAC	...................|E||E|..	....UUGUCAGCGUUUAAGGGAAAUU.	miR-724-5p	-3.563773089	14	0.003114571	-0.689684587	0	two.sided	Pearson's product-moment correlation	gene_column and miRNA_column	-0.883379758	-0.294747696	grk4	100	1719	0	0	547	2265	1	1719	0	3175	GRK4	G protein-coupled receptor kinase 4 [Source:HGNC Symbol;Acc:HGNC:4543]
ENSDLAG00005013449	ENSDLAT00005088819	miR-724-5p	7mer-1a	-6.4000000000000001E-2	43	..UUGGCGCGUAUUCCUCUUUAAAA	......|||........|E||E|..	UUGUCAGCGUUUAAG--GGAAAUU.	miR-724-5p	-8.120943543	14	1.15E-06	-0.908234525	0	two.sided	Pearson's product-moment correlation	gene_column and miRNA_column	-0.968089707	-0.750348712	arl8	100	540	0	0	738	1277	1	540	0	998	ARL5B	ADP ribosylation factor like GTPase 5B [Source:HGNC Symbol;Acc:HGNC:23052]
ENSDLAG00005013511	ENSDLAT00005068207	miR-724-5p	7mer-1a	-9.6000000000000002E-2	58	..AUCAAUAAAAUAAAGCUUUAAAC	.................|E||E|..	..UUGUCAGCGUUUAAGGGAAAUU.	miR-724-5p	-10.8187512	14	3.49E-08	-0.945075011	0	two.sided	Pearson's product-moment correlation	gene_column and miRNA_column	-0.981138045	-0.845440622	LOC127358314	100	2271	0	0	1368	3638	1	2271	0	4194	ENSDLAG00005013511
ENSDLAG00005013513	ENSDLAT00005040580	miR-724-5p	7mer-1a	-9.8000000000000004E-2	59	.UUUCAAUCUGAUUCUCUUUAAAA	................|E||E|..	.UUGUCAGCGUUUAAGGGAAAUU.	miR-724-5p	-9.285988634	14	2.32E-07	-0.927534734	0	two.sided	Pearson's product-moment correlation	gene_column and miRNA_column	-0.974966262	-0.799364205	rab3gap2	100	4170	0	0	440	4609	1	4170	0	7701	rab3gap2	RAB3 GTPase activating protein subunit 2 (non-catalytic) [Source:ZFIN;Acc:ZDB-GENE-030616-610]
ENSDLAG00005013514	ENSDLAT00005032016	miR-724-5p	8mer-1a	-0.41599999999999998	99	AACAGAUCUCAUUAUCCUUUAAA	...............||E||E|.	.UUGUCAGCGUUUAAGGGAAAUU	miR-724-5p	-10.26910884	14	6.72E-08	-0.939574722	0	two.sided	Pearson's product-moment correlation	gene_column and miRNA_column	-0.979210575	-0.830830544	LOC127353416	100	2289	0	0	371	2659	1	2289	0	4228	PDZRN4	PDZ domain containing ring finger 4 [Source:HGNC Symbol;Acc:HGNC:30552]
ENSDLAG00005013518	ENSDLAT00005031979	miR-724-5p	7mer-1a	-6.5000000000000002E-2	44	AAGUUCCCGCUCAAA-CUUUAAAC	.......|||......|E||E|..	.UUGUCAGCGUUUAAGGGAAAUU.	miR-724-5p	-3.771100419	14	0.002065416	-0.709872531	0	two.sided	Pearson's product-moment correlation	gene_column and miRNA_column	-0.891773742	-0.330447621	agap1	100	3627	0	0	992	4618	1	3627	0	6698	agap1
ENSDLAG00005013522	ENSDLAT00005031988	miR-724-5p	7mer-1a	-7.1999999999999995E-2	46	UGUUUACAGGCAAAG--CUUUAAAC	.........|||||...|E||E|..	..UUGUCAGCGUUUAAGGGAAAUU.	miR-724-5p	-4.227825138	14	0.000843678	-0.748850785	0	two.sided	Pearson's product-moment correlation	gene_column and miRNA_column	-0.907633934	-0.402590982	LOC127355294	100	6345	0	0	778	7122	1	6345	0	11718	ENSDLAG00005013522
ENSDLAG00005013524	ENSDLAT00005035503	miR-724-5p	7mer-m8	-0.13500000000000001	76	..UGGUUACCUGGCCUCCCUUUAAU	.................||E||E|.	...UUGUCAGCGUUUAAGGGAAAUU	miR-724-5p	-6.476474711	14	1.46E-05	-0.865882782	0	two.sided	Pearson's product-moment correlation	gene_column and miRNA_column	-0.952677355	-0.64854972	sart3	100	2853	0	0	145	2997	1	2853	0	5269	sart3	spliceosome associated factor 3, U4/U6 recycling protein [Source:NCBI gene;Acc:558581]
ENSDLAG00005013533	ENSDLAT00005032596	miR-724-5p	7mer-m8	-0.11799999999999999	69	GAAUGACUGACCCUGCCUUUAAG	...............||E||E|.	.UUGUCAGCGUUUAAGGGAAAUU	miR-724-5p	-2.298817596	14	0.037434102	-0.523479428	0	two.sided	Pearson's product-moment correlation	gene_column and miRNA_column	-0.809203336	-0.037506794	fbxo31	100	1803	0	0	1311	3113	1	1803	0	3330	fbxo31
ENSDLAG00005013545	ENSDLAT00005032068	miR-724-5p	7mer-1a	-9.2999999999999999E-2	57	.GAACAAAUGGUCAUACUUUAAAC	................|E||E|..	.UUGUCAGCGUUUAAGGGAAAUU.	miR-724-5p	-3.416636645	14	0.004172506	-0.674306041	0	two.sided	Pearson's product-moment correlation	gene_column and miRNA_column	-0.87690099	-0.268272798	LOC127353289	100	1335	0	0	3716	5050	1	1335	0	2466	GXYLT1	glucoside xylosyltransferase 1 [Source:HGNC Symbol;Acc:HGNC:27482]
ENSDLAG00005013574	ENSDLAT00005078123	miR-724-5p	8mer-1a	-0.28499999999999998	95	ACUCUAUACACUGGUCCUUUAAA	...............||E||E|.	.UUGUCAGCGUUUAAGGGAAAUU	miR-724-5p	-9.207616322	14	2.57E-07	-0.926429269	0	two.sided	Pearson's product-moment correlation	gene_column and miRNA_column	-0.974574826	-0.796509901	naprt	99.939	1629	1	0	16	1644	40	1668	0	3003	naprt
ENSDLAG00005013651	ENSDLAT00005032302	miR-724-5p	7mer-1a	-0.1	60	AUUUGUCUUGCCUCACUUUAAAU	...............|E||E|..	UUGUCAGCGUUUAAGGGAAAUU.	miR-724-5p	-5.095860287	14	0.000162932	-0.806050838	0	two.sided	Pearson's product-moment correlation	gene_column and miRNA_column	-0.9301157	-0.516866662	cbarpb	100	2688	0	0	1170	3857	1	2688	0	4964	cbarpb	CACN subunit beta associated regulatory protein b [Source:ZFIN;Acc:ZDB-GENE-050208-507]
ENSDLAG00005013678	ENSDLAT00005032373	miR-724-5p	7mer-1a	-0.129	74	.AUUUCCUGAAUGUAGCUUUAAAU	................|E||E|..	.UUGUCAGCGUUUAAGGGAAAUU.	miR-724-5p	-9.776867566	14	1.23E-07	-0.933942066	0	two.sided	Pearson's product-moment correlation	gene_column and miRNA_column	-0.977229273	-0.816022615	paip1	100	1344	0	0	862	2205	1	1344	0	2483	paip1	poly(A) binding protein interacting protein 1 [Source:NCBI gene;Acc:445110]
ENSDLAG00005013682	ENSDLAT00005032308	miR-724-5p	8mer-1a	4.4999999999999998E-2	7	.UUCUCCGCCGUCUGUCCUUUAAA	......|||.......||E||E|.	UUGUCAGCGUUUAA--GGGAAAUU	miR-724-5p	-8.287316963	14	9.06E-07	-0.911411926	0	two.sided	Pearson's product-moment correlation	gene_column and miRNA_column	-0.969228029	-0.75830051	csrnp2	99.942	1727	0	1	4497	6223	42	1767	0	3182	tfcp2	transcription factor CP2 [Source:ZFIN;Acc:ZDB-GENE-030131-2523]
ENSDLAG00005013704	ENSDLAT00005079967	miR-724-5p	7mer-1a	4.2000000000000003E-2	8	..UUGUCUCAAGUCGAUCUUUAAAU	.................|E||E|..	..UUGUCAGCGUUUAAGGGAAAUU.	miR-724-5p	-14.6448913	14	6.98E-10	-0.968877479	0	two.sided	Pearson's product-moment correlation	gene_column and miRNA_column	-0.989397313	-0.910432701	sirt1	100	2088	0	0	326	2413	1	2088	0	3856	sirt1
ENSDLAG00005013734	ENSDLAT00005032505	miR-724-5p	7mer-1a	-4.1000000000000002E-2	33	....AGCCCCCCCCCCCAACUUUAAAA	...................|E||E|..	....UUGUCAGCGUUUAAGGGAAAUU.	miR-724-5p	-13.70539983	14	1.67E-09	-0.964695515	0	two.sided	Pearson's product-moment correlation	gene_column and miRNA_column	-0.987955752	-0.898801106	aqp10b	100	1289	0	0	175	1463	14	1302	0	2381	aqp10b
ENSDLAG00005013782	ENSDLAT00005033253	miR-724-5p	7mer-1a	-0.13700000000000001	77	..UAGAGGCAUCAGACUCUUUAAAA	.......|||.......|E||E|..	UUGUCAGCGUUUAAG--GGAAAUU.	miR-724-5p	-2.83433284	14	0.013253082	-0.603823024	0	two.sided	Pearson's product-moment correlation	gene_column and miRNA_column	-0.8462348	-0.154303578	LOC127352449	100	1566	0	0	129	1694	1	1566	0	2892	ENSDLAG00005013782
ENSDLAG00005013844	ENSDLAT00005032772	miR-724-5p	7mer-1a	-0.13	74	.CCCCUGAGAUUUUAUCUUUAAAU	................|E||E|..	.UUGUCAGCGUUUAAGGGAAAUU.	miR-724-5p	-3.0500609	14	0.008648753	-0.631835162	0	two.sided	Pearson's product-moment correlation	gene_column and miRNA_column	-0.858617886	-0.198210012	LOC127373479	100	1020	0	0	262	1281	1	1020	0	1884	ENSDLAG00005013844
ENSDLAG00005013859	ENSDLAT00005070224	miR-724-5p	7mer-1a	-4.2000000000000003E-2	34	..GCUACAUUAUUAACACUUUAAAU	.................|E||E|..	..UUGUCAGCGUUUAAGGGAAAUU.	miR-724-5p	-9.44206576	14	1.89E-07	-0.929665938	0	two.sided	Pearson's product-moment correlation	gene_column and miRNA_column	-0.975720076	-0.804883333	crtac1b	100	1905	0	0	25	1929	1	1905	0	3518	crtac1b	cartilage acidic protein 1b [Source:ZFIN;Acc:ZDB-GENE-090312-28]
ENSDLAG00005013879	ENSDLAT00005032870	miR-724-5p	7mer-1a	-8.2000000000000003E-2	52	GUCAGUUUCUCGUCACUUUAAAC	...............|E||E|..	UUGUCAGCGUUUAAGGGAAAUU.	miR-724-5p	-16.41106495	14	1.54E-10	-0.974980227	0	two.sided	Pearson's product-moment correlation	gene_column and miRNA_column	-0.991493755	-0.927574186	abcf3	98.713	1476	5	5	432	1893	1	1476	0	2608	abcf3
ENSDLAG00005013882	ENSDLAT00005032863	miR-724-5p	7mer-1a	-0.10100000000000001	61	.AUCAAGUCAUAUAGGCUUUAAAG	................|E||E|..	.UUGUCAGCGUUUAAGGGAAAUU.	miR-724-5p	-8.542171531	14	6.33E-07	-0.915981733	0	two.sided	Pearson's product-moment correlation	gene_column and miRNA_column	-0.970860865	-0.769817405	spra	100	804	0	0	482	1285	1	804	0	1485	spra
ENSDLAG00005013888	ENSDLAT00005035029	miR-724-5p	7mer-m8	-0.14399999999999999	79	ACCCCUACAGCAUUA-CCUUUAAU	.........|||....||E||E|.	..UUGUCAGCGUUUAAGGGAAAUU	miR-724-5p	-11.58398223	14	1.47E-08	-0.951591207	0	two.sided	Pearson's product-moment correlation	gene_column and miRNA_column	-0.983412278	-0.862944348	rps6kb1a	100	1527	0	0	2243	3769	1	1527	0	2820	RPS6KB1	ribosomal protein S6 kinase B1 [Source:HGNC Symbol;Acc:HGNC:10436]
ENSDLAG00005013929	ENSDLAT00005035402	miR-724-5p	7mer-m8	-0.13400000000000001	76	.ACAAUUAAAUCUGGACCUUUAAG	................||E||E|.	..UUGUCAGCGUUUAAGGGAAAUU	miR-724-5p	-3.546844695	14	0.003221048	-0.687960982	0	two.sided	Pearson's product-moment correlation	gene_column and miRNA_column	-0.882657292	-0.291749948	clgn	100	2175	0	0	377	2551	1	2175	0	4017	clgn	calmegin [Source:ZFIN;Acc:ZDB-GENE-060929-708]
ENSDLAG00005013944	ENSDLAT00005077467	miR-724-5p	7mer-m8	-0.188	87	.GUUAGUGUCUUGCCUCCUUUAAU	................||E||E|.	..UUGUCAGCGUUUAAGGGAAAUU	miR-724-5p	-2.814576461	14	0.013779148	-0.6011385	0	two.sided	Pearson's product-moment correlation	gene_column and miRNA_column	-0.845034163	-0.150187039	eaf2	100	801	0	0	288	1088	1	801	0	1480	eaf2
ENSDLAG00005013966	ENSDLAT00005033090	miR-724-5p	7mer-1a	-9.5000000000000001E-2	58	..AGGAAUGAUGCUGAUCUUUAAAU	.................|E||E|..	..UUGUCAGCGUUUAAGGGAAAUU.	miR-724-5p	-4.809116388	14	0.000277766	-0.789254101	0	two.sided	Pearson's product-moment correlation	gene_column and miRNA_column	-0.923608991	-0.48220571	LOC127353512	100	1368	0	0	725	2092	1	1368	0	2527	rassf8a	Ras association domain family member 8a [Source:ZFIN;Acc:ZDB-GENE-091014-4]
ENSDLAG00005014025	ENSDLAT00005040227	miR-724-5p	7mer-m8	-0.14699999999999999	80	CUACAGAGCACUAUGCCUUUAAC	.......|||.....||E||E|.	UUGUCAGCGUUUAA-GGGAAAUU	miR-724-5p	-4.201766262	14	0.00088749	-0.746812933	0	two.sided	Pearson's product-moment correlation	gene_column and miRNA_column	-0.906815817	-0.398709534	LOC127355956	100	2193	0	0	1713	3905	1	2193	0	4050	ENSDLAG00005014025
ENSDLAG00005014032	ENSDLAT00005033247	miR-724-5p	8mer-1a	-0.34100000000000003	97	CAAAAGUACUGACCUCCUUUAAA	...............||E||E|.	.UUGUCAGCGUUUAAGGGAAAUU	miR-724-5p	-11.28534808	14	2.05E-08	-0.949189886	0	two.sided	Pearson's product-moment correlation	gene_column and miRNA_column	-0.98257535	-0.856469099	ppil4	100	1425	0	0	462	1886	1	1425	0	2632	PPIL4	peptidylprolyl isomerase like 4 [Source:HGNC Symbol;Acc:HGNC:15702]
ENSDLAG00005014039	ENSDLAT00005072460	miR-724-5p	7mer-1a	-9.2999999999999999E-2	57	.GCGUCUGCUGCCUAUCUUUAAAU	................|E||E|..	.UUGUCAGCGUUUAAGGGAAAUU.	miR-724-5p	-7.589162215	14	2.52E-06	-0.896915082	0	two.sided	Pearson's product-moment correlation	gene_column and miRNA_column	-0.964014278	-0.722387087	ehbp1	100	3906	0	0	1018	4923	1	3906	0	7214	ehbp1	EH domain binding protein 1 [Source:ZFIN;Acc:ZDB-GENE-091006-4]
ENSDLAG00005014061	ENSDLAT00005033326	miR-724-5p	7mer-1a	-3.5000000000000003E-2	31	...AGUCUGUUUUUGUUACUUUAAAG	..................|E||E|..	...UUGUCAGCGUUUAAGGGAAAUU.	miR-724-5p	-9.271982134	14	2.36E-07	-0.927338935	0	two.sided	Pearson's product-moment correlation	gene_column and miRNA_column	-0.974896953	-0.798858232	ncaph2	100	1833	0	0	176	2008	1	1833	0	3386	ncaph2	non-SMC condensin II complex, subunit H2 [Source:NCBI gene;Acc:562678]
ENSDLAG00005014080	ENSDLAT00005033494	miR-724-5p	7mer-m8	-1.9999999999999901E-3	22	.UACAAGGCUACCCUCCCUUUAAC	................||E||E|.	..UUGUCAGCGUUUAAGGGAAAUU	miR-724-5p	-3.205812417	14	0.006346748	-0.650636632	0	two.sided	Pearson's product-moment correlation	gene_column and miRNA_column	-0.866783455	-0.228689006	racgap1	100	1896	0	0	386	2281	1	1896	0	3502	racgap1	Rac GTPase activating protein 1 [Source:ZFIN;Acc:ZDB-GENE-030131-1917]
ENSDLAG00005014115	ENSDLAT00005033559	miR-724-5p	7mer-m8	-0.191	88	GAAGGAAACAAGGAUCCUUUAAC	...............||E||E|.	.UUGUCAGCGUUUAAGGGAAAUU	miR-724-5p	-3.823360677	14	0.001862899	-0.714701955	0	two.sided	Pearson's product-moment correlation	gene_column and miRNA_column	-0.89376339	-0.339151889	zer1	99.493	2367	0	1	1282	3648	1	2355	0	4294	zer1
ENSDLAG00005014142	ENSDLAT00005034054	miR-724-5p	7mer-1a	-6.9000000000000006E-2	45	CACCCUGAACUCGCA-----CUUUAAAA	..........|||||.....|E||E|..	.....UUGUCAGCGUUUAAGGGAAAUU.	miR-724-5p	-5.532420116	14	7.38E-05	-0.828343313	0	two.sided	Pearson's product-moment correlation	gene_column and miRNA_column	-0.938632723	-0.564380718	znf277	98.801	1335	1	5	2620	3954	28	1347	0	2362	znf277
ENSDLAG00005014149	ENSDLAT00005033550	miR-724-5p	7mer-1a	-8.8999999999999996E-2	55	GACAAAAAGAGGUGUCUUUAAAU	...............|E||E|..	UUGUCAGCGUUUAAGGGAAAUU.	miR-724-5p	-8.344001616	14	8.36E-07	-0.912458585	0	two.sided	Pearson's product-moment correlation	gene_column and miRNA_column	-0.96960246	-0.760929905	LOC127350270	100	987	0	0	1010	1996	1	987	0	1823	ENSDLAG00005014149
ENSDLAG00005014164	ENSDLAT00005033712	miR-724-5p	8mer-1a	-0.29299999999999998	95	.UUAAAAGAUACUGCCCCUUUAAA	................||E||E|.	..UUGUCAGCGUUUAAGGGAAAUU	miR-724-5p	-10.20367324	14	7.27E-08	-0.93886708	0	two.sided	Pearson's product-moment correlation	gene_column and miRNA_column	-0.978962075	-0.828961699	cs	100	1410	0	0	95	1504	1	1410	0	2604	cs	citrate synthase [Source:NCBI gene;Acc:322339]
ENSDLAG00005014201	ENSDLAT00005033734	miR-724-5p	8mer-1a	-0.222	91	UUAAAGUGAAUUUAUCCUUUAAA	...............||E||E|.	.UUGUCAGCGUUUAAGGGAAAUU	miR-724-5p	-3.67595205	14	0.002493283	-0.700815721	0	two.sided	Pearson's product-moment correlation	gene_column and miRNA_column	-0.888023414	-0.314296338	mef2b	100	1264	0	0	99	1362	9	1272	0	2335	mef2b	myocyte enhancer factor 2b [Source:ZFIN;Acc:ZDB-GENE-050208-357]
ENSDLAG00005014225	ENSDLAT00005033894	miR-724-5p	7mer-1a	-0.12	70	..GUUUCACAUCUGAUUCUUUAAAA	.................|E||E|..	..UUGUCAGCGUUUAAGGGAAAUU.	miR-724-5p	-8.55621564	14	6.21E-07	-0.916223657	0	two.sided	Pearson's product-moment correlation	gene_column and miRNA_column	-0.970947165	-0.770429771	aamp	100	841	0	0	364	1204	1	841	0	1554	aamp
ENSDLAG00005014286	ENSDLAT00005034002	miR-724-5p	7mer-1a	too_close	NA	..NNNNNNNNNNNGUGAUCUUUAAAC	..................|E||E|..	...UUGUCAGCGUUUAAGGGAAAUU.	miR-724-5p	-12.4901948	14	5.59E-09	-0.95794022	0	two.sided	Pearson's product-moment correlation	gene_column and miRNA_column	-0.985618581	-0.880206103	prdm1a	100	2565	0	0	393	2957	1	2565	0	4737	prdm1a
ENSDLAG00005014292	ENSDLAT00005035060	miR-724-5p	7mer-m8	-0.248	93	GUUUUUCGUACUACACCUUUAAU	...............||E||E|.	.UUGUCAGCGUUUAAGGGAAAUU	miR-724-5p	-9.617362234	14	1.51E-07	-0.931953202	0	two.sided	Pearson's product-moment correlation	gene_column and miRNA_column	-0.976527877	-0.810830721	brwd1	100	6825	0	0	810	7634	1	6825	0	12604	brwd1	bromodomain and WD repeat domain containing 1 [Source:ZFIN;Acc:ZDB-GENE-041111-120]
ENSDLAG00005014320	ENSDLAT00005070392	miR-724-5p	7mer-1a	1.7999999999999999E-2	16	AGUAAAGUGACAAAU--CUUUAAAG	..........|||||..|E||E|..	..UUGUCAGCGUUUAAGGGAAAUU.	miR-724-5p	-7.039650511	14	5.87E-06	-0.883019917	0	two.sided	Pearson's product-moment correlation	gene_column and miRNA_column	-0.958968	-0.688825833	LOC127377904	100	1935	0	0	1165	3099	1	1935	0	3574	kcnd3	potassium voltage-gated channel, Shal-related subfamily, member 3 [Source:ZFIN;Acc:ZDB-GENE-030131-5626]
ENSDLAG00005014344	ENSDLAT00005068862	miR-724-5p	7mer-1a	9.7000000000000003E-2	0	CUCCAAAGCCCCAGACUUUAAAC	...............|E||E|..	UUGUCAGCGUUUAAGGGAAAUU.	miR-724-5p	-2.184661361	14	0.046414528	-0.504220193	0	two.sided	Pearson's product-moment correlation	gene_column and miRNA_column	-0.799975849	-0.011352313	LOC127352373	100	2337	0	0	909	3245	1	2337	0	4316	ano9a	anoctamin 9a [Source:ZFIN;Acc:ZDB-GENE-071004-46]
ENSDLAG00005014358	ENSDLAT00005034206	miR-724-5p	7mer-1a	-9.6000000000000002E-2	58	UUUUAAAGUGUUUUACUUUAAAU	...............|E||E|..	UUGUCAGCGUUUAAGGGAAAUU.	miR-724-5p	-15.34920638	14	3.75E-10	-0.971550224	0	two.sided	Pearson's product-moment correlation	gene_column and miRNA_column	-0.990316519	-0.917915322	LOC127354929	98.156	1464	0	1	29	1465	29	1492	0	2529	si:dkey-217d24.6	si:dkey-217d24.6 [Source:ZFIN;Acc:ZDB-GENE-030131-5663]
ENSDLAG00005014401	ENSDLAT00005034377	miR-724-5p	7mer-m8	-0.13	74	.AUGCAUCCACCAAUUCCUUUAAG	................||E||E|.	..UUGUCAGCGUUUAAGGGAAAUU	miR-724-5p	-7.181726616	14	4.70E-06	-0.886854642	0	two.sided	Pearson's product-moment correlation	gene_column and miRNA_column	-0.960365473	-0.69800549	LOC127375152	100	1500	0	0	321	1820	1	1500	0	2771	ENSDLAG00005014401
ENSDLAG00005014412	ENSDLAT00005034283	miR-724-5p	7mer-1a	7.0000000000000201E-3	19	..GAAGACAUUUUUAAUCUUUAAAA	.................|E||E|..	..UUGUCAGCGUUUAAGGGAAAUU.	miR-724-5p	-13.21400433	14	2.69E-09	-0.962170839	0	two.sided	Pearson's product-moment correlation	gene_column and miRNA_column	-0.987083515	-0.891823678	tlr18	100	2640	0	0	211	2850	1	2640	0	4876	tlr18	toll-like receptor 18 [Source:ZFIN;Acc:ZDB-GENE-040220-2]
ENSDLAG00005014440	ENSDLAT00005069078	miR-724-5p	7mer-1a	-0.128	73	UGACUUCUGUUUUCUCUUUAAAA	...............|E||E|..	UUGUCAGCGUUUAAGGGAAAUU.	miR-724-5p	-2.16630326	14	0.04803443	-0.501050226	0	two.sided	Pearson's product-moment correlation	gene_column and miRNA_column	-0.798443528	-0.007111105	phactr4a	100	3252	0	0	546	3797	1	3252	0	6006	phactr4a	phosphatase and actin regulator 4a [Source:NCBI gene;Acc:569383]
ENSDLAG00005014442	ENSDLAT00005036156	miR-724-5p	7mer-m8	-6.0999999999999999E-2	42	.AAUACGUUUUCAGGGCCUUUAAU	................||E||E|.	..UUGUCAGCGUUUAAGGGAAAUU	miR-724-5p	-16.36998247	14	1.59E-10	-0.974859191	0	two.sided	Pearson's product-moment correlation	gene_column and miRNA_column	-0.991452259	-0.927232268	LOC127373348	100	1380	0	0	254	1633	1	1380	0	2549	ENSDLAG00005014442	ubiquinol-cytochrome c reductase core protein 2b [Source:ZFIN;Acc:ZDB-GENE-030131-1269]
ENSDLAG00005014444	ENSDLAT00005073102	miR-724-5p	7mer-1a	-9.9999999999998506E-4	22	...AAGGUGUUGUGCAUUCUUUAAAA	..................|E||E|..	...UUGUCAGCGUUUAAGGGAAAUU.	miR-724-5p	-5.832152282	14	4.35E-05	-0.841675935	0	two.sided	Pearson's product-moment correlation	gene_column and miRNA_column	-0.943663087	-0.593658898	LOC127352902	99.559	3405	0	2	674	4063	1	3405	0	6191	erc1a	ELKS/RAB6-interacting/CAST family member 1a [Source:ZFIN;Acc:ZDB-GENE-091214-5]
ENSDLAG00005014478	ENSDLAT00005034620	miR-724-5p	7mer-1a	-8.6999999999999994E-2	54	...AAGCGAUUAAUCAAUCUUUAAAA	..................|E||E|..	...UUGUCAGCGUUUAAGGGAAAUU.	miR-724-5p	-11.60061207	14	1.44E-08	-0.951720016	0	two.sided	Pearson's product-moment correlation	gene_column and miRNA_column	-0.983457134	-0.863292512	lmbrd2b	98.347	2117	22	10	678	2786	1	2112	0	3703	lmbrd2b
ENSDLAG00005014490	ENSDLAT00005035181	miR-724-5p	7mer-1a	-3.4000000000000002E-2	31	..UACCCAAUAUGAAGUCUUUAAAA	.................|E||E|..	..UUGUCAGCGUUUAAGGGAAAUU.	miR-724-5p	-5.529368438	14	7.42E-05	-0.828199831	0	two.sided	Pearson's product-moment correlation	gene_column and miRNA_column	-0.938578331	-0.564069203	b3glcta	100	1500	0	0	1	1500	1	1500	0	2771	b3glcta	beta 3-glucosyltransferase a [Source:ZFIN;Acc:ZDB-GENE-110411-147]
ENSDLAG00005014518	ENSDLAT00005066968	miR-724-5p	7mer-1a	-7.0000000000000007E-2	45	UUGUAUUGCGGCUUGCUUUAAAG	...............|E||E|..	UUGUCAGCGUUUAAGGGAAAUU.	miR-724-5p	-4.781846024	14	0.000292377	-0.787557507	0	two.sided	Pearson's product-moment correlation	gene_column and miRNA_column	-0.922947432	-0.478757348	slc20a2	99.608	2043	5	2	1822	3864	1	2040	0	3725	slc20a2
ENSDLAG00005014530	ENSDLAT00005034614	miR-724-5p	8mer-1a	-0.19500000000000001	88	.UGAGGAGAAAAGUUGCCUUUAAA	................||E||E|.	..UUGUCAGCGUUUAAGGGAAAUU	miR-724-5p	-7.071838885	14	5.58E-06	-0.883904558	0	two.sided	Pearson's product-moment correlation	gene_column and miRNA_column	-0.959290714	-0.690937994	zdhhc18b	100	1425	0	0	1745	3169	1	1425	0	2632	zdhhc18b	zinc finger DHHC-type containing 18b [Source:ZFIN;Acc:ZDB-GENE-030131-6315]
ENSDLAG00005014543	ENSDLAT00005034762	miR-724-5p	7mer-1a	-0.11799999999999999	69	AUUGUAAUGUAAUCACUUUAAAG	...............|E||E|..	UUGUCAGCGUUUAAGGGAAAUU.	miR-724-5p	-19.67428701	14	1.34E-11	-0.982391996	0	two.sided	Pearson's product-moment correlation	gene_column and miRNA_column	-0.994028406	-0.948664324	dus2	100	1488	0	0	739	2226	1	1488	0	2748	dus2	dihydrouridine synthase 2 [Source:ZFIN;Acc:ZDB-GENE-100922-233]
ENSDLAG00005014548	ENSDLAT00005086898	miR-724-5p	8mer-1a	-0.13800000000000001	77	..UUAAAGCAGAUGAAACCUUUAAA	.................||E||E|.	...UUGUCAGCGUUUAAGGGAAAUU	miR-724-5p	-11.38454678	14	1.83E-08	-0.95000649	0	two.sided	Pearson's product-moment correlation	gene_column and miRNA_column	-0.982860112	-0.858667832	mat2aa	100	1191	0	0	669	1859	1	1191	0	2200	mat2aa	methionine adenosyltransferase II, alpha a [Source:ZFIN;Acc:ZDB-GENE-030131-2049]
ENSDLAG00005014551	ENSDLAT00005034728	miR-724-5p	7mer-1a	too_close	NA	.NNNNNNNNNNNAAAGACUUUAAAU	.................|E||E|..	..UUGUCAGCGUUUAAGGGAAAUU.	miR-724-5p	-2.205510075	14	0.044636734	-0.507795666	0	two.sided	Pearson's product-moment correlation	gene_column and miRNA_column	-0.801699571	-0.016157439	kif17	98.732	1420	0	1	3345	4746	1	1420	0	2507	kif17	kinesin family member 17 [Source:ZFIN;Acc:ZDB-GENE-080724-12]
ENSDLAG00005014552	ENSDLAT00005034688	miR-724-5p	7mer-m8	-8.4000000000000005E-2	53	CAUUCUCUGCUUGGGCCUUUAAC	...............||E||E|.	.UUGUCAGCGUUUAAGGGAAAUU	miR-724-5p	-14.83396923	14	5.90E-10	-0.969630272	0	two.sided	Pearson's product-moment correlation	gene_column and miRNA_column	-0.989656379	-0.912536357	kdf1b	100	1113	0	0	464	1576	1	1113	0	2056	kdf1b	keratinocyte differentiation factor 1b [Source:ZFIN;Acc:ZDB-GENE-100922-285]
ENSDLAG00005014567	ENSDLAT00005034738	miR-724-5p	7mer-1a	-0.105	63	.CUCAUCCAGUAAAGACUUUAAAU	................|E||E|..	.UUGUCAGCGUUUAAGGGAAAUU.	miR-724-5p	-12.10518107	14	8.36E-09	-0.955401395	0	two.sided	Pearson's product-moment correlation	gene_column and miRNA_column	-0.984737462	-0.873278756	nkrf	100	2394	0	0	596	2989	1	2394	0	4421	NKRF	NFKB repressing factor [Source:HGNC Symbol;Acc:HGNC:19374]
ENSDLAG00005014569	ENSDLAT00005036120	miR-724-5p	7mer-m8	-0.20200000000000001	89	.CAGACAUCAGUUAUUCCUUUAAU	................||E||E|.	..UUGUCAGCGUUUAAGGGAAAUU	miR-724-5p	-5.986093626	14	3.33E-05	-0.847976092	0	two.sided	Pearson's product-moment correlation	gene_column and miRNA_column	-0.946023834	-0.607726204	rrn3	98.695	1839	3	7	1430	3262	1	1824	0	3243	rrn3	RRN3 homolog, RNA polymerase I transcription factor [Source:ZFIN;Acc:ZDB-GENE-080225-1]
ENSDLAG00005014587	ENSDLAT00005071342	miR-724-5p	7mer-1a	-0.127	73	ACAUUCAACACAUGACUUUAAAU	...............|E||E|..	UUGUCAGCGUUUAAGGGAAAUU.	miR-724-5p	-6.732397204	14	9.59E-06	-0.874078077	0	two.sided	Pearson's product-moment correlation	gene_column and miRNA_column	-0.955694961	-0.667659855	mthfd2l	100	1047	0	0	385	1431	1	1047	0	1934	mthfd2l
ENSDLAG00005014597	ENSDLAT00005034823	miR-724-5p	7mer-1a	-8.5999999999999993E-2	53	CUACAGUCCCAACAU-CUUUAAAG	..||||||........|E||E|..	.UUGUCAGCGUUUAAGGGAAAUU.	miR-724-5p	-10.58381549	14	4.61E-08	-0.942817061	0	two.sided	Pearson's product-moment correlation	gene_column and miRNA_column	-0.980347657	-0.83942487	opn5	100	1062	0	0	93	1154	1	1062	0	1962	opn5	opsin 5 [Source:ZFIN;Acc:ZDB-GENE-041001-179]
ENSDLAG00005014719	ENSDLAT00005036726	miR-724-5p	7mer-m8	-0.13600000000000001	77	.AGAAAUCAUGCCUUGCCUUUAAG	................||E||E|.	..UUGUCAGCGUUUAAGGGAAAUU	miR-724-5p	-2.669032384	14	0.018334557	-0.580722295	0	two.sided	Pearson's product-moment correlation	gene_column and miRNA_column	-0.835821952	-0.119383572	ptprt	99.36	4534	15	6	596	5116	1	4533	0	8200	ptprt
ENSDLAG00005014724	ENSDLAT00005035162	miR-724-5p	8mer-1a	-0.34300000000000003	98	.GCGUUUGCAAGUAUUCCUUUAAA	.......||||.....||E||E|.	UUGUCAGCGUUUAA--GGGAAAUU	miR-724-5p	-9.326965772	14	2.20E-07	-0.928103204	0	two.sided	Pearson's product-moment correlation	gene_column and miRNA_column	-0.975167439	-0.800834246	cunh12orf4	99.042	1671	4	5	526	2196	1	1659	0	2987	C12orf4	chromosome 12 open reading frame 4 [Source:HGNC Symbol;Acc:HGNC:1184]
ENSDLAG00005014771	ENSDLAT00005041088	miR-724-5p	7mer-m8	-9.4E-2	57	...UCAUUGUUUUAGCGGCCUUUAAG	..................||E||E|.	....UUGUCAGCGUUUAAGGGAAAUU	miR-724-5p	-14.33363334	14	9.27E-10	-0.967576887	0	two.sided	Pearson's product-moment correlation	gene_column and miRNA_column	-0.98894942	-0.906805341	gcn1	99.576	8028	7	11	2418	10430	1	8016	0	14611	gcn1	GCN1 activator of EIF2AK4 [Source:ZFIN;Acc:ZDB-GENE-040724-264]
ENSDLAG00005014792	ENSDLAT00005035327	miR-724-5p	7mer-m8	-7.5999999999999998E-2	48	CAUUGUGACACUGCGCCUUUAAG	...............||E||E|.	.UUGUCAGCGUUUAAGGGAAAUU	miR-724-5p	-3.994774164	14	0.001329606	-0.72985103	0	two.sided	Pearson's product-moment correlation	gene_column and miRNA_column	-0.899959185	-0.366879371	trim37	100	2850	0	0	374	3223	1	2850	0	5264	trim37
ENSDLAG00005014793	ENSDLAT00005035273	miR-724-5p	7mer-1a	-7.3999999999999996E-2	47	..UGAAUAGAAAGUAUUCUUUAAAA	.................|E||E|..	..UUGUCAGCGUUUAAGGGAAAUU.	miR-724-5p	-12.45055383	14	5.82E-09	-0.957688753	0	two.sided	Pearson's product-moment correlation	gene_column and miRNA_column	-0.985531375	-0.879518479	gsdmeb	100	1419	0	0	665	2083	1	1419	0	2621	gsdmeb	gasdermin E [Source:HGNC Symbol;Acc:HGNC:2810]
ENSDLAG00005014805	ENSDLAT00005035387	miR-724-5p	7mer-m8	-0.27200000000000002	94	.CAGGUUUUUAAUUUUCCUUUAAC	................||E||E|.	..UUGUCAGCGUUUAAGGGAAAUU	miR-724-5p	-2.319076702	14	0.036022066	-0.526816452	0	two.sided	Pearson's product-moment correlation	gene_column and miRNA_column	-0.810787971	-0.04210725	LOC127355318	100	3741	0	0	885	4625	1	3741	0	6909	ENSDLAG00005014805
ENSDLAG00005014834	ENSDLAT00005035358	miR-724-5p	7mer-m8	-0.20699999999999999	89	UACACUCUUUCUUAACCUUUAAC	...............||E||E|.	.UUGUCAGCGUUUAAGGGAAAUU	miR-724-5p	-6.256366339	14	2.10E-05	-0.858228107	0	two.sided	Pearson's product-moment correlation	gene_column and miRNA_column	-0.949843277	-0.630944309	LOC127356840	100	948	0	0	440	1387	1	948	0	1751	ENSDLAG00005014834
ENSDLAG00005014870	ENSDLAT00005080315	miR-724-5p	8mer-1a	-0.106	63	.UUUAGAUGAACUGGCCCUUUAAA	................||E||E|.	..UUGUCAGCGUUUAAGGGAAAUU	miR-724-5p	-12.88906472	14	3.72E-09	-0.960352793	0	two.sided	Pearson's product-moment correlation	gene_column and miRNA_column	-0.986454491	-0.886819801	marchf7	100	2416	0	0	1577	3992	39	2454	0	4462	Mar-07	membrane-associated ring finger (C3HC4) 7 [Source:ZFIN;Acc:ZDB-GENE-080204-121]
ENSDLAG00005014914	ENSDLAT00005036914	miR-724-5p	8mer-1a	-0.26600000000000001	94	GAGUUUGGCCACAGUCCUUUAAA	...............||E||E|.	.UUGUCAGCGUUUAAGGGAAAUU	miR-724-5p	-10.85259619	14	3.36E-08	-0.945389549	0	two.sided	Pearson's product-moment correlation	gene_column and miRNA_column	-0.981248053	-0.846280641	mtmr4	99.367	3792	0	1	863	4630	1	3792	0	6848	MTMR4	myotubularin related protein 4 [Source:HGNC Symbol;Acc:HGNC:7452]
ENSDLAG00005014929	ENSDLAT00005035628	miR-724-5p	7mer-1a	-6.6000000000000003E-2	44	..CAGGCGAAGAUGACACUUUAAAA	.................|E||E|..	..UUGUCAGCGUUUAAGGGAAAUU.	miR-724-5p	-8.48996842	14	6.81E-07	-0.915073642	0	two.sided	Pearson's product-moment correlation	gene_column and miRNA_column	-0.9705368	-0.767521219	LOC127373724	100	1599	0	0	223	1821	1	1599	0	2953	ENSDLAG00005014929
ENSDLAG00005014945	ENSDLAT00005069843	miR-724-5p	7mer-1a	-0.111	66	GAAUUGGUCAUUAAACUUUAAAA	...............|E||E|..	UUGUCAGCGUUUAAGGGAAAUU.	miR-724-5p	-11.12120036	14	2.47E-08	-0.947795201	0	two.sided	Pearson's product-moment correlation	gene_column and miRNA_column	-0.982088641	-0.85272163	ttc3	100	5286	0	0	9964	15249	1	5286	0	9762	ttc3
ENSDLAG00005014953	ENSDLAT00005068652	miR-724-5p	7mer-m8	-0.17699999999999999	86	UCUCCAGAAUCGCAU---CCUUUAAC	.........|||||....||E||E|.	....UUGUCAGCGUUUAAGGGAAAUU	miR-724-5p	-11.77158685	14	1.20E-08	-0.953015737	0	two.sided	Pearson's product-moment correlation	gene_column and miRNA_column	-0.983908128	-0.866799455	klc3	100	1542	0	0	2875	4416	1	1542	0	2848	klc3	kinesin light chain 3 [Source:ZFIN;Acc:ZDB-GENE-060929-772]
ENSDLAG00005015016	ENSDLAT00005036237	miR-724-5p	7mer-1a	-5.0999999999999997E-2	37	...AGUCAAAGUUAAUGACUUUAAAA	..................|E||E|..	...UUGUCAGCGUUUAAGGGAAAUU.	miR-724-5p	-6.061232765	14	2.93E-05	-0.850926341	0	two.sided	Pearson's product-moment correlation	gene_column and miRNA_column	-0.947125763	-0.614365912	fam49a	100	975	0	0	88	1062	1	975	0	1801	fam49a
ENSDLAG00005015034	ENSDLAT00005035862	miR-724-5p	7mer-1a	-8.4000000000000005E-2	53	.GCUCCACUUUCUUCUCUUUAAAA	................|E||E|..	.UUGUCAGCGUUUAAGGGAAAUU.	miR-724-5p	-9.435782068	14	1.91E-07	-0.929581896	0	two.sided	Pearson's product-moment correlation	gene_column and miRNA_column	-0.975690371	-0.804665281	rfwd3	100	2172	0	0	1	2172	1	2172	0	4012	rfwd3
ENSDLAG00005015047	ENSDLAT00005035883	miR-724-5p	7mer-m8	-0.193	88	UUUUUUUAGCUUCUACCUUUAAC	...............||E||E|.	.UUGUCAGCGUUUAAGGGAAAUU	miR-724-5p	-3.484456006	14	0.003646129	-0.681506943	0	two.sided	Pearson's product-moment correlation	gene_column and miRNA_column	-0.879943822	-0.280593603	ppm1aa	100	1155	0	0	1296	2450	1	1155	0	2134	ppm1aa	protein phosphatase, Mg2+/Mn2+ dependent, 1Aa [Source:ZFIN;Acc:ZDB-GENE-991102-15]
ENSDLAG00005015076	ENSDLAT00005035973	miR-724-5p	8mer-1a	-0.314	96	GAUUAUGAGGAACACCCUUUAAA	...............||E||E|.	.UUGUCAGCGUUUAAGGGAAAUU	miR-724-5p	-5.865909514	14	4.10E-05	-0.843087746	0	two.sided	Pearson's product-moment correlation	gene_column and miRNA_column	-0.944193015	-0.596798138	zbtb48	100	2295	0	0	1754	4048	1	2295	0	4239	zbtb48	zinc finger and BTB domain containing 48 [Source:ZFIN;Acc:ZDB-GENE-030131-4450]
ENSDLAG00005015082	ENSDLAT00005036055	miR-724-5p	7mer-1a	-8.4000000000000005E-2	53	..CCAUUUUCUGCUGCACUUUAAAA	.................|E||E|..	..UUGUCAGCGUUUAAGGGAAAUU.	miR-724-5p	-5.609720415	14	6.43E-05	-0.831924073	0	two.sided	Pearson's product-moment correlation	gene_column and miRNA_column	-0.939988358	-0.572179309	ndufs8b	100	594	0	0	31	624	46	639	0	1098	ndufs8b
ENSDLAG00005015088	ENSDLAT00005041733	miR-724-5p	7mer-m8	-0.23799999999999999	92	UUACAGUCAGUGGAACCUUUAAU	..||||||.......||E||E|.	.UUGUCAGCGUUUAAGGGAAAUU	miR-724-5p	-7.36534382	14	3.54E-06	-0.891552945	0	two.sided	Pearson's product-moment correlation	gene_column and miRNA_column	-0.962072634	-0.709337649	slc6a9	100	1986	0	0	371	2356	1	1986	0	3668	slc6a9	solute carrier family 6 member 9 [Source:ZFIN;Acc:ZDB-GENE-050105-3]
ENSDLAG00005015218	ENSDLAT00005072633	miR-724-5p	8mer-1a	-0.13	74	.UUUUAGGCUUGAGACCCUUUAAA	................||E||E|.	..UUGUCAGCGUUUAAGGGAAAUU	miR-724-5p	-15.13075749	14	4.54E-10	-0.970758755	0	two.sided	Pearson's product-moment correlation	gene_column and miRNA_column	-0.99004449	-0.91569554	gspt1l	100	1689	0	0	605	2293	1	1689	0	3120	gspt1l
ENSDLAG00005015246	ENSDLAT00005036994	miR-724-5p	7mer-1a	-1.4999999999999999E-2	26	.GGAUUAAAAUAAAUGCUUUAAAU	................|E||E|..	.UUGUCAGCGUUUAAGGGAAAUU.	miR-724-5p	-3.190376855	14	0.006544597	-0.648824542	0	two.sided	Pearson's product-moment correlation	gene_column and miRNA_column	-0.86600147	-0.225714964	zgc:173742	100	2244	0	0	954	3197	1	2244	0	4145	zgc:173742	zgc:173742 [Source:ZFIN;Acc:ZDB-GENE-030131-6489]
ENSDLAG00005015247	ENSDLAT00005040134	miR-724-5p	7mer-1a	-0.11600000000000001	68	...UUAUGAGAUUUUAAACUUUAAAG	..................|E||E|..	...UUGUCAGCGUUUAAGGGAAAUU.	miR-724-5p	-2.482666633	14	0.026333286	-0.552883983	0	two.sided	Pearson's product-moment correlation	gene_column and miRNA_column	-0.823024904	-0.078765803	acap3a	99.644	2526	0	1	301	2826	1	2517	0	4606	acap3a	ArfGAP with coiled-coil, ankyrin repeat and PH domains 3a [Source:ZFIN;Acc:ZDB-GENE-030131-1711]
ENSDLAG00005015263	ENSDLAT00005036403	miR-724-5p	7mer-m8	-0.104	62	.GAUUUCGUGACGAGGCCUUUAAU	................||E||E|.	..UUGUCAGCGUUUAAGGGAAAUU	miR-724-5p	-7.515160914	14	2.81E-06	-0.895184588	0	two.sided	Pearson's product-moment correlation	gene_column and miRNA_column	-0.963388443	-0.718162082	pla2g7	100	1299	0	0	1076	2374	1	1299	0	2399	pla2g7
ENSDLAG00005015355	ENSDLAT00005041447	miR-724-5p	7mer-m8	-9.5000000000000001E-2	58	UUUCUCCGGCAGCAUCCUUUAAU	........|||....||E||E|.	.UUGUCAGCGUUUAAGGGAAAUU	miR-724-5p	-9.492692648	14	1.77E-07	-0.930337796	0	two.sided	Pearson's product-moment correlation	gene_column and miRNA_column	-0.975957489	-0.806627715	hadhab	97.537	2314	34	16	1	2313	1	2292	0	3936	hadhab
ENSDLAG00005015360	ENSDLAT00005036683	miR-724-5p	7mer-m8	-0.23300000000000001	92	AACUAACCCUUUCAUCCUUUAAU	...............||E||E|.	.UUGUCAGCGUUUAAGGGAAAUU	miR-724-5p	-3.281289407	14	0.005461883	-0.659339448	0	two.sided	Pearson's product-moment correlation	gene_column and miRNA_column	-0.870524291	-0.24308285	wipf1b	99.936	1557	0	1	1174	2730	35	1590	0	2868	wipf1b
ENSDLAG00005015382	ENSDLAT00005039521	miR-724-5p	7mer-1a	-0.13800000000000001	77	GCUCUGAUUUAGUUUCUUUAAAA	...............|E||E|..	UUGUCAGCGUUUAAGGGAAAUU.	miR-724-5p	-5.330528738	14	0.000106129	-0.818489148	0	two.sided	Pearson's product-moment correlation	gene_column and miRNA_column	-0.934884372	-0.543159692	herc2	100	14490	0	0	297	14786	1	14490	0	26759	herc2	HECT and RLD domain containing E3 ubiquitin protein ligase 2 [Source:ZFIN;Acc:ZDB-GENE-070718-6]
ENSDLAG00005015429	ENSDLAT00005041267	miR-724-5p	7mer-1a	-0.105	63	..GUAUUUUUCCUGUCUCUUUAAAU	.................|E||E|..	..UUGUCAGCGUUUAAGGGAAAUU.	miR-724-5p	-8.99243915	14	3.42E-07	-0.923266076	0	two.sided	Pearson's product-moment correlation	gene_column and miRNA_column	-0.973453138	-0.788374426	caprin1b	99.14	1279	5	3	750	2025	858	2133	0	2296	caprin1b	cell cycle associated protein 1b [Source:ZFIN;Acc:ZDB-GENE-040426-2020]
ENSDLAG00005015442	ENSDLAT00005038167	miR-724-5p	7mer-m8	-0.161	83	CUUUUAAAUAGAAUGCCUUUAAU	...............||E||E|.	.UUGUCAGCGUUUAAGGGAAAUU	miR-724-5p	-11.42630088	14	1.75E-08	-0.950344482	0	two.sided	Pearson's product-moment correlation	gene_column and miRNA_column	-0.982977929	-0.859578873	atr	100	7836	0	0	244	8079	1	7836	0	14471	atr
ENSDLAG00005015468	ENSDLAT00005074700	miR-724-5p	7mer-1a	-0.11600000000000001	68	.UUGUUGUAGUAUGUUCUUUAAAU	................|E||E|..	.UUGUCAGCGUUUAAGGGAAAUU.	miR-724-5p	-9.64227901	14	1.46E-07	-0.932269553	0	two.sided	Pearson's product-moment correlation	gene_column and miRNA_column	-0.976639505	-0.811655278	rundc3b	100	1350	0	0	489	1838	1	1350	0	2494	rundc3b	RUN domain containing 3b [Source:NCBI gene;Acc:492775]
ENSDLAG00005015472	ENSDLAT00005037843	miR-724-5p	7mer-m8	-0.20499999999999999	89	AUUUUUUCUUUAUUGCCUUUAAU	...............||E||E|.	.UUGUCAGCGUUUAAGGGAAAUU	miR-724-5p	-12.04807267	14	8.89E-09	-0.95500577	0	two.sided	Pearson's product-moment correlation	gene_column and miRNA_column	-0.984600022	-0.87220225	ints1	100	6570	0	0	496	7065	1	6570	0	12133	ints1	integrator complex subunit 1 [Source:ZFIN;Acc:ZDB-GENE-030131-6523]
ENSDLAG00005015476	ENSDLAT00005037085	miR-724-5p	7mer-1a	6.2E-2	3	.ACUCACCUGCUGUGGCUUUAAAC	................|E||E|..	.UUGUCAGCGUUUAAGGGAAAUU.	miR-724-5p	-4.009103113	14	0.001292769	-0.73107093	0	two.sided	Pearson's product-moment correlation	gene_column and miRNA_column	-0.900455139	-0.36914058	srebf2	100	3546	0	0	613	4158	1	3546	0	6549	srebf2	sterol regulatory element binding transcription factor 2 [Source:NCBI gene;Acc:100037309]
ENSDLAG00005015498	ENSDLAT00005037152	miR-724-5p	7mer-m8	-0.106	63	GAACUGCGUACCGCA----CCUUUAAC	...........||||....||E||E|.	.....UUGUCAGCGUUUAAGGGAAAUU	miR-724-5p	-8.043509037	14	1.29E-06	-0.906699972	0	two.sided	Pearson's product-moment correlation	gene_column and miRNA_column	-0.967539059	-0.746524618	trappc9	99.884	3447	4	0	317	3763	1	3447	0	6344	TRAPPC9	trafficking protein particle complex subunit 9 [Source:HGNC Symbol;Acc:HGNC:30832]
ENSDLAG00005015505	ENSDLAT00005037203	miR-724-5p	7mer-1a	-6.5000000000000002E-2	44	AUCUUUGUCGGUUGU--CUUUAAAA	......||||.......|E||E|..	..UUGUCAGCGUUUAAGGGAAAUU.	miR-724-5p	-2.705452034	14	0.017073359	-0.585937953	0	two.sided	Pearson's product-moment correlation	gene_column and miRNA_column	-0.838189106	-0.127169261	gnptab	100	3777	0	0	276	4052	1	3777	0	6975	gnptab	N-acetylglucosamine-1-phosphate transferase subunits alpha and beta [Source:NCBI gene;Acc:553365]
ENSDLAG00005015507	ENSDLAT00005037067	miR-724-5p	7mer-1a	-0.13700000000000001	77	..AUUUUAUAAUGUAGACUUUAAAU	.................|E||E|..	..UUGUCAGCGUUUAAGGGAAAUU.	miR-724-5p	-14.54146798	14	7.67E-10	-0.968454003	0	two.sided	Pearson's product-moment correlation	gene_column and miRNA_column	-0.989251521	-0.909250635	pard3ba	99.947	3785	0	1	546	4330	1	3783	0	6977	pard3ba
ENSDLAG00005015547	ENSDLAT00005037157	miR-724-5p	7mer-1a	-0.14199999999999999	78	..GGAAAAAAAAGAACUCUUUAAAU	.................|E||E|..	..UUGUCAGCGUUUAAGGGAAAUU.	miR-724-5p	-10.25813601	14	6.81E-08	-0.939456892	0	two.sided	Pearson's product-moment correlation	gene_column and miRNA_column	-0.979169205	-0.83051919	coasy	100	1680	0	0	601	2280	1	1680	0	3103	coasy
ENSDLAG00005015558	ENSDLAT00005037867	miR-724-5p	7mer-1a	-0.11700000000000001	69	...ACGUGCACUUCAGAACUUUAAAU	..................|E||E|..	...UUGUCAGCGUUUAAGGGAAAUU.	miR-724-5p	-12.30659071	14	6.76E-09	-0.95675671	0	two.sided	Pearson's product-moment correlation	gene_column and miRNA_column	-0.985208022	-0.876972695	gmcl1	100	1512	0	0	534	2045	1	1512	0	2793	gmcl1	germ cell-less, spermatogenesis associated [Source:ZFIN;Acc:ZDB-GENE-030131-865]
ENSDLAG00005015576	ENSDLAT00005037268	miR-724-5p	7mer-1a	-0.11	65	.UGCAAGUUUAUUUUUCUUUAAAU	................|E||E|..	.UUGUCAGCGUUUAAGGGAAAUU.	miR-724-5p	-10.25451046	14	6.84E-08	-0.939417886	0	two.sided	Pearson's product-moment correlation	gene_column and miRNA_column	-0.97915551	-0.830416136	usp30	100	1572	0	0	1	1572	1	1572	0	2904	USP30	ubiquitin specific peptidase 30 [Source:HGNC Symbol;Acc:HGNC:20065]
ENSDLAG00005015646	ENSDLAT00005070271	miR-724-5p	8mer-1a	-0.224	91	AACUGUAGAUAGUUGCCUUUAAA	...............||E||E|.	.UUGUCAGCGUUUAAGGGAAAUU	miR-724-5p	-9.752169108	14	1.27E-07	-0.933639657	0	two.sided	Pearson's product-moment correlation	gene_column and miRNA_column	-0.977122686	-0.815231952	tsnare1	100	864	0	0	276	1139	1	864	0	1596	si:ch211-208k15.1	si:ch211-208k15.1 [Source:ZFIN;Acc:ZDB-GENE-100922-189]
ENSDLAG00005015658	ENSDLAT00005038198	miR-724-5p	8mer-1a	-0.219	91	..AAUUACCAAUUUGGGCCUUUAAA	.................||E||E|.	...UUGUCAGCGUUUAAGGGAAAUU	miR-724-5p	-6.915899699	14	7.14E-06	-0.879529127	0	two.sided	Pearson's product-moment correlation	gene_column and miRNA_column	-0.957692648	-0.680523296	LOC127349900	97.546	978	0	1	1	954	1	978	0	1652	tsta3	tissue specific transplantation antigen P35B [Source:ZFIN;Acc:ZDB-GENE-040722-1]
ENSDLAG00005015741	ENSDLAT00005038005	miR-724-5p	7mer-1a	-0.151	81	UCACUGUUUACAAAG--CUUUAAAA	..........||||...|E||E|..	..UUGUCAGCGUUUAAGGGAAAUU.	miR-724-5p	-2.983963108	14	0.009859932	-0.623501413	0	two.sided	Pearson's product-moment correlation	gene_column and miRNA_column	-0.854961309	-0.184963214	lrrfip1a	99.57	4182	0	1	1133	5296	1	4182	0	7607	lrrfip1a	leucine rich repeat (in FLII) interacting protein 1a [Source:ZFIN;Acc:ZDB-GENE-030131-99]
ENSDLAG00005015768	ENSDLAT00005037753	miR-724-5p	7mer-m8	-0.152	81	..AAGCUGCAGACUGCACCUUUAAC	.................||E||E|.	...UUGUCAGCGUUUAAGGGAAAUU	miR-724-5p	-10.87527799	14	3.27E-08	-0.945598874	0	two.sided	Pearson's product-moment correlation	gene_column and miRNA_column	-0.98132125	-0.846839948	spire2	100	2460	0	0	552	3011	1	2460	0	4543	spire2	spire-type actin nucleation factor 2 [Source:NCBI gene;Acc:492470]
ENSDLAG00005015834	ENSDLAT00005037869	miR-724-5p	8mer-1a	-0.40200000000000002	99	..AUGCAACAAGUAACACCUUUAAA	.................||E||E|.	...UUGUCAGCGUUUAAGGGAAAUU	miR-724-5p	-3.814798797	14	0.001894642	-0.713917656	0	two.sided	Pearson's product-moment correlation	gene_column and miRNA_column	-0.893440749	-0.337733928	svild	100	4485	0	0	741	5225	1	4485	0	8283	svild	supervillin d [Source:ZFIN;Acc:ZDB-GENE-081104-483]
ENSDLAG00005015847	ENSDLAT00005038013	miR-724-5p	7mer-1a	-7.5999999999999998E-2	48	.AGGGAUGCUAGAGAGCUUUAAAC	................|E||E|..	.UUGUCAGCGUUUAAGGGAAAUU.	miR-724-5p	-2.509369257	14	0.025009676	-0.556992507	0	two.sided	Pearson's product-moment correlation	gene_column and miRNA_column	-0.824930969	-0.084662976	pla2r1	100	4467	0	0	814	5280	1	4467	0	8250	pla2r1	phospholipase A2 receptor 1 [Source:ZFIN;Acc:ZDB-GENE-120323-1]
ENSDLAG00005015897	ENSDLAT00005040881	miR-724-5p	7mer-1a	-0.02	27	GCGACUCGCUAAACUCUUUAAAA	.....||||......|E||E|..	UUGUCAGCGUUUAAGGGAAAUU.	miR-724-5p	-14.51347987	14	7.87E-10	-0.968337941	0	two.sided	Pearson's product-moment correlation	gene_column and miRNA_column	-0.989211556	-0.908926833	LOC127358572	100	3279	0	0	507	3785	1	3279	0	6056	ENSDLAG00005015897
ENSDLAG00005015900	ENSDLAT00005039058	miR-724-5p	7mer-1a	-9.8000000000000004E-2	59	.AAAAAUAUACAAUUGCUUUAAAU	................|E||E|..	.UUGUCAGCGUUUAAGGGAAAUU.	miR-724-5p	-2.478327891	14	0.026554591	-0.552212575	0	two.sided	Pearson's product-moment correlation	gene_column and miRNA_column	-0.822712839	-0.077805241	arap2	100	5040	0	0	804	5843	1	5040	0	9308	arap2
ENSDLAG00005015959	ENSDLAT00005068687	miR-724-5p	7mer-m8	-4.8000000000000001E-2	36	..UUUCAGCUGAGCGUUCCUUUAAU	.................||E||E|.	...UUGUCAGCGUUUAAGGGAAAUU	miR-724-5p	-10.98357864	14	2.89E-08	-0.946582401	0	two.sided	Pearson's product-moment correlation	gene_column and miRNA_column	-0.981665032	-0.849470812	adkb	98.937	1035	2	2	19	1053	13	1038	0	1842	ADK	adenosine kinase [Source:HGNC Symbol;Acc:HGNC:257]
ENSDLAG00005015966	ENSDLAT00005038390	miR-724-5p	7mer-1a	-0.1	60	CAGGACAUUAGCAAA---CUUUAAAG	..........|||||...|E||E|..	...UUGUCAGCGUUUAAGGGAAAUU.	miR-724-5p	-6.992601195	14	6.32E-06	-0.881709701	0	two.sided	Pearson's product-moment correlation	gene_column and miRNA_column	-0.958489675	-0.685703614	ndufa9a	100	1146	0	0	884	2029	1	1146	0	2117	ndufa9a
ENSDLAG00005015969	ENSDLAT00005084452	miR-724-5p	7mer-1a	-9.6000000000000002E-2	58	UAACACUGUAAAUAUCUUUAAAA	...............|E||E|..	UUGUCAGCGUUUAAGGGAAAUU.	miR-724-5p	-5.107988359	14	0.000159334	-0.806721259	0	two.sided	Pearson's product-moment correlation	gene_column and miRNA_column	-0.930373801	-0.518270073	LOC127367745	99.054	3593	12	17	978	4550	1	3591	0	6427	PTPN23	protein tyrosine phosphatase non-receptor type 23 [Source:HGNC Symbol;Acc:HGNC:14406]
ENSDLAG00005015981	ENSDLAT00005038301	miR-724-5p	7mer-1a	-9.9000000000000005E-2	60	.ACCUAUUUUGUACCACUUUAAAG	................|E||E|..	.UUGUCAGCGUUUAAGGGAAAUU.	miR-724-5p	-17.08211383	14	9.01E-11	-0.976840947	0	two.sided	Pearson's product-moment correlation	gene_column and miRNA_column	-0.992131257	-0.932840606	mrm2	100	747	0	0	406	1152	1	747	0	1380	mrm2	mitochondrial rRNA methyltransferase 2 [Source:ZFIN;Acc:ZDB-GENE-030131-5205]
ENSDLAG00005015997	ENSDLAT00005040315	miR-724-5p	7mer-m8	-0.19600000000000001	88	UUACGUAAAAAAUGACCUUUAAC	...............||E||E|.	.UUGUCAGCGUUUAAGGGAAAUU	miR-724-5p	-7.01708207	14	6.08E-06	-0.882393998	0	two.sided	Pearson's product-moment correlation	gene_column and miRNA_column	-0.958739548	-0.687333381	ctnnd1	100	2800	0	0	1379	4178	1	2800	0	5171	ctnnd1	catenin (cadherin-associated protein), delta 1 [Source:ZFIN;Acc:ZDB-GENE-110208-9]
ENSDLAG00005016005	ENSDLAT00005038358	miR-724-5p	7mer-1a	-0.14299999999999999	79	...AUUCUCAAAAGAGUGCUUUAAAG	..................|E||E|..	...UUGUCAGCGUUUAAGGGAAAUU.	miR-724-5p	-6.6047019	14	1.18E-05	-0.870079083	0	two.sided	Pearson's product-moment correlation	gene_column and miRNA_column	-0.954224624	-0.658300724	klf1	100	1227	0	0	839	2065	1	1227	0	2266	klf1	Kruppel-like factor 1 (erythroid) [Source:ZFIN;Acc:ZDB-GENE-980526-55]
ENSDLAG00005016009	ENSDLAT00005038862	miR-724-5p	7mer-1a	-0.127	73	.AGAGAAAAACGUUCUCUUUAAAA	................|E||E|..	.UUGUCAGCGUUUAAGGGAAAUU.	miR-724-5p	-3.305213278	14	0.005207982	-0.662043962	0	two.sided	Pearson's product-moment correlation	gene_column and miRNA_column	-0.871681856	-0.247593575	uxs1	100	1257	0	0	330	1586	1	1257	0	2322	uxs1	UDP-glucuronate decarboxylase 1 [Source:NCBI gene;Acc:192315]
ENSDLAG00005016067	ENSDLAT00005039339	miR-724-5p	7mer-1a	-9.6000000000000002E-2	58	.AUGUAUUGAAAGCCACUUUAAAU	................|E||E|..	.UUGUCAGCGUUUAAGGGAAAUU.	miR-724-5p	-12.5816865	14	5.08E-09	-0.958512297	0	two.sided	Pearson's product-moment correlation	gene_column and miRNA_column	-0.985816917	-0.881771639	zgc:158403	100	1698	0	0	411	2108	1	1698	0	3136	zgc:158403	zgc:158403 [Source:NCBI gene;Acc:790939]
ENSDLAG00005016132	ENSDLAT00005038943	miR-724-5p	7mer-m8	-0.222	91	UUGUACUGAAACAAA--CCUUUAAC	...........||||..||E||E|.	...UUGUCAGCGUUUAAGGGAAAUU	miR-724-5p	-2.722185751	14	0.016522528	-0.588310268	0	two.sided	Pearson's product-moment correlation	gene_column and miRNA_column	-0.839262658	-0.130729345	crip2l	100	612	0	0	335	946	1	612	0	1131	crip2l
ENSDLAG00005016144	ENSDLAT00005038745	miR-724-5p	8mer-1a	-0.22600000000000001	91	AUGUUACACACUGGACCUUUAAA	...............||E||E|.	.UUGUCAGCGUUUAAGGGAAAUU	miR-724-5p	-8.580017531	14	6.01E-07	-0.916631394	0	two.sided	Pearson's product-moment correlation	gene_column and miRNA_column	-0.971092582	-0.771462454	adoa	100	786	0	0	335	1120	1	786	0	1452	adoa	2-aminoethanethiol (cysteamine) dioxygenase a [Source:ZFIN;Acc:ZDB-GENE-041212-62]
ENSDLAG00005016177	ENSDLAT00005038857	miR-724-5p	7mer-1a	-4.9000000000000002E-2	36	..CUGUUCCAACUGUAUCUUUAAAC	.................|E||E|..	..UUGUCAGCGUUUAAGGGAAAUU.	miR-724-5p	-5.38872613	14	9.55E-05	-0.821406638	0	two.sided	Pearson's product-moment correlation	gene_column and miRNA_column	-0.935996845	-0.549406089	LOC127352836	100	4971	0	0	220	5190	1	4971	0	9180	cecr2	CECR2 histone acetyl-lysine reader [Source:ZFIN;Acc:ZDB-GENE-131121-533]
ENSDLAG00005016212	ENSDLAT00005050866	miR-724-5p	7mer-1a	-0.11700000000000001	69	AUAAGUAACAAACAUCUUUAAAG	........||||...|E||E|..	UUGUCAGCGUUUAAGGGAAAUU.	miR-724-5p	-2.915873274	14	0.011282445	-0.614688413	0	two.sided	Pearson's product-moment correlation	gene_column and miRNA_column	-0.85106926	-0.171125878	git2b	99.462	2229	0	1	638	2854	1	2229	0	4039	git2b
ENSDLAG00005016223	ENSDLAT00005038949	miR-724-5p	7mer-1a	-8.3000000000000004E-2	52	...UCUGACCUUUGACCUCUUUAAAA	..................|E||E|..	...UUGUCAGCGUUUAAGGGAAAUU.	miR-724-5p	-8.832794601	14	4.25E-07	-0.920791119	0	two.sided	Pearson's product-moment correlation	gene_column and miRNA_column	-0.972573819	-0.782041766	glsl	99.434	2121	0	2	563	2671	19	2139	0	3840	glsl	glutaminase like [Source:ZFIN;Acc:ZDB-GENE-131127-106]
ENSDLAG00005016224	ENSDLAT00005068582	miR-724-5p	7mer-m8	-0.11899999999999999	70	CACAUCAGAUUUUUUCCUUUAAU	...............||E||E|.	.UUGUCAGCGUUUAAGGGAAAUU	miR-724-5p	-11.59499246	14	1.45E-08	-0.951676544	0	two.sided	Pearson's product-moment correlation	gene_column and miRNA_column	-0.983441996	-0.863175002	eral1	100	1344	0	0	441	1784	1	1344	0	2483	eral1	Era-like 12S mitochondrial rRNA chaperone 1 [Source:NCBI gene;Acc:569087]
ENSDLAG00005016229	ENSDLAT00005040086	miR-724-5p	7mer-m8	-8.1000000000000003E-2	51	.UGAACUUUUUAUGGCCCUUUAAG	................||E||E|.	..UUGUCAGCGUUUAAGGGAAAUU	miR-724-5p	-3.922719117	14	0.001531736	-0.723609444	0	two.sided	Pearson's product-moment correlation	gene_column and miRNA_column	-0.897414745	-0.355376686	LOC127373561	100	4671	0	0	267	4937	1	4671	0	8626	ENSDLAG00005016229
ENSDLAG00005016238	ENSDLAT00005040113	miR-724-5p	7mer-1a	-0.153	81	...UAAUUACUUUCUAAACUUUAAAU	..................|E||E|..	...UUGUCAGCGUUUAAGGGAAAUU.	miR-724-5p	-5.502785872	14	7.78E-05	-0.826943063	0	two.sided	Pearson's product-moment correlation	gene_column and miRNA_column	-0.938101675	-0.561343852	LOC127350207	100	6000	0	0	1948	7947	1	6000	0	11081	EML6	EMAP like 6 [Source:HGNC Symbol;Acc:HGNC:35412]
ENSDLAG00005016251	ENSDLAT00005039355	miR-724-5p	7mer-1a	-9.6000000000000002E-2	58	....CCUAUUAAUAAGCAGCUUUAAAU	...................|E||E|..	....UUGUCAGCGUUUAAGGGAAAUU.	miR-724-5p	-8.918895185	14	3.78E-07	-0.922139965	0	two.sided	Pearson's product-moment correlation	gene_column and miRNA_column	-0.973053229	-0.785489502	umps	100	1458	0	0	565	2022	1	1458	0	2693	umps	uridine monophosphate synthetase [Source:ZFIN;Acc:ZDB-GENE-040426-785]
ENSDLAG00005016256	ENSDLAT00005039246	miR-724-5p	8mer-1a	-0.316	96	.AUCUCAUAAUGGGAGCCUUUAAA	................||E||E|.	..UUGUCAGCGUUUAAGGGAAAUU	miR-724-5p	-7.580316292	14	2.55E-06	-0.896710365	0	two.sided	Pearson's product-moment correlation	gene_column and miRNA_column	-0.963940281	-0.721886589	LOC127356470	100	1134	0	0	574	1707	1	1134	0	2095	ENSDLAG00005016256
ENSDLAG00005016290	ENSDLAT00005039036	miR-724-5p	8mer-1a	-0.22900000000000001	91	.UGUACAAAGUCAGGUCCUUUAAA	................||E||E|.	..UUGUCAGCGUUUAAGGGAAAUU	miR-724-5p	-8.678357808	14	5.24E-07	-0.918286161	0	two.sided	Pearson's product-moment correlation	gene_column and miRNA_column	-0.971682331	-0.775661384	zmp:0000000529	100	2175	0	0	1826	4000	1	2175	0	4017	zmp:0000000529
ENSDLAG00005016346	ENSDLAT00005089176	miR-724-5p	7mer-m8	-0.221	91	UUGCUGCGCAACUGUCCUUUAAU	......|||||....||E||E|.	UUGUCAGCGUUUAA-GGGAAAUU	miR-724-5p	-3.816138698	14	0.001889638	-0.714040574	0	two.sided	Pearson's product-moment correlation	gene_column and miRNA_column	-0.893491327	-0.337956042	gda	98.749	1359	11	5	4635	5993	1	1353	0	2410	gda	guanine deaminase [Source:ZFIN;Acc:ZDB-GENE-050522-434]
ENSDLAG00005016486	ENSDLAT00005040698	miR-724-5p	7mer-1a	-0.13100000000000001	75	..CACACCAUGGCUCUACUUUAAAA	.................|E||E|..	..UUGUCAGCGUUUAAGGGAAAUU.	miR-724-5p	-3.005598763	14	0.009446096	-0.626253069	0	two.sided	Pearson's product-moment correlation	gene_column and miRNA_column	-0.856171195	-0.189319521	unc5a	100	2751	0	0	1241	3991	1	2751	0	5081	unc5a	unc-5 netrin receptor A [Source:ZFIN;Acc:ZDB-GENE-080219-19]
ENSDLAG00005016487	ENSDLAT00005068888	miR-724-5p	7mer-m8	4.1000000000000002E-2	8	.GAUGUGACUGUCUAUCCUUUAAC	................||E||E|.	..UUGUCAGCGUUUAAGGGAAAUU	miR-724-5p	-12.86563201	14	3.81E-09	-0.960216751	0	two.sided	Pearson's product-moment correlation	gene_column and miRNA_column	-0.986407391	-0.886446061	ambra1b	100	4125	0	0	70	4194	1	4125	0	7618	ambra1b	autophagy/beclin-1 regulator 1b [Source:ZFIN;Acc:ZDB-GENE-050208-235]
ENSDLAG00005016500	ENSDLAT00005079378	miR-724-5p	7mer-m8	-0.125	72	AUUUGCCGAAGUUCCCCUUUAAG	...............||E||E|.	.UUGUCAGCGUUUAAGGGAAAUU	miR-724-5p	-2.194167704	14	0.045595864	-0.505853729	0	two.sided	Pearson's product-moment correlation	gene_column and miRNA_column	-0.800763977	-0.013544823	cnn3a	100	937	0	0	2006	2942	1	937	0	1731	CNN3	calponin 3 [Source:HGNC Symbol;Acc:HGNC:2157]
ENSDLAG00005016510	ENSDLAT00005039487	miR-724-5p	7mer-1a	3.1E-2	11	.UUCUGUGCUAUUAUGCUUUAAAG	................|E||E|..	.UUGUCAGCGUUUAAGGGAAAUU.	miR-724-5p	-11.22008428	14	2.21E-08	-0.948641964	0	two.sided	Pearson's product-moment correlation	gene_column and miRNA_column	-0.982384194	-0.854995685	ccnjl	100	1275	0	0	2913	4187	1	1275	0	2355	ccnjl
ENSDLAG00005016545	ENSDLAT00005042897	miR-724-5p	8mer-1a	-0.26400000000000001	94	..UGGUCAUUUUUGUCCCCUUUAAA	.................||E||E|.	...UUGUCAGCGUUUAAGGGAAAUU	miR-724-5p	-4.857143312	14	0.000253843	-0.792198689	0	two.sided	Pearson's product-moment correlation	gene_column and miRNA_column	-0.924755288	-0.48821332	srpk1a	100	1770	0	0	545	2314	1	1770	0	3269	srpk1a	SRSF protein kinase 1a [Source:ZFIN;Acc:ZDB-GENE-030131-2399]
ENSDLAG00005016573	ENSDLAT00005040266	miR-724-5p	7mer-1a	-8.8999999999999996E-2	55	CUGCCAUUCGCUUCU--CUUUAAAA	.......||||......|E||E|..	..UUGUCAGCGUUUAAGGGAAAUU.	miR-724-5p	-11.29979004	14	2.02E-08	-0.949309979	0	two.sided	Pearson's product-moment correlation	gene_column and miRNA_column	-0.982617238	-0.856792243	ddx3xa	100	2217	0	0	844	3060	1	2217	0	4095	ddx3xa	DEAD-box helicase 3 X-linked a [Source:ZFIN;Acc:ZDB-GENE-030131-1565]
ENSDLAG00005016583	ENSDLAT00005039632	miR-724-5p	7mer-1a	5.6000000000000001E-2	4	AAUGUCAUCACUCGACUUUAAAA	...............|E||E|..	UUGUCAGCGUUUAAGGGAAAUU.	miR-724-5p	-13.35591818	14	2.34E-09	-0.962926566	0	two.sided	Pearson's product-moment correlation	gene_column and miRNA_column	-0.987344762	-0.89390877	LOC127357790	100	4104	0	0	597	4700	1	4104	0	7579	CLSPN	claspin [Source:HGNC Symbol;Acc:HGNC:19715]
ENSDLAG00005016604	ENSDLAT00005040148	miR-724-5p	7mer-1a	-8.5999999999999993E-2	53	GCCAGUGUGGAAUUGCUUUAAAG	...............|E||E|..	UUGUCAGCGUUUAAGGGAAAUU.	miR-724-5p	-3.521302254	14	0.003388691	-0.685338109	0	two.sided	Pearson's product-moment correlation	gene_column and miRNA_column	-0.881556121	-0.287203052	aspm	100	9999	0	0	1113	11111	1	9999	0	18465	aspm	abnormal spindle microtubule assembly [Source:ZFIN;Acc:ZDB-GENE-050208-620]
ENSDLAG00005016626	ENSDLAT00005073509	miR-724-5p	8mer-1a	-0.126	73	..AGCGUGCUUUCCUCUCCUUUAAA	.................||E||E|.	...UUGUCAGCGUUUAAGGGAAAUU	miR-724-5p	-2.529732229	14	0.024043443	-0.560098374	0	two.sided	Pearson's product-moment correlation	gene_column and miRNA_column	-0.826367839	-0.089143056	fbxl20	100	1311	0	0	148	1458	1	1311	0	2422	fbxl20	F-box and leucine-rich repeat protein 20 [Source:ZFIN;Acc:ZDB-GENE-081031-27]
ENSDLAG00005016648	ENSDLAT00005044557	miR-724-5p	7mer-1a	-6.0999999999999999E-2	42	..AGUUUCUCCGAAGAACUUUAAAU	.................|E||E|..	..UUGUCAGCGUUUAAGGGAAAUU.	miR-724-5p	-12.21946978	14	7.41E-09	-0.956177977	0	two.sided	Pearson's product-moment correlation	gene_column and miRNA_column	-0.985007141	-0.875394192	myo1b	100	3501	0	0	483	3983	1	3501	0	6466	myo1b
ENSDLAG00005016744	ENSDLAT00005040992	miR-724-5p	7mer-m8	-0.11	65	AGGUGGCGGUGUGCACCUUUAAC	...............||E||E|.	.UUGUCAGCGUUUAAGGGAAAUU	miR-724-5p	-4.978636496	14	0.000202382	-0.799407693	0	two.sided	Pearson's product-moment correlation	gene_column and miRNA_column	-0.92755156	-0.503043898	nsd1a	99.954	6459	0	1	18	6473	1	6459	0	11908	nsd1a	nuclear receptor binding SET domain protein 1a [Source:ZFIN;Acc:ZDB-GENE-080519-3]
ENSDLAG00005016757	ENSDLAT00005040928	miR-724-5p	7mer-m8	-0.23799999999999999	92	..GUGGGUCAAAUACAACCUUUAAC	........|||||....||E||E|.	UUGUCAGCGUUUAA---GGGAAAUU	miR-724-5p	-2.642195222	14	0.019321262	-0.576832587	0	two.sided	Pearson's product-moment correlation	gene_column and miRNA_column	-0.834050392	-0.1136139	notch3	100	7431	0	0	349	7779	1	7431	0	13723	notch3	notch receptor 3 [Source:ZFIN;Acc:ZDB-GENE-000329-5]
ENSDLAG00005016823	ENSDLAT00005041568	miR-724-5p	7mer-1a	-9.2999999999999999E-2	57	..AACAUGCAGGAUGAUCUUUAAAC	.......|||.......|E||E|..	UUGUCAGCGUUUAAG--GGAAAUU.	miR-724-5p	-2.422621624	14	0.029558712	-0.543496236	0	two.sided	Pearson's product-moment correlation	gene_column and miRNA_column	-0.818646699	-0.065414482	itga11a	99.421	3624	0	1	332	3934	1	3624	0	6556	itga11a	integrin, alpha 11a [Source:ZFIN;Acc:ZDB-GENE-050324-1]
ENSDLAG00005016825	ENSDLAT00005040254	miR-724-5p	7mer-1a	-0.115	68	..UUGGAGCAAUAAUCACUUUAAAA	.......||||......|E||E|..	UUGUCAGCGUUUAAG--GGAAAUU.	miR-724-5p	-10.90747059	14	3.15E-08	-0.945893969	0	two.sided	Pearson's product-moment correlation	gene_column and miRNA_column	-0.981424421	-0.8476288	LOC127369255	100	1002	0	0	249	1250	1	1002	0	1851	ENSDLAG00005016825
ENSDLAG00005016830	ENSDLAT00005045702	miR-724-5p	7mer-m8	-0.108	64	AAAUGUUAAACUAUUCCUUUAAC	............|||||E||E|.	.UUGUCAGCGUUUAAGGGAAAUU	miR-724-5p	-7.940452556	14	1.49E-06	-0.904600277	0	two.sided	Pearson's product-moment correlation	gene_column and miRNA_column	-0.966784681	-0.74130928	kif21a	100	4710	0	0	346	5055	1	4710	0	8698	kif21a	kinesin family member 21A [Source:ZFIN;Acc:ZDB-GENE-110411-237]
ENSDLAG00005016850	ENSDLAT00005040325	miR-724-5p	7mer-1a	-5.8000000000000003E-2	40	UUUCACUACAGCUCACUUUAAAA	...............|E||E|..	UUGUCAGCGUUUAAGGGAAAUU.	miR-724-5p	-14.09351625	14	1.16E-09	-0.966518008	0	two.sided	Pearson's product-moment correlation	gene_column and miRNA_column	-0.988584479	-0.903858754	actr5	100	1893	0	0	1	1893	1	1893	0	3496	actr5
ENSDLAG00005016859	ENSDLAT00005040345	miR-724-5p	8mer-1a	-0.24099999999999999	92	UGAUUUUCUUACUUCCCUUUAAA	...............||E||E|.	.UUGUCAGCGUUUAAGGGAAAUU	miR-724-5p	-6.212619943	14	2.27E-05	-0.85663489	0	two.sided	Pearson's product-moment correlation	gene_column and miRNA_column	-0.949251503	-0.627309175	hus1	100	834	0	0	270	1103	1	834	0	1541	hus1
ENSDLAG00005016891	ENSDLAT00005041371	miR-724-5p	7mer-1a	-9.9000000000000005E-2	60	..AGCCAACAACAGUUACUUUAAAG	.................|E||E|..	..UUGUCAGCGUUUAAGGGAAAUU.	miR-724-5p	-7.968273047	14	1.43E-06	-0.905173683	0	two.sided	Pearson's product-moment correlation	gene_column and miRNA_column	-0.966990802	-0.742731582	LOC127350407	100	1617	0	0	116	1732	1	1617	0	2987	ENSDLAG00005016891
ENSDLAG00005017055	ENSDLAT00005042146	miR-724-5p	8mer-1a	-0.26500000000000001	94	AUGUUACACACUGGGCCUUUAAA	...............||E||E|.	.UUGUCAGCGUUUAAGGGAAAUU	miR-724-5p	-14.80406042	14	6.06E-10	-0.969512995	0	two.sided	Pearson's product-moment correlation	gene_column and miRNA_column	-0.989616028	-0.912208434	LOC127356264	100	1836	0	0	221	2056	1	1836	0	3391	mpp3a	membrane protein, palmitoylated 3a (MAGUK p55 subfamily member 3) [Source:ZFIN;Acc:ZDB-GENE-130530-555]
ENSDLAG00005017060	ENSDLAT00005040802	miR-724-5p	7mer-1a	-9.7000000000000003E-2	59	..AAAACAAAGAACAAGCUUUAAAU	.................|E||E|..	..UUGUCAGCGUUUAAGGGAAAUU.	miR-724-5p	-3.145511631	14	0.007155189	-0.643494225	0	two.sided	Pearson's product-moment correlation	gene_column and miRNA_column	-0.863695065	-0.217012214	cunh10orf88	100	1299	0	0	6586	7884	1	1299	0	2399	si:rp71-19m20.1	si:rp71-19m20.1 [Source:ZFIN;Acc:ZDB-GENE-030131-3509]
ENSDLAG00005017082	ENSDLAT00005040852	miR-724-5p	7mer-m8	-9.9000000000000005E-2	60	.AAAUAAGUGUCUGUGCCUUUAAG	................||E||E|.	..UUGUCAGCGUUUAAGGGAAAUU	miR-724-5p	-15.29689747	14	3.93E-10	-0.971363611	0	two.sided	Pearson's product-moment correlation	gene_column and miRNA_column	-0.990252393	-0.917391639	LOC127354188	99.486	3504	0	1	14	3499	1	3504	0	6355	ENSDLAG00005017082
ENSDLAG00005017158	ENSDLAT00005041414	miR-724-5p	7mer-1a	-9.4E-2	57	...AAAUUUUAUUUCACGCUUUAAAG	..................|E||E|..	...UUGUCAGCGUUUAAGGGAAAUU.	miR-724-5p	-11.14735657	14	2.39E-08	-0.948021154	0	two.sided	Pearson's product-moment correlation	gene_column and miRNA_column	-0.982167523	-0.853328092	rbm19	99.157	1543	1	3	831	2362	886	2427	0	2767	rbm19
ENSDLAG00005017159	ENSDLAT00005080707	miR-724-5p	7mer-1a	-0.112	66	.UGAGUCAGUUUUUAACUUUAAAG	................|E||E|..	.UUGUCAGCGUUUAAGGGAAAUU.	miR-724-5p	-11.21617098	14	2.21E-08	-0.948608836	0	two.sided	Pearson's product-moment correlation	gene_column and miRNA_column	-0.982372634	-0.854906649	zgc:113279	100	1365	0	0	708	2072	1	1365	0	2521	zgc:113279	zgc:113279 [Source:ZFIN;Acc:ZDB-GENE-050522-529]
ENSDLAG00005017204	ENSDLAT00005041130	miR-724-5p	8mer-1a	-0.35699999999999998	98	.UACUUCAACUUCCGUCCUUUAAA	................||E||E|.	..UUGUCAGCGUUUAAGGGAAAUU	miR-724-5p	-7.548890219	14	2.67E-06	-0.895978404	0	two.sided	Pearson's product-moment correlation	gene_column and miRNA_column	-0.96367562	-0.720098565	aven	100	990	0	0	10	999	1	990	0	1829	aven	apoptosis, caspase activation inhibitor [Source:ZFIN;Acc:ZDB-GENE-041001-171]
ENSDLAG00005017236	ENSDLAT00005043021	miR-724-5p	7mer-m8	-9.6000000000000002E-2	58	AAUAAACUGAGUGCCCCUUUAAU	...............||E||E|.	.UUGUCAGCGUUUAAGGGAAAUU	miR-724-5p	-2.416649957	14	0.029899343	-0.542551238	0	two.sided	Pearson's product-moment correlation	gene_column and miRNA_column	-0.818204198	-0.064079916	waplb	100	3744	0	0	81	3824	1	3744	0	6914	waplb	WAPL cohesin release factor b [Source:ZFIN;Acc:ZDB-GENE-080220-45]
ENSDLAG00005017287	ENSDLAT00005041322	miR-724-5p	7mer-1a	-8.6999999999999994E-2	54	UUUUAUUCUAACAUUCUUUAAAA	...............|E||E|..	UUGUCAGCGUUUAAGGGAAAUU.	miR-724-5p	-4.00923923	14	0.001292424	-0.731082485	0	two.sided	Pearson's product-moment correlation	gene_column and miRNA_column	-0.900459834	-0.369162018	rad51	100	1017	0	0	349	1365	1	1017	0	1879	rad51
ENSDLAG00005017297	ENSDLAT00005042588	miR-724-5p	7mer-1a	-3.9E-2	33	UGAUCAAAGAAACAUCUUUAAAC	...............|E||E|..	UUGUCAGCGUUUAAGGGAAAUU.	miR-724-5p	-8.278784257	14	9.17E-07	-0.911252824	0	two.sided	Pearson's product-moment correlation	gene_column and miRNA_column	-0.969171089	-0.757901255	atp7a	100	4572	0	0	515	5086	1	4572	0	8444	atp7a	ATPase copper transporting alpha [Source:ZFIN;Acc:ZDB-GENE-060825-45]
ENSDLAG00005017337	ENSDLAT00005078553	miR-724-5p	7mer-1a	-1.0999999999999999E-2	25	..CUCACAGUAGCUCCGCUUUAAAU	.................|E||E|..	..UUGUCAGCGUUUAAGGGAAAUU.	miR-724-5p	-4.80427039	14	0.000280306	-0.788953925	0	two.sided	Pearson's product-moment correlation	gene_column and miRNA_column	-0.923492001	-0.481594904	crb1	100	3975	0	0	294	4268	1	3975	0	7341	crb1	crumbs cell polarity complex component 1 [Source:ZFIN;Acc:ZDB-GENE-050208-382]
ENSDLAG00005017394	ENSDLAT00005041599	miR-724-5p	7mer-1a	-0.109	65	.UUUUAAAAGCUGAUACUUUAAAU	................|E||E|..	.UUGUCAGCGUUUAAGGGAAAUU.	miR-724-5p	-7.224380655	14	4.40E-06	-0.887971307	0	two.sided	Pearson's product-moment correlation	gene_column and miRNA_column	-0.960771721	-0.700690308	nphs2	100	836	0	0	848	1683	1	836	0	1544	nphs2	NPHS2 stomatin family member, podocin [Source:ZFIN;Acc:ZDB-GENE-051102-2]
ENSDLAG00005017426	ENSDLAT00005041696	miR-724-5p	8mer-1a	-0.23400000000000001	92	..AGCUGGCCUACGUUCCCUUUAAA	.................||E||E|.	...UUGUCAGCGUUUAAGGGAAAUU	miR-724-5p	-4.640471215	14	0.000381928	-0.778466985	0	two.sided	Pearson's product-moment correlation	gene_column and miRNA_column	-0.919389057	-0.460441553	thoc3	100	969	0	0	64	1032	1	969	0	1790	thoc3	THO complex 3 [Source:ZFIN;Acc:ZDB-GENE-040808-14]
ENSDLAG00005017432	ENSDLAT00005043125	miR-724-5p	7mer-m8	-0.05	37	CCAAUGUCUCUGUAUCCUUUAAU	...............||E||E|.	.UUGUCAGCGUUUAAGGGAAAUU	miR-724-5p	-14.9604611	14	5.27E-10	-0.970118966	0	two.sided	Pearson's product-moment correlation	gene_column and miRNA_column	-0.989824488	-0.91390362	mta2	100	2034	0	0	891	2924	1	2034	0	3757	mta2	metastasis associated 1 family, member 2 [Source:ZFIN;Acc:ZDB-GENE-030131-4803]
ENSDLAG00005017439	ENSDLAT00005042662	miR-724-5p	7mer-1a	-0.08	51	..UCUGCAGAAAUGUAUCUUUAAAU	.................|E||E|..	..UUGUCAGCGUUUAAGGGAAAUU.	miR-724-5p	-12.13178802	14	8.13E-09	-0.955583978	0	two.sided	Pearson's product-moment correlation	gene_column and miRNA_column	-0.984800879	-0.873775841	atp10a	100	4506	0	0	561	5066	1	4506	0	8322	atp10a	ATPase phospholipid transporting 10A [Source:ZFIN;Acc:ZDB-GENE-101102-1]
ENSDLAG00005017440	ENSDLAT00005042103	miR-724-5p	7mer-1a	2E-3	21	.ACACAGUAAGAGAUUCUUUAAAG	................|E||E|..	.UUGUCAGCGUUUAAGGGAAAUU.	miR-724-5p	-2.695027826	14	0.017425475	-0.584452468	0	two.sided	Pearson's product-moment correlation	gene_column and miRNA_column	-0.837515878	-0.124946027	nipbla	99.944	5313	0	1	3361	8670	2341	7653	0	9792	nipbla	NIPBL cohesin loading factor a [Source:NCBI gene;Acc:570900]
ENSDLAG00005017494	ENSDLAT00005082850	miR-724-5p	7mer-1a	2.4E-2	14	....AUUUCAAAACCUGCUCUUUAAAU	...................|E||E|..	....UUGUCAGCGUUUAAGGGAAAUU.	miR-724-5p	-13.84611653	14	1.46E-09	-0.96537281	0	two.sided	Pearson's product-moment correlation	gene_column and miRNA_column	-0.988189496	-0.900678638	afg3l1	100	2331	0	0	1217	3547	1	2331	0	4305	afg3l1
ENSDLAG00005017515	ENSDLAT00005042718	miR-724-5p	8mer-1a	-0.252	93	.UAAACAAAAACACCACCUUUAAA	................||E||E|.	..UUGUCAGCGUUUAAGGGAAAUU	miR-724-5p	-14.15805468	14	1.09E-09	-0.966807568	0	two.sided	Pearson's product-moment correlation	gene_column and miRNA_column	-0.988684301	-0.904663934	LOC127377953	100	1413	0	0	989	2401	1	1413	0	2610	ENSDLAG00005017515
ENSDLAG00005017525	ENSDLAT00005042261	miR-724-5p	7mer-1a	-0.11799999999999999	69	CUGUAGUCUGCAAUG--CUUUAAAG	.........||||....|E||E|..	..UUGUCAGCGUUUAAGGGAAAUU.	miR-724-5p	-7.898882993	14	1.59E-06	-0.903734243	0	two.sided	Pearson's product-moment correlation	gene_column and miRNA_column	-0.966473217	-0.739163908	fsd1	100	1482	0	0	562	2043	1	1482	0	2737	fsd1
ENSDLAG00005017597	ENSDLAT00005042080	miR-724-5p	7mer-m8	-0.19	87	AACUAAUUUUUCUCACCUUUAAC	...............||E||E|.	.UUGUCAGCGUUUAAGGGAAAUU	miR-724-5p	-13.06535031	14	3.12E-09	-0.961354666	0	two.sided	Pearson's product-moment correlation	gene_column and miRNA_column	-0.986801223	-0.889575164	zdhhc16b	98.196	1164	0	1	341	1504	1	1143	0	2013	zdhhc16b	zinc finger DHHC-type containing 16b [Source:NCBI gene;Acc:393316]
ENSDLAG00005017610	ENSDLAT00005044300	miR-724-5p	7mer-1a	-8.6999999999999994E-2	54	GACCGUCACCUCUUACUUUAAAC	...............|E||E|..	UUGUCAGCGUUUAAGGGAAAUU.	miR-724-5p	-6.631929266	14	1.13E-05	-0.870946484	0	two.sided	Pearson's product-moment correlation	gene_column and miRNA_column	-0.954543893	-0.66032522	ascc3	99.456	6616	16	11	494	7093	1	6612	0	12000	ASCC3	activating signal cointegrator 1 complex subunit 3 [Source:NCBI gene;Acc:100332599]
ENSDLAG00005017698	ENSDLAT00005042326	miR-724-5p	7mer-1a	-5.5E-2	39	..GUUUGACAUGAGCCUCUUUAAAG	.................|E||E|..	..UUGUCAGCGUUUAAGGGAAAUU.	miR-724-5p	-9.380717001	14	2.05E-07	-0.928839172	0	two.sided	Pearson's product-moment correlation	gene_column and miRNA_column	-0.975427776	-0.802739711	chaf1a	100	2718	0	0	635	3352	1	2718	0	5020	chaf1a	chromatin assembly factor 1, subunit A (p150) [Source:NCBI gene;Acc:563212]
ENSDLAG00005017706	ENSDLAT00005073845	miR-724-5p	8mer-1a	-0.129	74	CCUUAAAAACAGUUCCCUUUAAA	...............||E||E|.	.UUGUCAGCGUUUAAGGGAAAUU	miR-724-5p	-3.68831987	14	0.002432946	-0.702012591	0	two.sided	Pearson's product-moment correlation	gene_column and miRNA_column	-0.888520458	-0.316417998	ddx18	100	1684	0	0	2732	4415	474	2157	0	3110	ddx18
ENSDLAG00005017728	ENSDLAT00005082323	miR-724-5p	7mer-1a	-3.9999999999999897E-3	22	.AUCAUGUCUUUACUGCUUUAAAG	................|E||E|..	.UUGUCAGCGUUUAAGGGAAAUU.	miR-724-5p	-11.16368545	14	2.35E-08	-0.948161489	0	two.sided	Pearson's product-moment correlation	gene_column and miRNA_column	-0.98221651	-0.853704885	ilf3b	99.275	2068	0	1	2023	4075	546	2613	0	3722	ilf3b	interleukin enhancer binding factor 3b [Source:NCBI gene;Acc:321868]
ENSDLAG00005017735	ENSDLAT00005044005	miR-724-5p	7mer-1a	6.3E-2	3	...AAAUACAUUGUGUGUCUUUAAAU	..................|E||E|..	...UUGUCAGCGUUUAAGGGAAAUU.	miR-724-5p	-5.347778246	14	0.000102867	-0.819360556	0	two.sided	Pearson's product-moment correlation	gene_column and miRNA_column	-0.93521689	-0.545022206	grm5a	100	3630	0	0	304	3933	1	3630	0	6704	grm5a	glutamate receptor, metabotropic 5a [Source:ZFIN;Acc:ZDB-GENE-090821-9]
ENSDLAG00005017758	ENSDLAT00005045542	miR-724-5p	8mer-1a	-0.21199999999999999	90	..CAGUGAGGAAGCUCCCCUUUAAA	.................||E||E|.	...UUGUCAGCGUUUAAGGGAAAUU	miR-724-5p	-4.109722098	14	0.001061785	-0.739443162	0	two.sided	Pearson's product-moment correlation	gene_column and miRNA_column	-0.903847047	-0.384775847	slc8a2b	100	2976	0	0	129	3104	1	2976	0	5496	slc8a2b
ENSDLAG00005017771	ENSDLAT00005083272	miR-724-5p	7mer-1a	3.00000000000002E-3	21	..UUUUACAUAAUUUAUCUUUAAAU	.................|E||E|..	..UUGUCAGCGUUUAAGGGAAAUU.	miR-724-5p	-6.508845391	14	1.38E-05	-0.866959753	0	two.sided	Pearson's product-moment correlation	gene_column and miRNA_column	-0.953074888	-0.651045508	aldh1l1	100	2706	0	0	705	3410	1	2706	0	4998	ALDH1L1	aldehyde dehydrogenase 1 family member L1 [Source:HGNC Symbol;Acc:HGNC:3978]
ENSDLAG00005017813	ENSDLAT00005047716	miR-724-5p	7mer-m8	-0.17699999999999999	86	ACCUGUUGACUUUAACCUUUAAU	...............||E||E|.	.UUGUCAGCGUUUAAGGGAAAUU	miR-724-5p	-7.7930716	14	1.86E-06	-0.901478692	0	two.sided	Pearson's product-moment correlation	gene_column and miRNA_column	-0.965661154	-0.733591998	daam2	99.262	3252	0	1	428	3679	1	3228	0	5851	daam2	dishevelled associated activator of morphogenesis 2 [Source:ZFIN;Acc:ZDB-GENE-070709-1]
ENSDLAG00005017840	ENSDLAT00005042650	miR-724-5p	7mer-m8	-0.14499999999999999	79	UAAAACAUCCAUCCACCUUUAAC	...............||E||E|.	.UUGUCAGCGUUUAAGGGAAAUU	miR-724-5p	-9.16130555	14	2.73E-07	-0.925764571	0	two.sided	Pearson's product-moment correlation	gene_column and miRNA_column	-0.97433932	-0.794796441	dcp1a	99.804	1533	0	1	159	1688	1	1533	0	2811	DCP1A	decapping mRNA 1A [Source:HGNC Symbol;Acc:HGNC:18714]
ENSDLAG00005017841	ENSDLAT00005042657	miR-724-5p	8mer-1a	-0.19900000000000001	89	..UUGCCACAUUUACGACCUUUAAA	.................||E||E|.	...UUGUCAGCGUUUAAGGGAAAUU	miR-724-5p	-14.45639229	14	8.29E-10	-0.968099246	0	two.sided	Pearson's product-moment correlation	gene_column and miRNA_column	-0.989129355	-0.908261122	LOC127355118	100	1035	0	0	2358	3392	1	1035	0	1912	ENSDLAG00005017841
ENSDLAG00005017854	ENSDLAT00005070048	miR-724-5p	7mer-1a	-0.14199999999999999	78	CCUUUCUGACAAAAU-CUUUAAAA	.........||||...|E||E|..	.UUGUCAGCGUUUAAGGGAAAUU.	miR-724-5p	-5.293799817	14	0.000113439	-0.816614685	0	two.sided	Pearson's product-moment correlation	gene_column and miRNA_column	-0.934168408	-0.53916245	agtpbp1	100	3427	0	0	498	3924	1	3427	0	6329	agtpbp1	ATP/GTP binding protein 1 [Source:NCBI gene;Acc:554164]
ENSDLAG00005017868	ENSDLAT00005048373	miR-724-5p	7mer-1a	-4.2000000000000003E-2	34	..UUUGAUGGUUCUCAGCUUUAAAA	.................|E||E|..	..UUGUCAGCGUUUAAGGGAAAUU.	miR-724-5p	-2.89055474	14	0.011861351	-0.611351359	0	two.sided	Pearson's product-moment correlation	gene_column and miRNA_column	-0.849588719	-0.165931631	LOC127354390	87.712	5021	493	88	79	5004	1	4992	0	5740	ENSDLAG00005017868
ENSDLAG00005017873	ENSDLAT00005042805	miR-724-5p	7mer-1a	-0.13300000000000001	75	.UCUCCUUUACACUGACUUUAAAA	................|E||E|..	.UUGUCAGCGUUUAAGGGAAAUU.	miR-724-5p	-3.466635288	14	0.00377761	-0.679633643	0	two.sided	Pearson's product-moment correlation	gene_column and miRNA_column	-0.879153799	-0.277375606	LOC127374456.1	100	4124	0	0	3500	7623	5986	1863	0	7616	ENSDLAG00005017873
ENSDLAG00005017879	ENSDLAT00005042823	miR-724-5p	8mer-1a	-0.159	83	GAGUUUUUGUACUUCCCUUUAAA	...............||E||E|.	.UUGUCAGCGUUUAAGGGAAAUU	miR-724-5p	-7.085335942	14	5.46E-06	-0.8842727	0	two.sided	Pearson's product-moment correlation	gene_column and miRNA_column	-0.959424953	-0.69181794	phactr4b	100	2671	0	0	674	3344	1	2671	0	4933	phactr4b	phosphatase and actin regulator 4b [Source:NCBI gene;Acc:393643]
ENSDLAG00005017886	ENSDLAT00005042819	miR-724-5p	7mer-1a	-0.121	70	..GUCCACUGAAUUCCUCUUUAAAU	.................|E||E|..	..UUGUCAGCGUUUAAGGGAAAUU.	miR-724-5p	-4.229300047	14	0.000841266	-0.748965495	0	two.sided	Pearson's product-moment correlation	gene_column and miRNA_column	-0.90767995	-0.402809838	rad1	100	834	0	0	74	907	1	834	0	1541	rad1
ENSDLAG00005017898	ENSDLAT00005044354	miR-724-5p	7mer-m8	-0.09	55	AAGAGUUGGACUGUCCCUUUAAG	...............||E||E|.	.UUGUCAGCGUUUAAGGGAAAUU	miR-724-5p	-10.81142173	14	3.52E-08	-0.945006547	0	two.sided	Pearson's product-moment correlation	gene_column and miRNA_column	-0.981114097	-0.845257845	scinlb.1	76.19	378	82	7	358	731	187	560	3.32e-47	193	scinlb.1
ENSDLAG00005017919	ENSDLAT00005085371	miR-724-5p	7mer-m8	-0.192	88	..AGCGUAUGACUCAUCCCUUUAAU	.................||E||E|.	...UUGUCAGCGUUUAAGGGAAAUU	miR-724-5p	-13.45441669	14	2.13E-09	-0.963438104	0	two.sided	Pearson's product-moment correlation	gene_column and miRNA_column	-0.98752152	-0.89532183	rcc1	100	1166	0	0	17	1182	95	1260	0	2154	rcc1	regulator of chromosome condensation 1 [Source:ZFIN;Acc:ZDB-GENE-040426-2216]
ENSDLAG00005017936	ENSDLAT00005043528	miR-724-5p	7mer-1a	-0.17199999999999999	85	.UGUUUGUGAAAUAAACUUUAAAA	................|E||E|..	.UUGUCAGCGUUUAAGGGAAAUU.	miR-724-5p	-8.032143767	14	1.31E-06	-0.906471665	0	two.sided	Pearson's product-moment correlation	gene_column and miRNA_column	-0.967457085	-0.745956581	dym	100	2010	0	0	3483	5492	1	2010	0	3712	dym	dymeclin [Source:ZFIN;Acc:ZDB-GENE-091204-348]
ENSDLAG00005017941	ENSDLAT00005043011	miR-724-5p	7mer-1a	8.0000000000000002E-3	19	..AAGUCUUUUUAGGGACUUUAAAA	.................|E||E|..	..UUGUCAGCGUUUAAGGGAAAUU.	miR-724-5p	-8.227418184	14	9.87E-07	-0.910286358	0	two.sided	Pearson's product-moment correlation	gene_column and miRNA_column	-0.968825071	-0.755478432	ltv1	99.146	1405	7	4	49	1452	4	1404	0	2523	ltv1	LTV1 ribosome biogenesis factor [Source:NCBI gene;Acc:436587]
ENSDLAG00005017983	ENSDLAT00005043029	miR-724-5p	7mer-m8	-0.109	65	GCCGGCUCCAGGUUGCCUUUAAU	...............||E||E|.	.UUGUCAGCGUUUAAGGGAAAUU	miR-724-5p	-15.64589199	14	2.91E-10	-0.972575398	0	two.sided	Pearson's product-moment correlation	gene_column and miRNA_column	-0.99066866	-0.920795561	pglyrp6	100	1404	0	0	581	1984	1	1404	0	2593	pglyrp6	peptidoglycan recognition protein 6 [Source:ZFIN;Acc:ZDB-GENE-071227-2]
ENSDLAG00005018030	ENSDLAT00005043222	miR-724-5p	7mer-1a	-7.1999999999999995E-2	46	GGAAAAGGUGCAGUA--CUUUAAAC	.........|||.....|E||E|..	..UUGUCAGCGUUUAAGGGAAAUU.	miR-724-5p	-8.558813433	14	6.19E-07	-0.916268297	0	two.sided	Pearson's product-moment correlation	gene_column and miRNA_column	-0.970963088	-0.770542795	LOC127356884	100	2388	0	0	136	2523	1	2388	0	4410	tmc6a	transmembrane channel-like 6a [Source:ZFIN;Acc:ZDB-GENE-081114-3]
ENSDLAG00005018043	ENSDLAT00005043385	miR-724-5p	7mer-1a	-0.121	70	.UAAGCUGUGUUUGUACUUUAAAA	................|E||E|..	.UUGUCAGCGUUUAAGGGAAAUU.	miR-724-5p	-4.11578692	14	0.00104929	-0.739937128	0	two.sided	Pearson's product-moment correlation	gene_column and miRNA_column	-0.904046528	-0.38570474	retsat.2	99.493	1774	0	1	1	1774	69	1833	0	3217	retsat	retinol saturase (all-trans-retinol 13,14-reductase) [Source:NCBI gene;Acc:325922]
ENSDLAG00005018160	ENSDLAT00005071516	miR-724-5p	7mer-1a	2.4E-2	14	.UGGAUAGAACACUGGCUUUAAAU	................|E||E|..	.UUGUCAGCGUUUAAGGGAAAUU.	miR-724-5p	-12.45726418	14	5.78E-09	-0.957731476	0	two.sided	Pearson's product-moment correlation	gene_column and miRNA_column	-0.985546192	-0.879635279	cpsf6	100	1758	0	0	930	2687	1	1758	0	3247	cpsf6
ENSDLAG00005018164	ENSDLAT00005043445	miR-724-5p	7mer-1a	-0.11799999999999999	69	AACGUUUUCUCUGAGCUUUAAAU	...............|E||E|..	UUGUCAGCGUUUAAGGGAAAUU.	miR-724-5p	-15.45450643	14	3.43E-10	-0.971920471	0	two.sided	Pearson's product-moment correlation	gene_column and miRNA_column	-0.990443724	-0.918954883	pigv	100	1524	0	0	1283	2806	1	1524	0	2815	pigv	phosphatidylinositol glycan anchor biosynthesis, class V [Source:ZFIN;Acc:ZDB-GENE-121116-1]
ENSDLAG00005018240	ENSDLAT00005072910	miR-724-5p	7mer-1a	3.9E-2	9	ACGUCAACGCUUCUG-CUUUAAAA	.......|||......|E||E|..	.UUGUCAGCGUUUAAGGGAAAUU.	miR-724-5p	-10.81265191	14	3.52E-08	-0.945018047	0	two.sided	Pearson's product-moment correlation	gene_column and miRNA_column	-0.98111812	-0.845288544	ipp	100	1803	0	0	839	2641	1	1803	0	3330	IPP	intracisternal A particle-promoted polypeptide [Source:HGNC Symbol;Acc:HGNC:6108]
ENSDLAG00005018250	ENSDLAT00005080646	miR-724-5p	7mer-m8	-6.7000000000000004E-2	44	UGAGAGUGAUGACGUCCUUUAAC	...............||E||E|.	.UUGUCAGCGUUUAAGGGAAAUU	miR-724-5p	-9.609731073	14	1.53E-07	-0.931855886	0	two.sided	Pearson's product-moment correlation	gene_column and miRNA_column	-0.976493533	-0.810577168	cdc27	99.128	2408	0	1	14	2421	26	2412	0	4311	cdc27	cell division cycle 27 [Source:ZFIN;Acc:ZDB-GENE-990706-2]
ENSDLAG00005018314	ENSDLAT00005045493	miR-724-5p	7mer-m8	-0.156	82	.UCCACAACAGUACAACCUUUAAC	................||E||E|.	..UUGUCAGCGUUUAAGGGAAAUU	miR-724-5p	-6.558237787	14	1.27E-05	-0.868579949	0	two.sided	Pearson's product-moment correlation	gene_column and miRNA_column	-0.953672377	-0.654808986	kcnh2b	100	4074	0	0	1595	5668	1	4074	0	7524	kcnh2b
ENSDLAG00005018424	ENSDLAT00005045059	miR-724-5p	7mer-m8	-5.6000000000000001E-2	39	.UUUUGGUGAACCGAACCUUUAAG	................||E||E|.	..UUGUCAGCGUUUAAGGGAAAUU	miR-724-5p	-11.35844466	14	1.89E-08	-0.949793487	0	two.sided	Pearson's product-moment correlation	gene_column and miRNA_column	-0.98278585	-0.85809399	arhgef7a	100	2592	0	0	1178	3769	1	2592	0	4787	ARHGEF7	Rho guanine nucleotide exchange factor 7 [Source:HGNC Symbol;Acc:HGNC:15607]
ENSDLAG00005018442	ENSDLAT00005067148	miR-724-5p	7mer-1a	-0.111	66	.CCUGCCAUUUAGAUUCUUUAAAA	................|E||E|..	.UUGUCAGCGUUUAAGGGAAAUU.	miR-724-5p	-15.92596879	14	2.30E-10	-0.973493832	0	two.sided	Pearson's product-moment correlation	gene_column and miRNA_column	-0.99098393	-0.923380715	kdf1a	100	1191	0	0	20	1210	1	1191	0	2200	kdf1a	keratinocyte differentiation factor 1a [Source:ZFIN;Acc:ZDB-GENE-110411-156]
ENSDLAG00005018477	ENSDLAT00005044137	miR-724-5p	8mer-1a	-5.0000000000000201E-3	23	.CUUAUGGGAAUGAGGCCUUUAAA	................||E||E|.	..UUGUCAGCGUUUAAGGGAAAUU	miR-724-5p	-15.77210782	14	2.62E-10	-0.972995023	0	two.sided	Pearson's product-moment correlation	gene_column and miRNA_column	-0.990812728	-0.921976133	rnf38	100	2253	0	0	925	3177	1	2253	0	4161	rnf38
ENSDLAG00005018626	ENSDLAT00005044535	miR-724-5p	7mer-m8	-0.19700000000000001	89	UAACAACAGAAGGAACCUUUAAU	...............||E||E|.	.UUGUCAGCGUUUAAGGGAAAUU	miR-724-5p	-14.28094599	14	9.73E-10	-0.967348817	0	two.sided	Pearson's product-moment correlation	gene_column and miRNA_column	-0.988870838	-0.906170179	zc3h13	100	5601	0	0	473	6073	1	5601	0	10344	zc3h13	zinc finger CCCH-type containing 13 [Source:ZFIN;Acc:ZDB-GENE-040426-1619]
ENSDLAG00005018667	ENSDLAT00005044658	miR-724-5p	7mer-1a	-9.6000000000000002E-2	58	.UGAUAAUAUUUAAUGCUUUAAAG	................|E||E|..	.UUGUCAGCGUUUAAGGGAAAUU.	miR-724-5p	-3.741340591	14	0.002190581	-0.707076845	0	two.sided	Pearson's product-moment correlation	gene_column and miRNA_column	-0.890618739	-0.325438165	LOC127352585	100	508	0	0	3	510	9	516	0	939	TNNI2	troponin I2, fast skeletal type [Source:HGNC Symbol;Acc:HGNC:11946]
ENSDLAG00005018679	ENSDLAT00005044703	miR-724-5p	7mer-1a	-0.123	71	..AAGUGUUGGUACCUGCUUUAAAA	.................|E||E|..	..UUGUCAGCGUUUAAGGGAAAUU.	miR-724-5p	-2.38702311	14	0.031645284	-0.537832308	0	two.sided	Pearson's product-moment correlation	gene_column and miRNA_column	-0.815989628	-0.057441155	plekha2	100	1308	0	0	127	1434	1	1308	0	2416	plekha2
ENSDLAG00005018680	ENSDLAT00005044680	miR-724-5p	7mer-m8	too_close	NA	.NNNAGUGGACUCACCACCUUUAAC	.................||E||E|.	...UUGUCAGCGUUUAAGGGAAAUU	miR-724-5p	-10.92893393	14	3.08E-08	-0.946089419	0	two.sided	Pearson's product-moment correlation	gene_column and miRNA_column	-0.981492743	-0.848151517	khdrbs1b	100	1086	0	0	660	1745	1	1086	0	2006	khdrbs1b	KH domain containing, RNA binding, signal transduction associated 1b [Source:ZFIN;Acc:ZDB-GENE-040426-2344]
ENSDLAG00005018725	ENSDLAT00005044914	miR-724-5p	7mer-1a	-0.10299999999999999	62	AACACAGAAACCGUGCUUUAAAU	...............|E||E|..	UUGUCAGCGUUUAAGGGAAAUU.	miR-724-5p	-8.302526051	14	8.87E-07	-0.911694506	0	two.sided	Pearson's product-moment correlation	gene_column and miRNA_column	-0.969329145	-0.759009911	LOC127375018	100	1272	0	0	2626	3897	1	1272	0	2350	hnrnph1	heterogeneous nuclear ribonucleoprotein H1 [Source:ZFIN;Acc:ZDB-GENE-040426-1856]
ENSDLAG00005018738	ENSDLAT00005044981	miR-724-5p	7mer-m8	-0.23400000000000001	92	.CUCAAAGCAACCACACCUUUAAU	.......||||.....||E||E|.	UUGUCAGCGUUUAA--GGGAAAUU	miR-724-5p	-13.20998716	14	2.70E-09	-0.962149118	0	two.sided	Pearson's product-moment correlation	gene_column and miRNA_column	-0.987076004	-0.891763792	alg8	97.649	1574	12	14	445	1998	1	1569	0	2678	alg8	ALG8 alpha-1,3-glucosyltransferase [Source:ZFIN;Acc:ZDB-GENE-030131-5812]
ENSDLAG00005018781	ENSDLAT00005045618	miR-724-5p	7mer-1a	-5.6000000000000001E-2	39	..UUCGUUGAGUCAGCACUUUAAAC	.................|E||E|..	..UUGUCAGCGUUUAAGGGAAAUU.	miR-724-5p	-5.569301913	14	6.91E-05	-0.830064594	0	two.sided	Pearson's product-moment correlation	gene_column and miRNA_column	-0.939284806	-0.56812365	vps16	100	2505	0	0	272	2776	1	2505	0	4626	vps16
ENSDLAG00005018783	ENSDLAT00005045340	miR-724-5p	7mer-m8	-0.14000000000000001	78	..GUGUUGCACUCUGGACCUUUAAC	.................||E||E|.	...UUGUCAGCGUUUAAGGGAAAUU	miR-724-5p	-4.484843679	14	0.000513891	-0.767860125	0	two.sided	Pearson's product-moment correlation	gene_column and miRNA_column	-0.915207766	-0.439407512	rufy1	100	2160	0	0	424	2583	1	2160	0	3989	rufy1
ENSDLAG00005018821	ENSDLAT00005048927	miR-724-5p	8mer-1a	-0.06	41	AAUUUAGGCACUAUUCCUUUAAA	.......|||.....||E||E|.	UUGUCAGCGUUUAA-GGGAAAUU	miR-724-5p	-8.499267839	14	6.72E-07	-0.915236435	0	two.sided	Pearson's product-moment correlation	gene_column and miRNA_column	-0.97059491	-0.767932578	scube3	100	3084	0	0	777	3860	1	3084	0	5696	SCUBE3	signal peptide, CUB domain and EGF like domain containing 3 [Source:HGNC Symbol;Acc:HGNC:13655]
ENSDLAG00005018828	ENSDLAT00005045097	miR-724-5p	7mer-1a	-0.13600000000000001	77	..GGUAGAAUGUCACAACUUUAAAA	.................|E||E|..	..UUGUCAGCGUUUAAGGGAAAUU.	miR-724-5p	-11.49431786	14	1.62E-08	-0.950887957	0	two.sided	Pearson's product-moment correlation	gene_column and miRNA_column	-0.983167316	-0.861044992	zfr2	100	3153	0	0	435	3587	1	3153	0	5823	zfr2	zinc finger RNA binding protein 2 [Source:ZFIN;Acc:ZDB-GENE-070705-184]
ENSDLAG00005018829	ENSDLAT00005045102	miR-724-5p	7mer-1a	-0.121	70	AAAACUUUUACAAAA--CUUUAAAA	..........||||...|E||E|..	..UUGUCAGCGUUUAAGGGAAAUU.	miR-724-5p	-11.6518186	14	1.36E-08	-0.952113511	0	two.sided	Pearson's product-moment correlation	gene_column and miRNA_column	-0.983594137	-0.864356627	ice2	100	2850	0	0	317	3166	1	2850	0	5264	ice2	interactor of little elongator complex ELL subunit 2 [Source:ZFIN;Acc:ZDB-GENE-060306-1]
ENSDLAG00005018873	ENSDLAT00005045201	miR-724-5p	7mer-1a	-0.107	64	UAACUUUAUAAAUGACUUUAAAU	...............|E||E|..	UUGUCAGCGUUUAAGGGAAAUU.	miR-724-5p	-11.16780468	14	2.34E-08	-0.948196803	0	two.sided	Pearson's product-moment correlation	gene_column and miRNA_column	-0.982228836	-0.853799717	rab33ba	100	717	0	0	598	1314	1	717	0	1325	rab33ba	RAB33B, member RAS oncogene family a [Source:ZFIN;Acc:ZDB-GENE-050809-122]
ENSDLAG00005018921	ENSDLAT00005045308	miR-724-5p	7mer-m8	-0.156	82	..GGAGCACAACGUUUCCCUUUAAG	.................||E||E|.	...UUGUCAGCGUUUAAGGGAAAUU	miR-724-5p	-11.13143879	14	2.44E-08	-0.947883817	0	two.sided	Pearson's product-moment correlation	gene_column and miRNA_column	-0.982119579	-0.852959447	slmapb	100	1215	0	0	49	1263	1	1215	0	2244	slmapb	sarcolemma associated protein b [Source:ZFIN;Acc:ZDB-GENE-040426-809]
ENSDLAG00005018948	ENSDLAT00005045367	miR-724-5p	7mer-1a	8.6999999999999994E-2	0	.GCUUUAUGAAACCGGCUUUAAAC	................|E||E|..	.UUGUCAGCGUUUAAGGGAAAUU.	miR-724-5p	-7.24472312	14	4.26E-06	-0.888498393	0	two.sided	Pearson's product-moment correlation	gene_column and miRNA_column	-0.96096337	-0.701959438	nek4	100	2778	0	0	390	3167	1	2778	0	5131	nek4	NIMA-related kinase 4 [Source:ZFIN;Acc:ZDB-GENE-040426-1392]
ENSDLAG00005018949	ENSDLAT00005062715	miR-724-5p	7mer-1a	-7.6999999999999999E-2	49	..UUUUUGCCUUCUCCUCUUUAAAG	.................|E||E|..	..UUGUCAGCGUUUAAGGGAAAUU.	miR-724-5p	-14.85920207	14	5.77E-10	-0.969728695	0	two.sided	Pearson's product-moment correlation	gene_column and miRNA_column	-0.98969024	-0.912811623	LOC127378879	99.736	4548	0	1	644	5179	1	4548	0	8322	ENSDLAG00005018949
ENSDLAG00005018955	ENSDLAT00005045409	miR-724-5p	7mer-1a	-4.9000000000000002E-2	36	.AGAGCACUUCACCCUCUUUAAAU	................|E||E|..	.UUGUCAGCGUUUAAGGGAAAUU.	miR-724-5p	-11.5121398	14	1.59E-08	-0.951028922	0	two.sided	Pearson's product-moment correlation	gene_column and miRNA_column	-0.983216428	-0.861425511	eci1	100	906	0	0	839	1744	1	906	0	1674	eci1	enoyl-CoA delta isomerase 1 [Source:ZFIN;Acc:ZDB-GENE-030131-6033]
ENSDLAG00005018961	ENSDLAT00005082798	miR-724-5p	7mer-m8	-0.16200000000000001	84	UGGAAGUCUCCAAGACCUUUAAG	...............||E||E|.	.UUGUCAGCGUUUAAGGGAAAUU	miR-724-5p	-10.68644959	14	4.08E-08	-0.943819795	0	two.sided	Pearson's product-moment correlation	gene_column and miRNA_column	-0.98069881	-0.842093285	nmrk1	100	627	0	0	386	1012	1	627	0	1158	nmrk1
ENSDLAG00005019006	ENSDLAT00005046003	miR-724-5p	7mer-1a	-9.4E-2	57	.CCACUAACUACUAGACUUUAAAU	................|E||E|..	.UUGUCAGCGUUUAAGGGAAAUU.	miR-724-5p	-5.659265121	14	5.89E-05	-0.834165793	0	two.sided	Pearson's product-moment correlation	gene_column and miRNA_column	-0.940835316	-0.577085611	hook1	100	2160	0	0	552	2711	1	2160	0	3989	hook1	hook microtubule-tethering protein 1 [Source:NCBI gene;Acc:570393]
ENSDLAG00005019019	ENSDLAT00005046959	miR-724-5p	7mer-1a	-0.129	74	UGACUGAACAGUCGA------CUUUAAAA	......||||||||.......|E||E|..	......UUGUCAGCGUUUAAGGGAAAUU.	miR-724-5p	-7.700879003	14	2.13E-06	-0.899451672	0	two.sided	Pearson's product-moment correlation	gene_column and miRNA_column	-0.964930297	-0.728603816	ankrd13a	98.059	1803	14	10	10	1794	1	1800	0	3116	ankrd13a	ankyrin repeat domain 13A [Source:ZFIN;Acc:ZDB-GENE-030131-1833]
ENSDLAG00005019020	ENSDLAT00005073624	miR-724-5p	7mer-1a	-0.11799999999999999	69	UUGUUGUUUUUUUUUCUUUAAAG	...............|E||E|..	UUGUCAGCGUUUAAGGGAAAUU.	miR-724-5p	-6.58121028	14	1.23E-05	-0.86932414	0	two.sided	Pearson's product-moment correlation	gene_column and miRNA_column	-0.953946592	-0.656541195	dclk2a	99.589	3160	0	1	752	3911	1	3147	0	5751	DCLK2	doublecortin-like kinase 2a [Source:ZFIN;Acc:ZDB-GENE-050420-170]
ENSDLAG00005019036	ENSDLAT00005045578	miR-724-5p	7mer-1a	-0.11899999999999999	70	.UUGUUGUCAUUUGUACUUUAAAU	................|E||E|..	.UUGUCAGCGUUUAAGGGAAAUU.	miR-724-5p	-14.62454648	14	7.11E-10	-0.968794841	0	two.sided	Pearson's product-moment correlation	gene_column and miRNA_column	-0.989368866	-0.910201955	gpr176	100	1713	0	0	4855	6567	1	1713	0	3164	gpr176	G protein-coupled receptor 176 [Source:ZFIN;Acc:ZDB-GENE-041001-183]
ENSDLAG00005019075	ENSDLAT00005067075	miR-724-5p	7mer-m8	1.9E-2	16	AAAUGUCAGCCUGUUCCUUUAAC	...............||E||E|.	.UUGUCAGCGUUUAAGGGAAAUU	miR-724-5p	-12.30187741	14	6.79E-09	-0.956725688	0	two.sided	Pearson's product-moment correlation	gene_column and miRNA_column	-0.985197256	-0.876888038	kifc3	100	3153	0	0	1639	4791	1	3153	0	5823	kifc3
ENSDLAG00005019106	ENSDLAT00005045818	miR-724-5p	7mer-1a	-7.1999999999999995E-2	46	GGUUGUUGGUUGGUUCUUUAAAA	...............|E||E|..	UUGUCAGCGUUUAAGGGAAAUU.	miR-724-5p	-15.56897884	14	3.11E-10	-0.972314942	0	two.sided	Pearson's product-moment correlation	gene_column and miRNA_column	-0.990579218	-0.920063271	acat2	100	1188	0	0	580	1767	1	1188	0	2194	acat2	acetyl-CoA acetyltransferase 2 [Source:ZFIN;Acc:ZDB-GENE-990714-22]
ENSDLAG00005019113	ENSDLAT00005046246	miR-724-5p	8mer-1a	-0.13500000000000001	76	CCGUCCUCCUCCCUCCCUUUAAA	...............||E||E|.	.UUGUCAGCGUUUAAGGGAAAUU	miR-724-5p	-4.99783919	14	0.000195296	-0.80051651	0	two.sided	Pearson's product-moment correlation	gene_column and miRNA_column	-0.927980385	-0.505340582	tarbp1	100	4899	0	0	4304	9202	1	4899	0	9047	si:dkey-85a20.4	si:dkey-85a20.4 [Source:ZFIN;Acc:ZDB-GENE-090313-347]
ENSDLAG00005019138	ENSDLAT00005046441	miR-724-5p	7mer-m8	-9.0999999999999998E-2	56	UGGGGCAUGCAUAUACCUUUAAG	........|||....||E||E|.	.UUGUCAGCGUUUAAGGGAAAUU	miR-724-5p	-3.263448609	14	0.005659241	-0.657305798	0	two.sided	Pearson's product-moment correlation	gene_column and miRNA_column	-0.869652323	-0.239702843	fntb	100	1305	0	0	398	1702	1	1305	0	2410	fntb	farnesyltransferase, CAAX box, beta [Source:ZFIN;Acc:ZDB-GENE-030131-2220]
ENSDLAG00005019246	ENSDLAT00005046088	miR-724-5p	7mer-1a	-0.13500000000000001	76	AACAUAAAAUGUGUACUUUAAAU	...............|E||E|..	UUGUCAGCGUUUAAGGGAAAUU.	miR-724-5p	-14.91006164	14	5.51E-10	-0.969925652	0	two.sided	Pearson's product-moment correlation	gene_column and miRNA_column	-0.989757995	-0.913362617	atxn7l2a	100	2373	0	0	1180	3552	1	2373	0	4383	atxn7l2a	ataxin 7-like 2a [Source:ZFIN;Acc:ZDB-GENE-060519-13]
ENSDLAG00005019346	ENSDLAT00005088409	miR-724-5p	8mer-1a	-8.0000000000000002E-3	23	.AGAAAAUGGAUUUCCCCUUUAAA	................||E||E|.	..UUGUCAGCGUUUAAGGGAAAUU	miR-724-5p	-11.55662774	14	1.51E-08	-0.951378231	0	two.sided	Pearson's product-moment correlation	gene_column and miRNA_column	-0.983338105	-0.862368874	rapgef5a	100	2691	0	0	1200	3890	1	2691	0	4970	rapgef5a	Rap guanine nucleotide exchange factor 5 [Source:HGNC Symbol;Acc:HGNC:16862]
ENSDLAG00005019362	ENSDLAT00005046371	miR-724-5p	7mer-1a	-0.123	71	..UAGUGUCAAAUGCAACUUUAAAU	........|||||....|E||E|..	UUGUCAGCGUUUAAG--GGAAAUU.	miR-724-5p	-6.698095305	14	1.01E-05	-0.873020947	0	two.sided	Pearson's product-moment correlation	gene_column and miRNA_column	-0.955306675	-0.665179418	znf507	100	3369	0	0	432	3800	1	3369	0	6222	znf507	zinc finger protein 507 [Source:ZFIN;Acc:ZDB-GENE-040426-1233]
ENSDLAG00005019376	ENSDLAT00005047176	miR-724-5p	8mer-1a	-0.3	96	..UACUCUAGUCAGGAUCCUUUAAA	.................||E||E|.	...UUGUCAGCGUUUAAGGGAAAUU	miR-724-5p	-2.43640033	14	0.028786815	-0.545668809	0	two.sided	Pearson's product-moment correlation	gene_column and miRNA_column	-0.819662784	-0.068489183	dpy19l3	100	2286	0	0	688	2973	1	2286	0	4222	dpy19l3	dpy-19 like C-mannosyltransferase 3 [Source:ZFIN;Acc:ZDB-GENE-100319-1]
ENSDLAG00005019468	ENSDLAT00005047298	miR-724-5p	7mer-1a	-0.11	65	.ACUUUUAUUCAGAGACUUUAAAA	................|E||E|..	.UUGUCAGCGUUUAAGGGAAAUU.	miR-724-5p	-3.092267843	14	0.007953603	-0.637044717	0	two.sided	Pearson's product-moment correlation	gene_column and miRNA_column	-0.860892006	-0.206572042	LOC127357715	100	2451	0	0	130	2580	1	2451	0	4527	ENSDLAG00005019468
ENSDLAG00005019490	ENSDLAT00005046838	miR-724-5p	7mer-m8	-0.22800000000000001	91	.AGUAAGGAAAAUUCUCCUUUAAU	.........|||||..||E||E|.	UUGUCAGCGUUUAA--GGGAAAUU	miR-724-5p	-7.383932535	14	3.44E-06	-0.892013132	0	two.sided	Pearson's product-moment correlation	gene_column and miRNA_column	-0.96223955	-0.710452694	letmd1	100	1086	0	0	72	1157	1	1086	0	2006	letmd1	LETM1 domain containing 1 [Source:ZFIN;Acc:ZDB-GENE-080723-8]
ENSDLAG00005019526	ENSDLAT00005046894	miR-724-5p	7mer-1a	-2.1999999999999999E-2	27	.UAUGGGACACGAGUACUUUAAAG	................|E||E|..	.UUGUCAGCGUUUAAGGGAAAUU.	miR-724-5p	-7.094883651	14	5.38E-06	-0.884532129	0	two.sided	Pearson's product-moment correlation	gene_column and miRNA_column	-0.95951953	-0.692438379	fbxo18	100	3189	0	0	602	3790	1	3189	0	5890	FBH1	F-box DNA helicase 1 [Source:HGNC Symbol;Acc:HGNC:13620]
ENSDLAG00005019539	ENSDLAT00005047766	miR-724-5p	8mer-1a	-0.317	96	AUGUUUCACACUGCACCUUUAAA	...............||E||E|.	.UUGUCAGCGUUUAAGGGAAAUU	miR-724-5p	-13.50517554	14	2.02E-09	-0.963697665	0	two.sided	Pearson's product-moment correlation	gene_column and miRNA_column	-0.987611187	-0.89603936	cct2	100	1608	0	0	158	1765	1	1608	0	2970	cct2
ENSDLAG00005019559	ENSDLAT00005047064	miR-724-5p	7mer-1a	-0.13200000000000001	75	..AGUGGAUUCUUGUUGCUUUAAAU	.................|E||E|..	..UUGUCAGCGUUUAAGGGAAAUU.	miR-724-5p	-3.824369339	14	0.001859195	-0.714794175	0	two.sided	Pearson's product-moment correlation	gene_column and miRNA_column	-0.893801314	-0.339318729	nfyal	100	984	0	0	590	1573	1	984	0	1818	nfyal	nuclear transcription factor Y, alpha, like [Source:ZFIN;Acc:ZDB-GENE-040718-491]
ENSDLAG00005019560	ENSDLAT00005046973	miR-724-5p	7mer-m8	-0.13800000000000001	77	.GCCAUCUUAUUCUAGCCUUUAAU	................||E||E|.	..UUGUCAGCGUUUAAGGGAAAUU	miR-724-5p	-8.355132602	14	8.23E-07	-0.912662034	0	two.sided	Pearson's product-moment correlation	gene_column and miRNA_column	-0.969675211	-0.761441583	zc3h7bb	100	2721	0	0	643	3363	1	2721	0	5025	zc3h7bb	zinc finger CCCH-type containing 7Bb [Source:ZFIN;Acc:ZDB-GENE-080208-7]
ENSDLAG00005019723	ENSDLAT00005047809	miR-724-5p	7mer-1a	-8.2000000000000003E-2	52	CCCCCGCGCCCCCGUCUUUAAAA	......|||......|E||E|..	UUGUCAGCGUUUAAGGGAAAUU.	miR-724-5p	-6.649088701	14	1.10E-05	-0.871488995	0	two.sided	Pearson's product-moment correlation	gene_column and miRNA_column	-0.95474348	-0.661592986	cabin1	100	6750	0	0	385	7134	1	6750	0	12466	cabin1	calcineurin binding protein 1 [Source:ZFIN;Acc:ZDB-GENE-030131-1735]
ENSDLAG00005019747	ENSDLAT00005047534	miR-724-5p	7mer-1a	-0.13400000000000001	76	.GGAAAAACAAGAUAACUUUAAAA	................|E||E|..	.UUGUCAGCGUUUAAGGGAAAUU.	miR-724-5p	-6.261602216	14	2.09E-05	-0.858417149	0	two.sided	Pearson's product-moment correlation	gene_column and miRNA_column	-0.94991345	-0.631376296	slc3a2a	100	1539	0	0	429	1967	1	1539	0	2843	slc3a2a
ENSDLAG00005019774	ENSDLAT00005047958	miR-724-5p	7mer-1a	-3.5000000000000003E-2	31	GCUAUUCACACCUGUCUUUAAAA	...............|E||E|..	UUGUCAGCGUUUAAGGGAAAUU.	miR-724-5p	-14.92363194	14	5.44E-10	-0.969977885	0	two.sided	Pearson's product-moment correlation	gene_column and miRNA_column	-0.989775962	-0.913508772	LOC127379184	100	3543	0	0	1140	4682	1	3543	0	6543	ENSDLAG00005019774
ENSDLAG00005019783	ENSDLAT00005047624	miR-724-5p	7mer-m8	-5.7000000000000002E-2	40	AAUCAGUGGAGUACCCCUUUAAG	...............||E||E|.	.UUGUCAGCGUUUAAGGGAAAUU	miR-724-5p	-16.89144221	14	1.05E-10	-0.976333674	0	two.sided	Pearson's product-moment correlation	gene_column and miRNA_column	-0.991957539	-0.931402998	LOC127350468	100	1626	0	0	612	2237	1	1626	0	3003	ENSDLAG00005019783
ENSDLAG00005019798	ENSDLAT00005070939	miR-724-5p	7mer-1a	-6.9000000000000006E-2	45	..GCUUGACAAAAAAGUCUUUAAAA	........||||.....|E||E|..	UUGUCAGCGUUUAAG--GGAAAUU.	miR-724-5p	-14.02623716	14	1.23E-09	-0.96621217	0	two.sided	Pearson's product-moment correlation	gene_column and miRNA_column	-0.988479024	-0.903008789	LOC127350580	100	3084	0	0	370	3453	1	3084	0	5696	ENSDLAG00005019798
ENSDLAG00005019805	ENSDLAT00005047692	miR-724-5p	7mer-1a	-0.122	71	.UUUGCAUCACUUCAACUUUAAAU	................|E||E|..	.UUGUCAGCGUUUAAGGGAAAUU.	miR-724-5p	-15.42033425	14	3.53E-10	-0.971801102	0	two.sided	Pearson's product-moment correlation	gene_column and miRNA_column	-0.990402717	-0.918619646	zp3f.2	100	1020	0	0	113	1132	1	1020	0	1884	zp3f.2	zona pellucida glycoprotein 3f, tandem duplicate 2 [Source:ZFIN;Acc:ZDB-GENE-030616-589]
ENSDLAG00005019820	ENSDLAT00005088818	miR-724-5p	7mer-1a	-0.16800000000000001	85	UAAAGUUAUAAUAAACUUUAAAU	...............|E||E|..	UUGUCAGCGUUUAAGGGAAAUU.	miR-724-5p	-8.194607614	14	1.03E-06	-0.909661126	0	two.sided	Pearson's product-moment correlation	gene_column and miRNA_column	-0.9686011	-0.753913296	ndufs3	100	735	0	0	2282	3016	1	735	0	1358	ndufs3
ENSDLAG00005019826	ENSDLAT00005078195	miR-724-5p	7mer-1a	-1.4999999999999999E-2	26	..AGCACUCCCUCAAGACUUUAAAA	.................|E||E|..	..UUGUCAGCGUUUAAGGGAAAUU.	miR-724-5p	-4.873465523	14	0.000246207	-0.793187	0	two.sided	Pearson's product-moment correlation	gene_column and miRNA_column	-0.925139488	-0.490236172	kdm7aa	100	2625	0	0	564	3188	1	2625	0	4848	kdm7aa
ENSDLAG00005019899	ENSDLAT00005052270	miR-724-5p	8mer-1a	-0.193	88	GCUUGAAUUCAUGUCCCUUUAAA	...............||E||E|.	.UUGUCAGCGUUUAAGGGAAAUU	miR-724-5p	-2.401965996	14	0.030752903	-0.540218763	0	two.sided	Pearson's product-moment correlation	gene_column and miRNA_column	-0.817110601	-0.060793204	abcc6a	100	4533	0	0	359	4891	1	4533	0	8371	abcc6a	ATP-binding cassette, sub-family C (CFTR/MRP), member 6a [Source:ZFIN;Acc:ZDB-GENE-050517-18]
ENSDLAG00005019924	ENSDLAT00005048050	miR-724-5p	7mer-m8	-0.14899999999999999	80	GGAUAUCCUAUUCCUCCUUUAAU	...............||E||E|.	.UUGUCAGCGUUUAAGGGAAAUU	miR-724-5p	-12.38829041	14	6.21E-09	-0.957289302	0	two.sided	Pearson's product-moment correlation	gene_column and miRNA_column	-0.985392818	-0.878426869	si:dkey-97m3.1	99.459	1665	0	2	334	1998	1	1656	0	3016	si:dkey-97m3.1
ENSDLAG00005020005	ENSDLAT00005048260	miR-724-5p	7mer-1a	-8.5000000000000006E-2	53	..GAGACGCAGAGGUGACUUUAAAC	......||||.......|E||E|..	UUGUCAGCGUUUAAG--GGAAAUU.	miR-724-5p	-3.981241075	14	0.001365381	-0.728692447	0	two.sided	Pearson's product-moment correlation	gene_column and miRNA_column	-0.899487752	-0.364735784	LOC127359204	100	2838	0	0	579	3416	1	2838	0	5241	ENSDLAG00005020005
ENSDLAG00005020042	ENSDLAT00005048644	miR-724-5p	7mer-1a	-9.6000000000000002E-2	58	..AUGUUUUUGUUGGAGCUUUAAAU	.................|E||E|..	..UUGUCAGCGUUUAAGGGAAAUU.	miR-724-5p	-7.088907851	14	5.43E-06	-0.884369851	0	two.sided	Pearson's product-moment correlation	gene_column and miRNA_column	-0.959460372	-0.69205025	mcm2	100	2673	0	0	307	2979	1	2673	0	4937	mcm2
ENSDLAG00005020096	ENSDLAT00005048427	miR-724-5p	7mer-1a	-0.11899999999999999	70	..CAGUCGGCUCCAAGUCUUUAAAA	..||||||.........|E||E|..	UUGUCAGCGUUUAAG--GGAAAUU.	miR-724-5p	-2.76992664	14	0.015044384	-0.594995698	0	two.sided	Pearson's product-moment correlation	gene_column and miRNA_column	-0.842277549	-0.140825923	mrpl53	100	321	0	0	409	729	1	321	1.56e-168	593	mrpl53	mitochondrial ribosomal protein L53 [Source:ZFIN;Acc:ZDB-GENE-040912-93]
ENSDLAG00005020109	ENSDLAT00005049065	miR-724-5p	7mer-1a	-8.3000000000000004E-2	52	.AAAGGCUGUUUUUCACUUUAAAU	................|E||E|..	.UUGUCAGCGUUUAAGGGAAAUU.	miR-724-5p	-2.374821655	14	0.032392143	-0.535874035	0	two.sided	Pearson's product-moment correlation	gene_column and miRNA_column	-0.815068217	-0.054698602	cdk13	100	4233	0	0	1165	5397	1	4233	0	7817	cdk13	cyclin-dependent kinase 13 [Source:ZFIN;Acc:ZDB-GENE-030131-4975]
ENSDLAG00005020117	ENSDLAT00005048471	miR-724-5p	7mer-1a	-0.104	62	..AGGACUUAAACUGCACUUUAAAA	.................|E||E|..	..UUGUCAGCGUUUAAGGGAAAUU.	miR-724-5p	-4.648068829	14	0.000376461	-0.778968395	0	two.sided	Pearson's product-moment correlation	gene_column and miRNA_column	-0.919585931	-0.4614448	fam8a1a	100	948	0	0	924	1871	1	948	0	1751	fam8a1a	family with sequence similarity 8 member A1a [Source:ZFIN;Acc:ZDB-GENE-141216-66]
ENSDLAG00005020136	ENSDLAT00005081162	miR-724-5p	8mer-1a	-0.115	68	AUAAUCAGUCGAUAU--CCUUUAAA	.....||||||......||E||E|.	...UUGUCAGCGUUUAAGGGAAAUU	miR-724-5p	-3.824190914	14	0.00185985	-0.714777865	0	two.sided	Pearson's product-moment correlation	gene_column and miRNA_column	-0.893794607	-0.339289219	csnk1a1	100	1095	0	0	814	1908	1	1095	0	2023	csnk1a1
ENSDLAG00005020149	ENSDLAT00005050362	miR-724-5p	7mer-1a	-9.9000000000000005E-2	60	..AAUCAGAUAUUAAAGCUUUAAAA	.................|E||E|..	..UUGUCAGCGUUUAAGGGAAAUU.	miR-724-5p	-9.120041541	14	2.89E-07	-0.925164989	0	two.sided	Pearson's product-moment correlation	gene_column and miRNA_column	-0.974126794	-0.793252623	LOC127352359	100	5466	0	0	4257	9722	1	5466	0	10094	ENSDLAG00005020149
ENSDLAG00005020161	ENSDLAT00005048625	miR-724-5p	7mer-1a	2.00000000000001E-3	21	..UCUUGAAUAUUUCCACUUUAAAA	.................|E||E|..	..UUGUCAGCGUUUAAGGGAAAUU.	miR-724-5p	-3.593244595	14	0.002937597	-0.692657564	0	two.sided	Pearson's product-moment correlation	gene_column and miRNA_column	-0.88462375	-0.29993672	ostm1	100	918	0	0	357	1274	1	918	0	1696	ostm1	osteoclastogenesis associated transmembrane protein 1 [Source:ZFIN;Acc:ZDB-GENE-081104-270]
ENSDLAG00005020193	ENSDLAT00005048756	miR-724-5p	7mer-1a	-0.114	67	....AAAAGUUACCUGCAGCUUUAAAC	...................|E||E|..	....UUGUCAGCGUUUAAGGGAAAUU.	miR-724-5p	-3.286210109	14	0.005408669	-0.659897821	0	two.sided	Pearson's product-moment correlation	gene_column and miRNA_column	-0.870763473	-0.24401266	pigu	97.273	1320	15	17	238	1548	1	1308	0	2218	pigu
ENSDLAG00005020234	ENSDLAT00005049089	miR-724-5p	7mer-1a	-4.2000000000000003E-2	34	.CGGAGGUCCUCACUGCUUUAAAG	................|E||E|..	.UUGUCAGCGUUUAAGGGAAAUU.	miR-724-5p	-8.489056602	14	6.82E-07	-0.915057656	0	two.sided	Pearson's product-moment correlation	gene_column and miRNA_column	-0.970531094	-0.767480831	sin3b	100	3831	0	0	328	4158	1	3831	0	7075	sin3b
ENSDLAG00005020248	ENSDLAT00005048797	miR-724-5p	7mer-1a	-9.9000000000000005E-2	60	..UAUUAAACUAGGAAUCUUUAAAU	.................|E||E|..	..UUGUCAGCGUUUAAGGGAAAUU.	miR-724-5p	-11.83168829	14	1.12E-08	-0.953459137	0	two.sided	Pearson's product-moment correlation	gene_column and miRNA_column	-0.984062369	-0.868001502	ccnd1	100	879	0	0	1225	2103	1	879	0	1624	ccnd1
ENSDLAG00005020267	ENSDLAT00005060962	miR-724-5p	7mer-m8	-0.19	87	.CAAAAUUGUUCAUUUCCUUUAAG	................||E||E|.	..UUGUCAGCGUUUAAGGGAAAUU	miR-724-5p	-6.010493769	14	3.20E-05	-0.848942886	0	two.sided	Pearson's product-moment correlation	gene_column and miRNA_column	-0.946385185	-0.609898336	fgfr1a	98.771	2522	9	10	886	3399	1	2508	0	4466	fgfr1a	fibroblast growth factor receptor 1a [Source:NCBI gene;Acc:30705]
ENSDLAG00005020333	ENSDLAT00005049047	miR-724-5p	7mer-1a	-0.123	71	.GGAUUCUACUACUUUCUUUAAAC	................|E||E|..	.UUGUCAGCGUUUAAGGGAAAUU.	miR-724-5p	-2.998736294	14	0.009575467	-0.625382811	0	two.sided	Pearson's product-moment correlation	gene_column and miRNA_column	-0.85578882	-0.187939901	dctn4	100	1410	0	0	819	2228	1	1410	0	2604	dctn4	dynactin 4 [Source:ZFIN;Acc:ZDB-GENE-050417-306]
ENSDLAG00005020337	ENSDLAT00005086941	miR-724-5p	7mer-1a	-0.11600000000000001	68	.CUAUACAAUAAUUUACUUUAAAC	................|E||E|..	.UUGUCAGCGUUUAAGGGAAAUU.	miR-724-5p	-11.82196024	14	1.13E-08	-0.953387784	0	two.sided	Pearson's product-moment correlation	gene_column and miRNA_column	-0.984037552	-0.867808	bbs4	100	1632	0	0	3888	5519	1	1632	0	3014	bbs4
ENSDLAG00005020346	ENSDLAT00005053585	miR-724-5p	8mer-1a	-0.14899999999999999	80	.UUUGGAUGAACAUAUCCUUUAAA	................||E||E|.	..UUGUCAGCGUUUAAGGGAAAUU	miR-724-5p	-7.941888528	14	1.49E-06	-0.904629994	0	two.sided	Pearson's product-moment correlation	gene_column and miRNA_column	-0.966795366	-0.741382957	lrba	100	8880	0	0	3644	12523	1	8880	0	16399	lrba	LPS-responsive vesicle trafficking, beach and anchor containing [Source:ZFIN;Acc:ZDB-GENE-090311-19]
ENSDLAG00005020403	ENSDLAT00005049910	miR-724-5p	7mer-1a	5.3999999999999999E-2	5	..UCGUGAUAACGACCACUUUAAAC	.................|E||E|..	..UUGUCAGCGUUUAAGGGAAAUU.	miR-724-5p	-12.86167829	14	3.82E-09	-0.96019373	0	two.sided	Pearson's product-moment correlation	gene_column and miRNA_column	-0.986399421	-0.886382825	txlna	100	1719	0	0	314	2032	1	1719	0	3175	txlna	taxilin alpha [Source:ZFIN;Acc:ZDB-GENE-030131-2900]
ENSDLAG00005020417	ENSDLAT00005049209	miR-724-5p	7mer-m8	-2.8000000000000001E-2	29	..CAGAAUACUAGCCCGCCUUUAAG	.................||E||E|.	...UUGUCAGCGUUUAAGGGAAAUU	miR-724-5p	-3.064115569	14	0.008410839	-0.633579522	0	two.sided	Pearson's product-moment correlation	gene_column and miRNA_column	-0.859380345	-0.201002931	rbks	100	939	0	0	216	1154	1	939	0	1735	rbks	ribokinase [Source:ZFIN;Acc:ZDB-GENE-040625-112]
ENSDLAG00005020419	ENSDLAT00005049230	miR-724-5p	7mer-1a	-0.121	70	AUGGUUUAUAACAGACUUUAAAA	...............|E||E|..	UUGUCAGCGUUUAAGGGAAAUU.	miR-724-5p	-10.69181892	14	4.05E-08	-0.943871547	0	two.sided	Pearson's product-moment correlation	gene_column and miRNA_column	-0.980716926	-0.842231139	LOC127369556	100	882	0	0	1251	2132	1	882	0	1629	ENSDLAG00005020419
ENSDLAG00005020430	ENSDLAT00005049420	miR-724-5p	8mer-1a	-0.32	97	.CGGAGGGAUAAUUACCCUUUAAA	................||E||E|.	..UUGUCAGCGUUUAAGGGAAAUU	miR-724-5p	-2.861879773	14	0.012552262	-0.607532131	0	two.sided	Pearson's product-moment correlation	gene_column and miRNA_column	-0.847889634	-0.16001704	prc1b	100	1828	0	0	1	1828	12	1839	0	3376	prc1b
ENSDLAG00005020436	ENSDLAT00005068753	miR-724-5p	7mer-m8	-0.11899999999999999	70	UGCGGUUGGAUUUGUCCUUUAAG	...............||E||E|.	.UUGUCAGCGUUUAAGGGAAAUU	miR-724-5p	-5.35764864	14	0.000101047	-0.819856647	0	two.sided	Pearson's product-moment correlation	gene_column and miRNA_column	-0.9354061	-0.546083741	syncrip	100	1890	0	0	94	1983	1	1890	0	3491	SYNCRIP	synaptotagmin binding cytoplasmic RNA interacting protein [Source:HGNC Symbol;Acc:HGNC:16918]
ENSDLAG00005020446	ENSDLAT00005049302	miR-724-5p	7mer-1a	-4.2999999999999997E-2	34	..GGUGUAGUGGUUAUACUUUAAAU	.................|E||E|..	..UUGUCAGCGUUUAAGGGAAAUU.	miR-724-5p	-9.787665342	14	1.22E-07	-0.934073648	0	two.sided	Pearson's product-moment correlation	gene_column and miRNA_column	-0.977275644	-0.81636678	slc25a43	100	1035	0	0	1	1035	1	1035	0	1912	slc25a43	solute carrier family 25 member 43 [Source:NCBI gene;Acc:796731]
ENSDLAG00005020453	ENSDLAT00005077098	miR-724-5p	8mer-1a	-0.29199999999999998	95	.UUUGUCCUUUUUUUCCCUUUAAA	................||E||E|.	..UUGUCAGCGUUUAAGGGAAAUU	miR-724-5p	-12.01261327	14	9.23E-09	-0.954757527	0	two.sided	Pearson's product-moment correlation	gene_column and miRNA_column	-0.984513763	-0.871527185	slc4a1ap	100	2469	0	0	333	2801	1	2469	0	4560	slc4a1ap	solute carrier family 4 member 1 adaptor protein [Source:ZFIN;Acc:ZDB-GENE-080521-2]
ENSDLAG00005020466	ENSDLAT00005053764	miR-724-5p	7mer-1a	-9.5000000000000001E-2	58	CUCAGAGACAAUGAACUUUAAAA	...............|E||E|..	UUGUCAGCGUUUAAGGGAAAUU.	miR-724-5p	-9.72215417	14	1.32E-07	-0.933269445	0	two.sided	Pearson's product-moment correlation	gene_column and miRNA_column	-0.976992171	-0.814264618	neo1a	100	3141	0	0	1759	4899	1	3141	0	5801	neo1a
ENSDLAG00005020467	ENSDLAT00005049389	miR-724-5p	7mer-1a	-9.0999999999999998E-2	56	CUGAAACAUAAAUGUCUUUAAAC	...............|E||E|..	UUGUCAGCGUUUAAGGGAAAUU.	miR-724-5p	-8.8555377	14	4.12E-07	-0.921150658	0	two.sided	Pearson's product-moment correlation	gene_column and miRNA_column	-0.97270165	-0.782959942	mat2al	100	1170	0	0	527	1696	1	1170	0	2161	mat2al	methionine adenosyltransferase II, alpha-like [Source:ZFIN;Acc:ZDB-GENE-060421-5255]
ENSDLAG00005020491	ENSDLAT00005052417	miR-724-5p	8mer-1a	-4.2999999999999997E-2	34	AAAGUGUUGAAAAAACCUUUAAA	...............||E||E|.	.UUGUCAGCGUUUAAGGGAAAUU	miR-724-5p	-5.918415661	14	3.75E-05	-0.845249556	0	two.sided	Pearson's product-moment correlation	gene_column and miRNA_column	-0.945003443	-0.601619697	ampd2b	99.4	2499	0	3	470	2965	1	2487	0	4518	ampd2b	adenosine monophosphate deaminase 2b [Source:ZFIN;Acc:ZDB-GENE-070713-5]
ENSDLAG00005020541	ENSDLAT00005049765	miR-724-5p	7mer-1a	-7.1999999999999995E-2	46	AUCAUAUUUACGGCUCUUUAAAU	...............|E||E|..	UUGUCAGCGUUUAAGGGAAAUU.	miR-724-5p	-15.31064607	14	3.88E-10	-0.971412835	0	two.sided	Pearson's product-moment correlation	gene_column and miRNA_column	-0.990269309	-0.917529754	LOC127376836	100	4671	0	0	9	4679	1	4671	0	8626	ENSDLAG00005020541
ENSDLAG00005020554	ENSDLAT00005055565	miR-724-5p	7mer-m8	-0.161	83	.AUGGUUUUUGUUUGCCCUUUAAU	................||E||E|.	..UUGUCAGCGUUUAAGGGAAAUU	miR-724-5p	-6.178075131	14	2.40E-05	-0.855359224	0	two.sided	Pearson's product-moment correlation	gene_column and miRNA_column	-0.948777206	-0.624405763	hsd17b4	100	2205	0	0	6449	8653	1	2205	0	4072	hsd17b4
ENSDLAG00005020573	ENSDLAT00005050244	miR-724-5p	7mer-m8	-0.109	65	.GUCCUAAGAAAGGUCCCUUUAAG	................||E||E|.	..UUGUCAGCGUUUAAGGGAAAUU	miR-724-5p	-3.087990455	14	0.008021453	-0.636520694	0	two.sided	Pearson's product-moment correlation	gene_column and miRNA_column	-0.860663659	-0.20572806	LOC127375261	100	910	0	0	75	984	78	987	0	1681	ENSDLAG00005020573
ENSDLAG00005020575	ENSDLAT00005049651	miR-724-5p	7mer-1a	-6.5000000000000002E-2	44	.GUUGUUGGAGAGGAUCUUUAAAA	................|E||E|..	.UUGUCAGCGUUUAAGGGAAAUU.	miR-724-5p	-6.179331734	14	2.40E-05	-0.855405902	0	two.sided	Pearson's product-moment correlation	gene_column and miRNA_column	-0.948794569	-0.62451189	lyplal1	100	711	0	0	127	837	1	711	0	1314	lyplal1	lysophospholipase like 1 [Source:ZFIN;Acc:ZDB-GENE-050306-32]
ENSDLAG00005020585	ENSDLAT00005050684	miR-724-5p	7mer-1a	-0.126	73	GAUUUGUAUGUUUUGCUUUAAAU	...............|E||E|..	UUGUCAGCGUUUAAGGGAAAUU.	miR-724-5p	-2.802064544	14	0.014122816	-0.599427764	0	two.sided	Pearson's product-moment correlation	gene_column and miRNA_column	-0.844267762	-0.147571872	iqgap1	100	4962	0	0	1333	6294	1	4962	0	9164	iqgap1	IQ motif containing GTPase activating protein 1 [Source:ZFIN;Acc:ZDB-GENE-050809-24]
ENSDLAG00005020592	ENSDLAT00005049718	miR-724-5p	7mer-m8	-0.247	93	AUGAAGACGUUGUCACCUUUAAU	...............||E||E|.	.UUGUCAGCGUUUAAGGGAAAUU	miR-724-5p	-11.98411356	14	9.51E-09	-0.954556551	0	two.sided	Pearson's product-moment correlation	gene_column and miRNA_column	-0.984443918	-0.870980884	preb	100	1299	0	0	424	1722	1	1299	0	2399	preb	prolactin regulatory element binding [Source:ZFIN;Acc:ZDB-GENE-040718-385]
ENSDLAG00005020613	ENSDLAT00005084617	miR-724-5p	7mer-m8	-0.05	37	.CCAUAAAUUGACUCUCCUUUAAU	................||E||E|.	..UUGUCAGCGUUUAAGGGAAAUU	miR-724-5p	-11.02470566	14	2.75E-08	-0.946949106	0	two.sided	Pearson's product-moment correlation	gene_column and miRNA_column	-0.981793152	-0.85045296	lrch4	100	2139	0	0	614	2752	1	2139	0	3951	lrch4
ENSDLAG00005020708	ENSDLAT00005049998	miR-724-5p	7mer-1a	-0.107	64	...AUCUAUUCUUGCAGUCUUUAAAC	..................|E||E|..	...UUGUCAGCGUUUAAGGGAAAUU.	miR-724-5p	-3.423866817	14	0.004112933	-0.675083048	0	two.sided	Pearson's product-moment correlation	gene_column and miRNA_column	-0.877230108	-0.269595901	tulp3	100	1476	0	0	2479	3954	1	1476	0	2726	zmp:0000000711	zmp:0000000711 [Source:ZFIN;Acc:ZDB-GENE-130530-714]
ENSDLAG00005020712	ENSDLAT00005050008	miR-724-5p	7mer-m8	-0.22900000000000001	91	UUUUACUUAAAAAUUCCUUUAAG	..........|||||||E||E|.	.UUGUCAGCGUUUAAGGGAAAUU	miR-724-5p	-2.509579019	14	0.024999536	-0.55702462	0	two.sided	Pearson's product-moment correlation	gene_column and miRNA_column	-0.824945844	-0.084709202	kiaa2013	100	1863	0	0	494	2356	1	1863	0	3441	kiaa2013
ENSDLAG00005020728	ENSDLAT00005050091	miR-724-5p	7mer-1a	-0.127	73	UGUAUACUCAGAUUACUUUAAAU	...............|E||E|..	UUGUCAGCGUUUAAGGGAAAUU.	miR-724-5p	-5.493847514	14	7.91E-05	-0.826517672	0	two.sided	Pearson's product-moment correlation	gene_column and miRNA_column	-0.937940241	-0.560422677	eif3i	100	765	0	0	31	795	214	978	0	1413	eif3i
ENSDLAG00005020766	ENSDLAT00005050357	miR-724-5p	8mer-1a	-0.14499999999999999	79	CCGUGUUUCUAACAGCCUUUAAA	...............||E||E|.	.UUGUCAGCGUUUAAGGGAAAUU	miR-724-5p	-13.91865755	14	1.36E-09	-0.965714507	0	two.sided	Pearson's product-moment correlation	gene_column and miRNA_column	-0.98830738	-0.901626775	trim36	99.486	2334	0	1	823	3144	1	2334	0	4233	trim36	tripartite motif containing 36 [Source:ZFIN;Acc:ZDB-GENE-040426-2936]
ENSDLAG00005020767	ENSDLAT00005051296	miR-724-5p	7mer-1a	-8.5000000000000006E-2	53	..AAAAUGUAAAUAUGUCUUUAAAU	.................|E||E|..	..UUGUCAGCGUUUAAGGGAAAUU.	miR-724-5p	-12.90078459	14	3.67E-09	-0.960420578	0	two.sided	Pearson's product-moment correlation	gene_column and miRNA_column	-0.986477958	-0.887006059	sympk	100	3666	0	0	1210	4875	1	3666	0	6770	sympk
ENSDLAG00005020769	ENSDLAT00005050848	miR-724-5p	7mer-m8	-0.20100000000000001	89	..AGCUUUUGGAGUAAACCUUUAAC	.................||E||E|.	...UUGUCAGCGUUUAAGGGAAAUU	miR-724-5p	-9.052545102	14	3.16E-07	-0.924169087	0	two.sided	Pearson's product-moment correlation	gene_column and miRNA_column	-0.973773597	-0.790692096	poglut1	100	1242	0	0	860	2101	1	1242	0	2294	poglut1
ENSDLAG00005020772	ENSDLAT00005050171	miR-724-5p	7mer-1a	too_close	NA	.NNNNNAGCAGAAGAGACUUUAAAG	.......|||.......|E||E|..	UUGUCAGCGUUUAAG--GGAAAUU.	miR-724-5p	-6.735351983	14	9.54E-06	-0.874168562	0	two.sided	Pearson's product-moment correlation	gene_column and miRNA_column	-0.955728183	-0.66787238	psma5	100	726	0	0	562	1287	1	726	0	1341	psma5
ENSDLAG00005020774	ENSDLAT00005050175	miR-724-5p	7mer-1a	-3.3000000000000002E-2	31	CUGAAUUUCAGCUCGCUUUAAAC	...............|E||E|..	UUGUCAGCGUUUAAGGGAAAUU.	miR-724-5p	-2.895729025	14	0.011740717	-0.612036014	0	two.sided	Pearson's product-moment correlation	gene_column and miRNA_column	-0.849892785	-0.16699531	LOC127355586	100	1449	0	0	618	2066	1	1449	0	2676	olfm2b	olfactomedin 2b [Source:ZFIN;Acc:ZDB-GENE-040426-2402]
ENSDLAG00005020779	ENSDLAT00005073541	miR-724-5p	7mer-1a	0.01	18	.GUAUGUUCUUGGAGUCUUUAAAA	................|E||E|..	.UUGUCAGCGUUUAAGGGAAAUU.	miR-724-5p	-14.05105011	14	1.20E-09	-0.966325442	0	two.sided	Pearson's product-moment correlation	gene_column and miRNA_column	-0.988518084	-0.903323531	stk3	100	1503	0	0	291	1793	1	1503	0	2776	stk3	serine/threonine kinase 3 (STE20 homolog, yeast) [Source:NCBI gene;Acc:324125]
ENSDLAG00005020796	ENSDLAT00005070707	miR-724-5p	7mer-1a	-6.2E-2	42	...UUUUGCAUUUAUUAACUUUAAAA	..................|E||E|..	...UUGUCAGCGUUUAAGGGAAAUU.	miR-724-5p	-5.652133962	14	5.97E-05	-0.833845655	0	two.sided	Pearson's product-moment correlation	gene_column and miRNA_column	-0.940714444	-0.57638381	dcbld2	97.763	1609	6	9	253	1831	466	2074	0	2745	dcbld2	discoidin, CUB and LCCL domain containing 2 [Source:ZFIN;Acc:ZDB-GENE-070112-1822]
ENSDLAG00005020832	ENSDLAT00005050377	miR-724-5p	7mer-1a	2.00000000000001E-3	21	.UCUCAGAUGUGUUUUCUUUAAAA	................|E||E|..	.UUGUCAGCGUUUAAGGGAAAUU.	miR-724-5p	-8.941485795	14	3.67E-07	-0.922488392	0	two.sided	Pearson's product-moment correlation	gene_column and miRNA_column	-0.973176997	-0.786381484	ccser1	100	3009	0	0	525	3533	1	3009	0	5557	ccser1	coiled-coil serine-rich protein 1 [Source:ZFIN;Acc:ZDB-GENE-081104-422]
ENSDLAG00005020842	ENSDLAT00005050819	miR-724-5p	8mer-1a	-0.373	98	GGAUAUGUUUCUUUACCUUUAAA	...............||E||E|.	.UUGUCAGCGUUUAAGGGAAAUU	miR-724-5p	-4.978776847	14	0.000202329	-0.799415827	0	two.sided	Pearson's product-moment correlation	gene_column and miRNA_column	-0.927554707	-0.503060731	tbxas1	97.735	1678	18	17	1043	2704	1	1674	0	2870	tbxas1	thromboxane A synthase 1 (platelet) [Source:ZFIN;Acc:ZDB-GENE-030131-8805]
ENSDLAG00005020845	ENSDLAT00005050564	miR-724-5p	7mer-1a	-7.6999999999999999E-2	49	.ACCAAGUUUUGGCGGCUUUAAAU	................|E||E|..	.UUGUCAGCGUUUAAGGGAAAUU.	miR-724-5p	-15.28764855	14	3.96E-10	-0.971330427	0	two.sided	Pearson's product-moment correlation	gene_column and miRNA_column	-0.990240989	-0.917298536	lin54	98.905	2466	0	1	243	2681	1	2466	0	4379	lin54	lin-54 DREAM MuvB core complex component [Source:NCBI gene;Acc:560688]
ENSDLAG00005020895	ENSDLAT00005053108	miR-724-5p	7mer-1a	-6.4000000000000001E-2	43	.GUAAAUGCACGUUUUCUUUAAAG	.......|||......|E||E|..	UUGUCAGCGUUUAAG-GGAAAUU.	miR-724-5p	-14.52387623	14	7.79E-10	-0.968381126	0	two.sided	Pearson's product-moment correlation	gene_column and miRNA_column	-0.989226427	-0.909047308	LOC127352691	100	1749	0	0	119	1867	1	1749	0	3230	ENSDLAG00005020895
ENSDLAG00005020915	ENSDLAT00005055443	miR-724-5p	7mer-m8	-3.9E-2	33	GUCUCUCUGUCCUUCCCUUUAAC	...............||E||E|.	.UUGUCAGCGUUUAAGGGAAAUU	miR-724-5p	-6.924114179	14	7.05E-06	-0.879765346	0	two.sided	Pearson's product-moment correlation	gene_column and miRNA_column	-0.957779047	-0.681083514	atl2	100	1872	0	0	658	2529	1	1872	0	3458	atl2
ENSDLAG00005020919	ENSDLAT00005050613	miR-724-5p	7mer-1a	-0.13	74	.ACGUAUUGAACUGUGCUUUAAAU	................|E||E|..	.UUGUCAGCGUUUAAGGGAAAUU.	miR-724-5p	-4.655150765	14	0.000371437	-0.779434431	0	two.sided	Pearson's product-moment correlation	gene_column and miRNA_column	-0.919768852	-0.462377997	LOC127356188	100	596	0	0	1	596	320	915	0	1101	ENSDLAG00005020919
ENSDLAG00005020926	ENSDLAT00005050635	miR-724-5p	7mer-m8	-7.6999999999999999E-2	49	...AUUUAACUUUACUGUCCUUUAAG	..................||E||E|.	....UUGUCAGCGUUUAAGGGAAAUU	miR-724-5p	-8.331657543	14	8.51E-07	-0.91223217	0	two.sided	Pearson's product-moment correlation	gene_column and miRNA_column	-0.969521485	-0.760360687	cep55l	100	1527	0	0	636	2162	1	1527	0	2820	cep55l	centrosomal protein 55 like [Source:NCBI gene;Acc:553800]
ENSDLAG00005020951	ENSDLAT00005050868	miR-724-5p	7mer-1a	-0.112	66	..GGAUGAGAAGGUCUACUUUAAAC	.................|E||E|..	..UUGUCAGCGUUUAAGGGAAAUU.	miR-724-5p	-13.2913137	14	2.49E-09	-0.962585311	0	two.sided	Pearson's product-moment correlation	gene_column and miRNA_column	-0.98722681	-0.89296686	LOC127376704	98.927	1585	9	4	309	1892	1	1578	0	2826	bmpr1aa	bone morphogenetic protein receptor, type IAa [Source:ZFIN;Acc:ZDB-GENE-000502-1]
ENSDLAG00005020953	ENSDLAT00005071250	miR-724-5p	7mer-m8	-7.1999999999999995E-2	46	AUGUUACACACUGGACCUUUAAU	...............||E||E|.	.UUGUCAGCGUUUAAGGGAAAUU	miR-724-5p	-10.41304988	14	5.65E-08	-0.94109003	0	two.sided	Pearson's product-moment correlation	gene_column and miRNA_column	-0.9797423	-0.834840658	LOC127377989	100	1737	0	0	309	2045	1	1737	0	3208	ENSDLAG00005020953
ENSDLAG00005020958	ENSDLAT00005050733	miR-724-5p	7mer-1a	-0.13200000000000001	75	.CCCUGAACAAACUUUCUUUAAAA	........||||....|E||E|..	UUGUCAGCGUUUAAG-GGAAAUU.	miR-724-5p	-3.10896951	14	0.007694077	-0.63908241	0	two.sided	Pearson's product-moment correlation	gene_column and miRNA_column	-0.861779091	-0.209860008	klf4	100	1350	0	0	700	2049	1	1350	0	2494	klf4	Kruppel like factor 4 [Source:HGNC Symbol;Acc:HGNC:6348]
ENSDLAG00005021001	ENSDLAT00005050907	miR-724-5p	7mer-1a	-0.14399999999999999	79	.CUGAAGAAAAAUGGACUUUAAAA	................|E||E|..	.UUGUCAGCGUUUAAGGGAAAUU.	miR-724-5p	-15.20923326	14	4.24E-10	-0.971046787	0	two.sided	Pearson's product-moment correlation	gene_column and miRNA_column	-0.990143504	-0.916502975	bmp15	100	1380	0	0	135	1514	1	1380	0	2549	bmp15
ENSDLAG00005021007	ENSDLAT00005052454	miR-724-5p	7mer-1a	-0.14399999999999999	79	..UGCCACUUAUUUCUACUUUAAAU	.................|E||E|..	..UUGUCAGCGUUUAAGGGAAAUU.	miR-724-5p	-13.73853027	14	1.62E-09	-0.964856723	0	two.sided	Pearson's product-moment correlation	gene_column and miRNA_column	-0.988011397	-0.899247773	LOC127373610	100	3717	0	0	904	4620	1	3717	0	6865	dhx8	DEAH (Asp-Glu-Ala-His) box polypeptide 8 [Source:ZFIN;Acc:ZDB-GENE-050809-39]
ENSDLAG00005021048	ENSDLAT00005051377	miR-724-5p	7mer-1a	-5.0999999999999997E-2	37	......AGCAAACCCUGGUAGCUUUAAAA	.....................|E||E|..	......UUGUCAGCGUUUAAGGGAAAUU.	miR-724-5p	-12.946952	14	3.51E-09	-0.960685949	0	two.sided	Pearson's product-moment correlation	gene_column and miRNA_column	-0.986569817	-0.88773547	renbp	100	1215	0	0	1685	2899	1	1215	0	2244	renbp
ENSDLAG00005021059	ENSDLAT00005067280	miR-724-5p	7mer-1a	5.1999999999999998E-2	5	..GUUUACCAUGUGCAGCUUUAAAA	.................|E||E|..	..UUGUCAGCGUUUAAGGGAAAUU.	miR-724-5p	-7.141052876	14	5.00E-06	-0.885775146	0	two.sided	Pearson's product-moment correlation	gene_column and miRNA_column	-0.95997245	-0.695415074	gdi2	100	1297	0	0	39	1335	45	1341	0	2396	gdi2	GDP dissociation inhibitor 2 [Source:ZFIN;Acc:ZDB-GENE-030131-2485]
ENSDLAG00005021108	ENSDLAT00005051634	miR-724-5p	8mer-1a	-0.34100000000000003	97	..AUGGGGAAAUUUAAACCUUUAAA	.................||E||E|.	...UUGUCAGCGUUUAAGGGAAAUU	miR-724-5p	-4.573234273	14	0.000434033	-0.773963914	0	two.sided	Pearson's product-moment correlation	gene_column and miRNA_column	-0.9176178	-0.451467855	nr6a1a	100	1356	0	0	225	1580	1	1356	0	2505	nr6a1a	nuclear receptor subfamily 6, group A, member 1a [Source:NCBI gene;Acc:30506]
ENSDLAG00005021115	ENSDLAT00005053066	miR-724-5p	7mer-1a	-0.13500000000000001	76	.CACUGAUAGGUAAUUCUUUAAAA	................|E||E|..	.UUGUCAGCGUUUAAGGGAAAUU.	miR-724-5p	-3.490297272	14	0.003604041	-0.682118073	0	two.sided	Pearson's product-moment correlation	gene_column and miRNA_column	-0.880201316	-0.28164537	plxna4	100	5748	0	0	1644	7391	1	5748	0	10615	plxna4	plexin A4 [Source:NCBI gene;Acc:325938]
ENSDLAG00005021119	ENSDLAT00005051200	miR-724-5p	8mer-1a	-0.36199999999999999	98	.AAAUGUACAAACACUCCUUUAAA	........||||....||E||E|.	UUGUCAGCGUUUAA--GGGAAAUU	miR-724-5p	-5.255911616	14	0.000121531	-0.8146536	0	two.sided	Pearson's product-moment correlation	gene_column and miRNA_column	-0.933418344	-0.534993827	nudt22	100	1113	0	0	2691	3803	1	1113	0	2056	nudt22
ENSDLAG00005021131	ENSDLAT00005051782	miR-724-5p	8mer-1a	-0.314	96	.CAAGUCCACCUGCCACCUUUAAA	................||E||E|.	..UUGUCAGCGUUUAAGGGAAAUU	miR-724-5p	-3.400445813	14	0.004309068	-0.672557901	0	two.sided	Pearson's product-moment correlation	gene_column and miRNA_column	-0.876159834	-0.265301621	srp68	100	1779	0	0	112	1890	1	1779	0	3286	srp68	signal recognition particle 68 [Source:ZFIN;Acc:ZDB-GENE-040831-3]
ENSDLAG00005021146	ENSDLAT00005051384	miR-724-5p	8mer-1a	-0.248	93	..ACCUACAAUGUGUAGCCUUUAAA	.................||E||E|.	...UUGUCAGCGUUUAAGGGAAAUU	miR-724-5p	-8.442352275	14	7.28E-07	-0.914233023	0	two.sided	Pearson's product-moment correlation	gene_column and miRNA_column	-0.970236635	-0.765399011	ctdspl2b	100	1479	0	0	366	1844	1	1479	0	2732	CTDSPL2	CTD small phosphatase like 2 [Source:HGNC Symbol;Acc:HGNC:26936]
ENSDLAG00005021149	ENSDLAT00005051299	miR-724-5p	7mer-1a	-0.14599999999999999	80	.UGUCUUUAAAACUGUCUUUAAAU	................|E||E|..	.UUGUCAGCGUUUAAGGGAAAUU.	miR-724-5p	-10.051096	14	8.77E-08	-0.937169586	0	two.sided	Pearson's product-moment correlation	gene_column and miRNA_column	-0.978365486	-0.824488685	naglu	100	2256	0	0	1163	3418	1	2256	0	4167	naglu
ENSDLAG00005021152	ENSDLAT00005051334	miR-724-5p	8mer-1a	-0.35299999999999998	98	.AUUGAAAACUGUUCUCCUUUAAA	................||E||E|.	..UUGUCAGCGUUUAAGGGAAAUU	miR-724-5p	-7.372112122	14	3.50E-06	-0.891720823	0	two.sided	Pearson's product-moment correlation	gene_column and miRNA_column	-0.962133532	-0.709744317	LOC127367695	100	348	0	0	130	477	229	576	0	643	ENSDLAG00005021152
ENSDLAG00005021157	ENSDLAT00005083378	miR-724-5p	7mer-1a	-5.6000000000000001E-2	39	UGUGUUUUUCUCUUUCUUUAAAU	...............|E||E|..	UUGUCAGCGUUUAAGGGAAAUU.	miR-724-5p	-2.170582661	14	0.047652178	-0.50179098	0	two.sided	Pearson's product-moment correlation	gene_column and miRNA_column	-0.798801944	-0.008100596	ccdc85cb	100	1185	0	0	978	2162	1	1185	0	2189	ccdc85cb	coiled-coil domain containing 85C, b [Source:NCBI gene;Acc:436901]
ENSDLAG00005021158	ENSDLAT00005051506	miR-724-5p	7mer-m8	-0.13	74	..CGAAGAUUUCUGAGACCUUUAAG	.................||E||E|.	...UUGUCAGCGUUUAAGGGAAAUU	miR-724-5p	-12.70039587	14	4.50E-09	-0.959237683	0	two.sided	Pearson's product-moment correlation	gene_column and miRNA_column	-0.986068296	-0.883759152	ryk	100	1899	0	0	856	2754	1	1899	0	3507	ryk	receptor like tyrosine kinase [Source:ZFIN;Acc:ZDB-GENE-070209-277]
ENSDLAG00005021165	ENSDLAT00005051367	miR-724-5p	7mer-m8	-0.14499999999999999	79	AGACAUCUUCUCUCUCCUUUAAU	...............||E||E|.	.UUGUCAGCGUUUAAGGGAAAUU	miR-724-5p	-8.682650092	14	5.21E-07	-0.918357309	0	two.sided	Pearson's product-moment correlation	gene_column and miRNA_column	-0.971707673	-0.775842206	tulp4b	98.576	5478	0	2	7	5424	19	5478	0	9612	tulp4b	TUB like protein 4b [Source:ZFIN;Acc:ZDB-GENE-130530-708]
ENSDLAG00005021190	ENSDLAT00005051396	miR-724-5p	7mer-1a	-8.2000000000000003E-2	52	..AUCAGUUAAAUCCAACUUUAAAG	.................|E||E|..	..UUGUCAGCGUUUAAGGGAAAUU.	miR-724-5p	-10.04625398	14	8.82E-08	-0.937114601	0	two.sided	Pearson's product-moment correlation	gene_column and miRNA_column	-0.97834615	-0.824344031	cnih4	100	420	0	0	158	577	1	420	0	776	cnih4	cornichon family AMPA receptor auxiliary protein 4 [Source:ZFIN;Acc:ZDB-GENE-030131-868]
ENSDLAG00005021232	ENSDLAT00005052643	miR-724-5p	7mer-m8	-0.153	81	.UCGAGGACACCCAGACCUUUAAG	................||E||E|.	..UUGUCAGCGUUUAAGGGAAAUU	miR-724-5p	-16.14330455	14	1.92E-10	-0.974175507	0	two.sided	Pearson's product-moment correlation	gene_column and miRNA_column	-0.991217803	-0.925302397	LOC127370157	100	2640	0	0	683	3322	1	2640	0	4876	hmgcrb	3-hydroxy-3-methylglutaryl-CoA reductase b [Source:ZFIN;Acc:ZDB-GENE-051108-1]
ENSDLAG00005021290	ENSDLAT00005079817	miR-724-5p	8mer-1a	-0.29399999999999998	95	..AUUUGGUGUCUGUAACCUUUAAA	.................||E||E|.	...UUGUCAGCGUUUAAGGGAAAUU	miR-724-5p	-2.998225577	14	0.009585164	-0.625317951	0	two.sided	Pearson's product-moment correlation	gene_column and miRNA_column	-0.855760312	-0.187837148	ddx27	99.869	2295	0	1	593	2884	1	2295	0	4218	ddx27
ENSDLAG00005021328	ENSDLAT00005051896	miR-724-5p	7mer-1a	-9.1999999999999998E-2	56	UUAUCUCACAGUAUGCUUUAAAA	...............|E||E|..	UUGUCAGCGUUUAAGGGAAAUU.	miR-724-5p	-4.721167503	14	0.00032781	-0.783717203	0	two.sided	Pearson's product-moment correlation	gene_column and miRNA_column	-0.921447009	-0.470986885	ndel1b	100	1017	0	0	305	1321	1	1017	0	1879	ndel1b	nudE neurodevelopment protein 1-like 1b [Source:NCBI gene;Acc:333957]
ENSDLAG00005021383	ENSDLAT00005061225	miR-724-5p	7mer-1a	4.2000000000000003E-2	8	UUAUCUUUUAACCGUCUUUAAAA	...............|E||E|..	UUGUCAGCGUUUAAGGGAAAUU.	miR-724-5p	-3.64428268	14	0.002654776	-0.697723798	0	two.sided	Pearson's product-moment correlation	gene_column and miRNA_column	-0.886737353	-0.308833181	sbf1	100	5838	0	0	383	6220	1	5838	0	10781	sbf1
ENSDLAG00005021392	ENSDLAT00005052152	miR-724-5p	7mer-1a	-0.109	65	..GAUGUACACUCAAGACUUUAAAA	.................|E||E|..	..UUGUCAGCGUUUAAGGGAAAUU.	miR-724-5p	-8.913767564	14	3.81E-07	-0.922060565	0	two.sided	Pearson's product-moment correlation	gene_column and miRNA_column	-0.973025021	-0.785286316	ankle2	99.963	2693	1	0	173	2865	248	2940	0	4968	ANKLE2	ankyrin repeat and LEM domain containing 2 [Source:HGNC Symbol;Acc:HGNC:29101]
ENSDLAG00005021445	ENSDLAT00005052139	miR-724-5p	8mer-1a	-0.254	93	....AUGGAUUUGGUGUCACCUUUAAA	...................||E||E|.	.....UUGUCAGCGUUUAAGGGAAAUU	miR-724-5p	-7.440466426	14	3.15E-06	-0.893395841	0	two.sided	Pearson's product-moment correlation	gene_column and miRNA_column	-0.962740759	-0.713808527	tmem168a	100	2082	0	0	525	2606	1	2082	0	3845	tmem168a	transmembrane protein 168a [Source:NCBI gene;Acc:100034546]
ENSDLAG00005021457	ENSDLAT00005053040	miR-724-5p	7mer-1a	-0.09	55	.AGAAAUGCUAGGGUACUUUAAAG	................|E||E|..	.UUGUCAGCGUUUAAGGGAAAUU.	miR-724-5p	-12.36527033	14	6.36E-09	-0.957140215	0	two.sided	Pearson's product-moment correlation	gene_column and miRNA_column	-0.985341095	-0.878019658	suclg2	97.959	1323	0	1	144	1466	1	1296	0	2268	suclg2	succinate-CoA ligase, GDP-forming, beta subunit [Source:ZFIN;Acc:ZDB-GENE-030114-3]
ENSDLAG00005021475	ENSDLAT00005052504	miR-724-5p	7mer-1a	-9.6000000000000002E-2	58	CAGGCAGACAAGAGACUUUAAAA	...............|E||E|..	UUGUCAGCGUUUAAGGGAAAUU.	miR-724-5p	-2.708210755	14	0.016981336	-0.586330095	0	two.sided	Pearson's product-moment correlation	gene_column and miRNA_column	-0.838366698	-0.127756926	aacs	100	2031	0	0	382	2412	1	2031	0	3751	aacs
ENSDLAG00005021501	ENSDLAT00005052271	miR-724-5p	7mer-1a	-0.14000000000000001	78	.AGGUACUGGAAUUUGCUUUAAAA	................|E||E|..	.UUGUCAGCGUUUAAGGGAAAUU.	miR-724-5p	-10.08359767	14	8.43E-08	-0.937536869	0	two.sided	Pearson's product-moment correlation	gene_column and miRNA_column	-0.978494627	-0.825455308	rab11fip1a	100	3792	0	0	573	4364	1	3792	0	7003	rab11fip1a
ENSDLAG00005021510	ENSDLAT00005052534	miR-724-5p	7mer-m8	-0.245	92	ACCCUUUAAUGAAUUCCUUUAAU	...........||||||E||E|.	.UUGUCAGCGUUUAAGGGAAAUU	miR-724-5p	-13.88399521	14	1.41E-09	-0.965551856	0	two.sided	Pearson's product-moment correlation	gene_column and miRNA_column	-0.98825127	-0.901175378	rpap1	99.953	4242	0	2	2994	7235	15	4254	0	7821	rpap1	RNA polymerase II associated protein 1 [Source:ZFIN;Acc:ZDB-GENE-090914-1]
ENSDLAG00005021563	ENSDLAT00005053426	miR-724-5p	7mer-1a	-0.12	70	....GCCUUACAGUCUUAACUUUAAAA	...................|E||E|..	....UUGUCAGCGUUUAAGGGAAAUU.	miR-724-5p	-15.34365091	14	3.77E-10	-0.97153049	0	two.sided	Pearson's product-moment correlation	gene_column and miRNA_column	-0.990309739	-0.917859935	trmt2a	100	1842	0	0	3774	5615	1	1842	0	3402	TRMT2A	tRNA methyltransferase 2 homolog A [Source:HGNC Symbol;Acc:HGNC:24974]
ENSDLAG00005021591	ENSDLAT00005071964	miR-724-5p	7mer-1a	-0.124	72	..UUACCAAGUACACAACUUUAAAG	.................|E||E|..	..UUGUCAGCGUUUAAGGGAAAUU.	miR-724-5p	-11.9643894	14	9.72E-09	-0.954416691	0	two.sided	Pearson's product-moment correlation	gene_column and miRNA_column	-0.984395308	-0.870600836	tdrd1	99.831	3549	0	1	212	3760	1	3543	0	6516	tdrd1	tudor domain containing 1 [Source:NCBI gene;Acc:553522]
ENSDLAG00005021602	ENSDLAT00005052702	miR-724-5p	8mer-1a	-0.23400000000000001	92	AUAAUUAGCAAAUAGCCUUUAAA	.......||||||..||E||E|.	UUGUCAGCGUUUAA-GGGAAAUU	miR-724-5p	-4.858193836	14	0.000253344	-0.792262487	0	two.sided	Pearson's product-moment correlation	gene_column and miRNA_column	-0.924780097	-0.488343801	mier3b	100	1652	0	0	1175	2826	8	1659	0	3051	mier3b	mesoderm induction early response 1, family member 3 b [Source:ZFIN;Acc:ZDB-GENE-070424-65]
ENSDLAG00005021606	ENSDLAT00005052606	miR-724-5p	7mer-1a	-8.8999999999999996E-2	55	.ACAAGGACCUUCCUUCUUUAAAA	................|E||E|..	.UUGUCAGCGUUUAAGGGAAAUU.	miR-724-5p	-9.598611418	14	1.55E-07	-0.931713723	0	two.sided	Pearson's product-moment correlation	gene_column and miRNA_column	-0.976443358	-0.810206849	slc39a13	100	1149	0	0	39	1187	1	1149	0	2122	slc39a13	solute carrier family 39 member 13 [Source:NCBI gene;Acc:368686]
ENSDLAG00005021657	ENSDLAT00005081870	miR-724-5p	7mer-1a	4.7E-2	7	.UGGAUGCUUCACUAGCUUUAAAA	................|E||E|..	.UUGUCAGCGUUUAAGGGAAAUU.	miR-724-5p	-13.61089668	14	1.83E-09	-0.964229644	0	two.sided	Pearson's product-moment correlation	gene_column and miRNA_column	-0.987794912	-0.897511066	tnpo3	100	2772	0	0	25	2796	1	2772	0	5120	tnpo3
ENSDLAG00005021672	ENSDLAT00005081916	miR-724-5p	7mer-m8	-0.13100000000000001	75	UUCCAGUGUUUUCCUCCUUUAAU	...............||E||E|.	.UUGUCAGCGUUUAAGGGAAAUU	miR-724-5p	-5.202484283	14	0.000133976	-0.811839928	0	two.sided	Pearson's product-moment correlation	gene_column and miRNA_column	-0.932340372	-0.529036575	ube2o	100	4194	0	0	574	4767	1	4194	0	7745	UBE2O	ubiquitin conjugating enzyme E2 O [Source:HGNC Symbol;Acc:HGNC:29554]
ENSDLAG00005021682	ENSDLAT00005052801	miR-724-5p	7mer-m8	-0.109	65	.UAUAUAGAUGUAGUGCCUUUAAG	................||E||E|.	..UUGUCAGCGUUUAAGGGAAAUU	miR-724-5p	-15.47866591	14	3.36E-10	-0.972004413	0	two.sided	Pearson's product-moment correlation	gene_column and miRNA_column	-0.99047256	-0.919190675	irf6	100	1479	0	0	808	2286	1	1479	0	2732	irf6	interferon regulatory factor 6 [Source:ZFIN;Acc:ZDB-GENE-040426-1137]
ENSDLAG00005021692	ENSDLAT00005055654	miR-724-5p	7mer-1a	-2.5000000000000001E-2	28	.GUGAUCCCUCUCCCACUUUAAAC	................|E||E|..	.UUGUCAGCGUUUAAGGGAAAUU.	miR-724-5p	-8.17722905	14	1.06E-06	-0.909327438	0	two.sided	Pearson's product-moment correlation	gene_column and miRNA_column	-0.968481528	-0.753078702	myo6a	99.308	3900	0	1	262	4134	1	3900	0	7027	myo6a	myosin VIa [Source:ZFIN;Acc:ZDB-GENE-040819-2]
ENSDLAG00005021773	ENSDLAT00005053084	miR-724-5p	7mer-m8	-0.22600000000000001	91	UUUUAAUACAGCUUACCUUUAAC	...............||E||E|.	.UUGUCAGCGUUUAAGGGAAAUU	miR-724-5p	-6.116915729	14	2.66E-05	-0.853061957	0	two.sided	Pearson's product-moment correlation	gene_column and miRNA_column	-0.94792201	-0.619193236	LOC127351511	97.742	1196	0	1	32	1200	38	1233	0	2034	ENSDLAG00005021773
ENSDLAG00005021782	ENSDLAT00005082916	miR-724-5p	7mer-m8	-0.23499999999999999	92	.UAUAGAAUAAUAAAACCUUUAAU	................||E||E|.	..UUGUCAGCGUUUAAGGGAAAUU	miR-724-5p	-13.60988641	14	1.83E-09	-0.964224615	0	two.sided	Pearson's product-moment correlation	gene_column and miRNA_column	-0.987793176	-0.897497146	fastkd3	100	2010	0	0	293	2302	1	2010	0	3712	fastkd3
ENSDLAG00005021838	ENSDLAT00005053214	miR-724-5p	7mer-m8	0.01	18	CUCCACUUCAGCAGU--CCUUUAAC	..........|||....||E||E|.	...UUGUCAGCGUUUAAGGGAAAUU	miR-724-5p	-7.109691149	14	5.26E-06	-0.884932859	0	two.sided	Pearson's product-moment correlation	gene_column and miRNA_column	-0.959665587	-0.693397307	kbtbd8	100	1815	0	0	169	1983	1	1815	0	3352	KBTBD8	kelch repeat and BTB (POZ) domain containing 8 [Source:NCBI gene;Acc:559966]
ENSDLAG00005021864	ENSDLAT00005062847	miR-724-5p	7mer-1a	2.5999999999999999E-2	13	....AUUGCAAAACAUUAACUUUAAAU	.......|||||.......|E||E|..	UUGUCAGCGUUUAAG----GGAAAUU.	miR-724-5p	-4.528775468	14	0.000472464	-0.770920373	0	two.sided	Pearson's product-moment correlation	gene_column and miRNA_column	-0.9164174	-0.445439423	nrcama	100	3906	0	0	2048	5953	1	3906	0	7214	nrcama	neuronal cell adhesion molecule a [Source:ZFIN;Acc:ZDB-GENE-041210-235]
ENSDLAG00005021874	ENSDLAT00005053312	miR-724-5p	7mer-1a	-0.112	66	..AAUAAACAAUUUCCUCUUUAAAG	.................|E||E|..	..UUGUCAGCGUUUAAGGGAAAUU.	miR-724-5p	-10.62477784	14	4.39E-08	-0.943220364	0	two.sided	Pearson's product-moment correlation	gene_column and miRNA_column	-0.98048892	-0.840497516	atp5pb	100	759	0	0	530	1288	1	759	0	1402	atp5pb	ATP synthase peripheral stalk-membrane subunit b [Source:ZFIN;Acc:ZDB-GENE-041010-33]
ENSDLAG00005021886	ENSDLAT00005075785	miR-724-5p	7mer-1a	-5.8999999999999997E-2	41	..CUGAUUGUUAUUAGUCUUUAAAC	.................|E||E|..	..UUGUCAGCGUUUAAGGGAAAUU.	miR-724-5p	-7.637524423	14	2.34E-06	-0.898024195	0	two.sided	Pearson's product-moment correlation	gene_column and miRNA_column	-0.964414999	-0.725101858	tpcn3	97.223	2341	15	7	605	2899	1	2337	0	3917	tpcn3
ENSDLAG00005021927	ENSDLAT00005073698	miR-724-5p	7mer-m8	-0.29399999999999998	95	UAAACAGUUCAAAUUCCUUUAAU	.........||||||||E||E|.	.UUGUCAGCGUUUAAGGGAAAUU	miR-724-5p	-10.3775573	14	5.89E-08	-0.940721566	0	two.sided	Pearson's product-moment correlation	gene_column and miRNA_column	-0.979613056	-0.833864515	pex6	100	3174	0	0	354	3527	1	3174	0	5862	pex6
ENSDLAG00005021944	ENSDLAT00005053599	miR-724-5p	7mer-1a	5.7000000000000002E-2	4	.UCUGUGUGUUAGUGACUUUAAAA	................|E||E|..	.UUGUCAGCGUUUAAGGGAAAUU.	miR-724-5p	-7.349048176	14	3.63E-06	-0.891147242	0	two.sided	Pearson's product-moment correlation	gene_column and miRNA_column	-0.961925437	-0.708355376	tfr1b	100	2292	0	0	232	2523	1	2292	0	4233	tfr1b	transferrin receptor 1b [Source:ZFIN;Acc:ZDB-GENE-041220-2]
ENSDLAG00005021969	ENSDLAT00005053576	miR-724-5p	7mer-1a	-0.123	71	GUGGAAUUGGUAUUGCUUUAAAA	...............|E||E|..	UUGUCAGCGUUUAAGGGAAAUU.	miR-724-5p	-15.73386051	14	2.70E-10	-0.972868873	0	two.sided	Pearson's product-moment correlation	gene_column and miRNA_column	-0.990769422	-0.921621121	bag1	100	624	0	0	329	952	1	624	0	1153	bag1	BCL2 associated athanogene 1 [Source:ZFIN;Acc:ZDB-GENE-050309-89]
ENSDLAG00005022010	ENSDLAT00005084397	miR-724-5p	7mer-1a	-8.5000000000000006E-2	53	.....UUUUUUUUUUUUGCACUUUAAAA	....................|E||E|..	.....UUGUCAGCGUUUAAGGGAAAUU.	miR-724-5p	-3.593941381	14	0.002933538	-0.692727429	0	two.sided	Pearson's product-moment correlation	gene_column and miRNA_column	-0.884652951	-0.300058944	stk24b	100	1293	0	0	859	2151	1	1293	0	2388	stk24b	serine/threonine kinase 24b (STE20 homolog, yeast) [Source:ZFIN;Acc:ZDB-GENE-040426-2841]
ENSDLAG00005022051	ENSDLAT00005054830	miR-724-5p	8mer-1a	-7.8E-2	49	..UUUAAGAGAUAGAAACCUUUAAA	.................||E||E|.	...UUGUCAGCGUUUAAGGGAAAUU	miR-724-5p	-6.159022077	14	2.48E-05	-0.85464891	0	two.sided	Pearson's product-moment correlation	gene_column and miRNA_column	-0.948512926	-0.622791852	atad2b	99.589	4377	0	1	986	5344	1	4377	0	7967	atad2b	ATPase family AAA domain containing 2B [Source:ZFIN;Acc:ZDB-GENE-110411-210]
ENSDLAG00005022063	ENSDLAT00005053888	miR-724-5p	7mer-1a	-0.115	68	...AUAGCCAAAGAUGAACUUUAAAU	..................|E||E|..	...UUGUCAGCGUUUAAGGGAAAUU.	miR-724-5p	-15.98484361	14	2.19E-10	-0.973681099	0	two.sided	Pearson's product-moment correlation	gene_column and miRNA_column	-0.99104819	-0.923908382	LOC127370730	100	1158	0	0	2284	3441	1	1158	0	2139	f2rl1.2	coagulation factor II (thrombin) receptor-like 1, tandem duplicate 2 [Source:ZFIN;Acc:ZDB-GENE-070615-24]
ENSDLAG00005022064	ENSDLAT00005053894	miR-724-5p	7mer-m8	-0.21199999999999999	90	.UCCCAAAAUGUAAGUCCUUUAAG	................||E||E|.	..UUGUCAGCGUUUAAGGGAAAUU	miR-724-5p	-10.91219552	14	3.14E-08	-0.945937084	0	two.sided	Pearson's product-moment correlation	gene_column and miRNA_column	-0.981439493	-0.847744091	slc25a26	100	813	0	0	771	1583	1	813	0	1502	slc25a26	solute carrier family 25 member 26 [Source:NCBI gene;Acc:560478]
ENSDLAG00005022088	ENSDLAT00005054018	miR-724-5p	8mer-1a	-0.28100000000000003	95	..AAAAUCAUGUCCACCCCUUUAAA	.................||E||E|.	...UUGUCAGCGUUUAAGGGAAAUU	miR-724-5p	-13.11090513	14	2.98E-09	-0.961607511	0	two.sided	Pearson's product-moment correlation	gene_column and miRNA_column	-0.986888692	-0.890271367	foxk2b	100	1842	0	0	1	1842	1	1842	0	3402	foxk2b
ENSDLAG00005022096	ENSDLAT00005054002	miR-724-5p	7mer-1a	-3.1E-2	30	GUUGGUCACCUUUGUCUUUAAAC	...............|E||E|..	UUGUCAGCGUUUAAGGGAAAUU.	miR-724-5p	-4.621164405	14	0.000396193	-0.777186079	0	two.sided	Pearson's product-moment correlation	gene_column and miRNA_column	-0.918885801	-0.457882339	fhip1aa	100	2949	0	0	1650	4598	1	2949	0	5446	fam160a1a	family with sequence similarity 160 member A1a [Source:ZFIN;Acc:ZDB-GENE-090312-132]
ENSDLAG00005022108	ENSDLAT00005055093	miR-724-5p	8mer-1a	-3.00000000000001E-3	22	.AUUCUCCUUUUUCUUCCUUUAAA	................||E||E|.	..UUGUCAGCGUUUAAGGGAAAUU	miR-724-5p	-7.095397337	14	5.38E-06	-0.884546063	0	two.sided	Pearson's product-moment correlation	gene_column and miRNA_column	-0.95952461	-0.692471713	magi1b	99.853	4074	0	1	863	4930	1	4074	0	7485	magi1b	membrane associated guanylate kinase, WW and PDZ domain containing 1b [Source:ZFIN;Acc:ZDB-GENE-030131-5110]
ENSDLAG00005022173	ENSDLAT00005054363	miR-724-5p	8mer-1a	-0.255	93	.AAAUGCCAUACAGUGCCUUUAAA	................||E||E|.	..UUGUCAGCGUUUAAGGGAAAUU	miR-724-5p	-17.307235	14	7.56E-11	-0.977419385	0	two.sided	Pearson's product-moment correlation	gene_column and miRNA_column	-0.992329275	-0.934481606	cpeb1b	98.063	1755	1	8	357	2096	1	1737	0	3022	cpeb1b	cytoplasmic polyadenylation element binding protein 1b [Source:NCBI gene;Acc:30702]
ENSDLAG00005022176	ENSDLAT00005054165	miR-724-5p	7mer-1a	-0.11700000000000001	69	AUCACUCUCAGGCAGCUUUAAAA	...............|E||E|..	UUGUCAGCGUUUAAGGGAAAUU.	miR-724-5p	-2.439813592	14	0.028598593	-0.546205306	0	two.sided	Pearson's product-moment correlation	gene_column and miRNA_column	-0.819913432	-0.06924985	lrfn1	100	2277	0	0	2202	4478	1	2277	0	4205	lrfn1
ENSDLAG00005022268	ENSDLAT00005059936	miR-724-5p	7mer-1a	5.3999999999999999E-2	5	GGCAGUCAGGGUUUUCUUUAAAG	..|||||........|E||E|..	UUGUCAGCGUUUAAGGGAAAUU.	miR-724-5p	-2.455984839	14	0.027722695	-0.548737988	0	two.sided	Pearson's product-moment correlation	gene_column and miRNA_column	-0.821095268	-0.072848294	LOC127357124	100	5883	0	0	975	6857	1	5883	0	10864	ENSDLAG00005022268	myosin, heavy chain 9b, non-muscle [Source:ZFIN;Acc:ZDB-GENE-030131-998]
ENSDLAG00005022305	ENSDLAT00005054724	miR-724-5p	7mer-1a	-3.5999999999999997E-2	32	..GCCGUGGAUCCUAAUCUUUAAAA	.................|E||E|..	..UUGUCAGCGUUUAAGGGAAAUU.	miR-724-5p	-9.147604381	14	2.78E-07	-0.925566259	0	two.sided	Pearson's product-moment correlation	gene_column and miRNA_column	-0.974269036	-0.794285633	elp2	100	2517	0	0	986	3502	1	2517	0	4649	elp2	elongator acetyltransferase complex subunit 2 [Source:NCBI gene;Acc:560338]
ENSDLAG00005022331	ENSDLAT00005089439	miR-724-5p	7mer-m8	-0.16	83	...AUUCAAGACUUGCAUCCUUUAAU	..................||E||E|.	....UUGUCAGCGUUUAAGGGAAAUU	miR-724-5p	-3.114590585	14	0.007608634	-0.639765201	0	two.sided	Pearson's product-moment correlation	gene_column and miRNA_column	-0.862076031	-0.210963917	rttn	100	6729	0	0	351	7079	1	6729	0	12427	rttn	rotatin [Source:ZFIN;Acc:ZDB-GENE-090609-5]
ENSDLAG00005022341	ENSDLAT00005054822	miR-724-5p	7mer-1a	-0.105	63	..CCUCAACAAAAUAGACUUUAAAA	........||||.....|E||E|..	UUGUCAGCGUUUAAG--GGAAAUU.	miR-724-5p	-3.637466866	14	0.002690893	-0.697053213	0	two.sided	Pearson's product-moment correlation	gene_column and miRNA_column	-0.886458043	-0.307651694	sepsecs	97.747	1465	22	6	403	1863	1	1458	0	2512	sepsecs	Sep (O-phosphoserine) tRNA:Sec (selenocysteine) tRNA synthase [Source:NCBI gene;Acc:393123]
ENSDLAG00005022358	ENSDLAT00005056525	miR-724-5p	7mer-1a	-0.159	83	UACUUAUUUGUUUUUCUUUAAAA	...............|E||E|..	UUGUCAGCGUUUAAGGGAAAUU.	miR-724-5p	-9.120495656	14	2.89E-07	-0.925171625	0	two.sided	Pearson's product-moment correlation	gene_column and miRNA_column	-0.974129146	-0.793269701	noc2l	100	2268	0	0	1000	3267	1	2268	0	4189	noc2l	NOC2-like nucleolar associated transcriptional repressor [Source:ZFIN;Acc:ZDB-GENE-000607-75]
ENSDLAG00005022361	ENSDLAT00005055012	miR-724-5p	7mer-1a	-5.9999999999999897E-3	23	.UCUCUGUUUUGUGCUCUUUAAAU	................|E||E|..	.UUGUCAGCGUUUAAGGGAAAUU.	miR-724-5p	-3.733988658	14	0.002222669	-0.706381039	0	two.sided	Pearson's product-moment correlation	gene_column and miRNA_column	-0.890330907	-0.324194705	galnt12	100	1734	0	0	925	2658	1	1734	0	3203	galnt12	UDP-N-acetyl-alpha-D-galactosamine:polypeptide N-acetylgalactosaminyltransferase 12 [Source:ZFIN;Acc:ZDB-GENE-060503-704]
ENSDLAG00005022365	ENSDLAT00005055020	miR-724-5p	7mer-1a	-4.5999999999999999E-2	35	CAUUAUCUUUUUUGUCUUUAAAC	...............|E||E|..	UUGUCAGCGUUUAAGGGAAAUU.	miR-724-5p	-12.99228307	14	3.35E-09	-0.960943975	0	two.sided	Pearson's product-moment correlation	gene_column and miRNA_column	-0.986659118	-0.888445045	galnt3	99.515	1856	0	1	14	1860	20	1875	0	3369	galnt3
ENSDLAG00005022371	ENSDLAT00005054921	miR-724-5p	7mer-1a	-7.0000000000000007E-2	45	.CUAAAUGUAAAUACGCUUUAAAA	................|E||E|..	.UUGUCAGCGUUUAAGGGAAAUU.	miR-724-5p	-3.133655297	14	0.007325796	-0.642069748	0	two.sided	Pearson's product-moment correlation	gene_column and miRNA_column	-0.863077134	-0.214697909	LOC127379192	100	2772	0	0	19	2790	1	2772	0	5120	ENSDLAG00005022371
ENSDLAG00005022373	ENSDLAT00005054913	miR-724-5p	7mer-1a	-8.2000000000000003E-2	52	UACAAACUGCAUAUA-CUUUAAAU	........|||.....|E||E|..	.UUGUCAGCGUUUAAGGGAAAUU.	miR-724-5p	-6.470014326	14	1.47E-05	-0.865666393	0	two.sided	Pearson's product-moment correlation	gene_column and miRNA_column	-0.952597446	-0.648048821	rab11fip5a	100	4413	0	0	1249	5661	1	4413	0	8150	rab11fip5a	RAB11 family interacting protein 5a (class I) [Source:ZFIN;Acc:ZDB-GENE-090313-206]
ENSDLAG00005022413	ENSDLAT00005055222	miR-724-5p	7mer-m8	-6.7000000000000004E-2	44	AGCAUGUUGUGUCUUCCUUUAAU	.............||||E||E|.	.UUGUCAGCGUUUAAGGGAAAUU	miR-724-5p	-6.029157847	14	3.10E-05	-0.849676695	0	two.sided	Pearson's product-moment correlation	gene_column and miRNA_column	-0.946659292	-0.611549414	atrn	100	4122	0	0	414	4535	1	4122	0	7613	atrn	attractin [Source:ZFIN;Acc:ZDB-GENE-090312-21]
ENSDLAG00005022463	ENSDLAT00005072127	miR-724-5p	7mer-m8	-0.16700000000000001	84	..GAUGAACAUUGUUAUCCUUUAAG	.................||E||E|.	...UUGUCAGCGUUUAAGGGAAAUU	miR-724-5p	-16.42521731	14	1.52E-10	-0.975021722	0	two.sided	Pearson's product-moment correlation	gene_column and miRNA_column	-0.99150798	-0.927691426	ercc8	100	1206	0	0	740	1945	1	1206	0	2228	ercc8	excision repair cross-complementation group 8 [Source:ZFIN;Acc:ZDB-GENE-041010-60]
ENSDLAG00005022478	ENSDLAT00005055311	miR-724-5p	7mer-1a	-0.09	55	ACUCAAAAGCACGGU-CUUUAAAA	........|||.....|E||E|..	.UUGUCAGCGUUUAAGGGAAAUU.	miR-724-5p	-8.962389737	14	3.56E-07	-0.922808809	0	two.sided	Pearson's product-moment correlation	gene_column and miRNA_column	-0.973290789	-0.787202261	idh3a	100	1074	0	0	97	1170	28	1101	0	1984	IDH3A	isocitrate dehydrogenase (NAD(+)) 3 catalytic subunit alpha [Source:ZFIN;Acc:ZDB-GENE-040426-1007]
ENSDLAG00005022489	ENSDLAT00005055618	miR-724-5p	7mer-1a	5.2999999999999999E-2	5	..GGCGAACAAUAUGGGCUUUAAAA	.................|E||E|..	..UUGUCAGCGUUUAAGGGAAAUU.	miR-724-5p	-13.61223867	14	1.83E-09	-0.964236323	0	two.sided	Pearson's product-moment correlation	gene_column and miRNA_column	-0.987797218	-0.897529552	taok1a	99.804	3069	3	2	1344	4412	1	3066	0	5631	taok1a	TAO kinase 1a [Source:ZFIN;Acc:ZDB-GENE-130103-9]
ENSDLAG00005022504	ENSDLAT00005055379	miR-724-5p	8mer-1a	-0.31	96	AUGUUACACACUGGACCUUUAAA	...............||E||E|.	.UUGUCAGCGUUUAAGGGAAAUU	miR-724-5p	-13.15257132	14	2.86E-09	-0.961836649	0	two.sided	Pearson's product-moment correlation	gene_column and miRNA_column	-0.986967946	-0.890902581	LOC127351158	100	1602	0	0	717	2318	1	1602	0	2959	kcng4b	potassium voltage-gated channel, subfamily G, member 4b [Source:ZFIN;Acc:ZDB-GENE-130530-634]
ENSDLAG00005022530	ENSDLAT00005057092	miR-724-5p	7mer-1a	-7.0999999999999994E-2	46	.CCUCAGACAGGAUCACUUUAAAC	................|E||E|..	.UUGUCAGCGUUUAAGGGAAAUU.	miR-724-5p	-3.430632538	14	0.004057962	-0.675808112	0	two.sided	Pearson's product-moment correlation	gene_column and miRNA_column	-0.877537052	-0.270831937	eif2ak3	100	3318	0	0	5178	8495	1	3318	0	6128	eif2ak3	eukaryotic translation initiation factor 2-alpha kinase 3 [Source:ZFIN;Acc:ZDB-GENE-050414-2]
ENSDLAG00005022539	ENSDLAT00005055525	miR-724-5p	7mer-1a	-7.2999999999999995E-2	47	.AAUUUCUUUCACGUUCUUUAAAC	................|E||E|..	.UUGUCAGCGUUUAAGGGAAAUU.	miR-724-5p	-3.382437794	14	0.004466231	-0.670600244	0	two.sided	Pearson's product-moment correlation	gene_column and miRNA_column	-0.875328705	-0.261983499	LOC127374538	100	1347	0	0	244	1590	1	1347	0	2488	ENSDLAG00005022539
ENSDLAG00005022557	ENSDLAT00005055531	miR-724-5p	7mer-m8	-0.19	87	CGUGUGUCUUUGUUUCCUUUAAU	...............||E||E|.	.UUGUCAGCGUUUAAGGGAAAUU	miR-724-5p	-3.88562017	14	0.001647747	-0.72032493	0	two.sided	Pearson's product-moment correlation	gene_column and miRNA_column	-0.896071123	-0.349368079	rnf25	100	1375	0	0	18	1392	18	1392	0	2540	rnf25	ring finger protein 25 [Source:ZFIN;Acc:ZDB-GENE-040426-1581]
ENSDLAG00005022566	ENSDLAT00005057057	miR-724-5p	7mer-1a	-4.2999999999999997E-2	34	..GGUCUAGACCGAACUCUUUAAAA	.................|E||E|..	..UUGUCAGCGUUUAAGGGAAAUU.	miR-724-5p	-12.89436048	14	3.70E-09	-0.960383443	0	two.sided	Pearson's product-moment correlation	gene_column and miRNA_column	-0.986465102	-0.886904019	LOC127355165	99.779	5884	8	2	582	6461	1	5883	0	10789	ENSDLAG00005022566
ENSDLAG00005022573	ENSDLAT00005055567	miR-724-5p	7mer-1a	-0.121	70	.UUAAAAAUAUAUGAACUUUAAAA	................|E||E|..	.UUGUCAGCGUUUAAGGGAAAUU.	miR-724-5p	-9.710413733	14	1.34E-07	-0.933123822	0	two.sided	Pearson's product-moment correlation	gene_column and miRNA_column	-0.976940824	-0.813884296	LOC127351174	100	759	0	0	112	870	1	759	0	1402	ENSDLAG00005022573
ENSDLAG00005022579	ENSDLAT00005056182	miR-724-5p	8mer-1a	-0.16800000000000001	85	.GCUGUCCAACUGACUCCUUUAAA	................||E||E|.	..UUGUCAGCGUUUAAGGGAAAUU	miR-724-5p	-11.03692355	14	2.72E-08	-0.947057338	0	two.sided	Pearson's product-moment correlation	gene_column and miRNA_column	-0.98183096	-0.850742968	LOC127356616	100	3030	0	0	600	3629	1	3030	0	5596	ENSDLAG00005022579
ENSDLAG00005022586	ENSDLAT00005055955	miR-724-5p	8mer-1a	-0.251	93	AUAUACUGUAAAGCUCCUUUAAA	...............||E||E|.	.UUGUCAGCGUUUAAGGGAAAUU	miR-724-5p	-8.342845329	14	8.37E-07	-0.912437412	0	two.sided	Pearson's product-moment correlation	gene_column and miRNA_column	-0.969594888	-0.760876665	adss2	100	1377	0	0	721	2097	1	1377	0	2543	adss2	adenylosuccinate synthase 2 [Source:NCBI gene;Acc:550502]
ENSDLAG00005022628	ENSDLAT00005055716	miR-724-5p	8mer-1a	-0.38	99	AAUUAUUGAACUAUUCCUUUAAA	............|||||E||E|.	.UUGUCAGCGUUUAAGGGAAAUU	miR-724-5p	-8.232216695	14	9.80E-07	-0.910377279	0	two.sided	Pearson's product-moment correlation	gene_column and miRNA_column	-0.968857632	-0.75570618	tcp11l1	100	1500	0	0	171	1670	1	1500	0	2771	tcp11l1	t-complex 11, testis-specific-like 1 [Source:ZFIN;Acc:ZDB-GENE-050327-11]
ENSDLAG00005022630	ENSDLAT00005055687	miR-724-5p	7mer-1a	-0.115	68	..CCUUUGUUUUCAUAACUUUAAAG	.................|E||E|..	..UUGUCAGCGUUUAAGGGAAAUU.	miR-724-5p	-3.45598054	14	0.003858488	-0.678507234	0	two.sided	Pearson's product-moment correlation	gene_column and miRNA_column	-0.878678232	-0.275444969	esrra	99.087	1314	0	1	825	2126	1	1314	0	2350	esrra	estrogen-related receptor alpha [Source:ZFIN;Acc:ZDB-GENE-990415-68]
ENSDLAG00005022679	ENSDLAT00005055821	miR-724-5p	7mer-1a	-6.6000000000000003E-2	44	.UCCGACAUACAGUAGCUUUAAAG	................|E||E|..	.UUGUCAGCGUUUAAGGGAAAUU.	miR-724-5p	-7.055318103	14	5.73E-06	-0.883451694	0	two.sided	Pearson's product-moment correlation	gene_column and miRNA_column	-0.959125535	-0.689856327	tprn	100	2811	0	0	107	2917	1	2811	0	5192	tprn
ENSDLAG00005022686	ENSDLAT00005077319	miR-724-5p	7mer-1a	-5.5E-2	39	...UGGCGCGACUAAACACUUUAAAG	..................|E||E|..	...UUGUCAGCGUUUAAGGGAAAUU.	miR-724-5p	-4.021202084	14	0.001262476	-0.732095551	0	two.sided	Pearson's product-moment correlation	gene_column and miRNA_column	-0.900871361	-0.371043135	rnf139	100	2109	0	0	370	2478	1	2109	0	3895	rnf139
ENSDLAG00005022706	ENSDLAT00005056027	miR-724-5p	8mer-1a	-0.377	99	UAGUAUGUGAUAUUUCCUUUAAA	...............||E||E|.	.UUGUCAGCGUUUAAGGGAAAUU	miR-724-5p	-6.97959021	14	6.45E-06	-0.881343734	0	two.sided	Pearson's product-moment correlation	gene_column and miRNA_column	-0.958355994	-0.68483281	kif4	100	3756	0	0	457	4212	1	3756	0	6937	kif4
ENSDLAG00005022726	ENSDLAT00005056510	miR-724-5p	7mer-m8	-0.124	72	UGAGAAUUGCUAUAACCUUUAAC	...............||E||E|.	.UUGUCAGCGUUUAAGGGAAAUU	miR-724-5p	-3.808431526	14	0.001918604	-0.713332644	0	two.sided	Pearson's product-moment correlation	gene_column and miRNA_column	-0.893199969	-0.336677374	xpo6	100	3459	0	0	1301	4759	1	3459	0	6388	xpo6
ENSDLAG00005022755	ENSDLAT00005056293	miR-724-5p	7mer-1a	-8.5999999999999993E-2	53	AAGUUAUUUAAUGUGCUUUAAAC	...............|E||E|..	UUGUCAGCGUUUAAGGGAAAUU.	miR-724-5p	-15.1304733	14	4.54E-10	-0.970757704	0	two.sided	Pearson's product-moment correlation	gene_column and miRNA_column	-0.990044129	-0.915692596	svopb	99.182	1590	1	2	206	1789	1	1584	0	2854	svopb	SV2 related protein b [Source:ZFIN;Acc:ZDB-GENE-070705-359]
ENSDLAG00005022774	ENSDLAT00005056146	miR-724-5p	7mer-m8	-0.16400000000000001	84	.CCUGGACUCCCUCCACCUUUAAC	................||E||E|.	..UUGUCAGCGUUUAAGGGAAAUU	miR-724-5p	-14.48773564	14	8.05E-10	-0.968230626	0	two.sided	Pearson's product-moment correlation	gene_column and miRNA_column	-0.989174601	-0.908627499	senp6a	99.912	3411	0	1	1152	4562	1	3408	0	6279	SENP6	SUMO specific peptidase 6 [Source:HGNC Symbol;Acc:HGNC:20944]
ENSDLAG00005022800	ENSDLAT00005056312	miR-724-5p	7mer-1a	-0.11700000000000001	69	.AUACACCUCUUUAAACUUUAAAU	................|E||E|..	.UUGUCAGCGUUUAAGGGAAAUU.	miR-724-5p	-12.15835778	14	7.90E-09	-0.955765215	0	two.sided	Pearson's product-moment correlation	gene_column and miRNA_column	-0.984863821	-0.874269429	usp37	100	2898	0	0	1454	4351	1	2898	0	5352	USP37	ubiquitin specific peptidase 37 [Source:HGNC Symbol;Acc:HGNC:20063]
ENSDLAG00005022820	ENSDLAT00005056389	miR-724-5p	7mer-1a	-7.2999999999999995E-2	47	..AGUUCCUUGUAGCUGCUUUAAAG	.................|E||E|..	..UUGUCAGCGUUUAAGGGAAAUU.	miR-724-5p	-6.790806858	14	8.73E-06	-0.87585002	0	two.sided	Pearson's product-moment correlation	gene_column and miRNA_column	-0.956345164	-0.671827826	LOC127358711	100	1509	0	0	1090	2598	1	1509	0	2787	ENSDLAG00005022820
ENSDLAG00005022870	ENSDLAT00005070629	miR-724-5p	7mer-1a	-4.9000000000000002E-2	36	AUCAAAUAAAAAUGACUUUAAAG	...............|E||E|..	UUGUCAGCGUUUAAGGGAAAUU.	miR-724-5p	-13.38078007	14	2.28E-09	-0.963056672	0	two.sided	Pearson's product-moment correlation	gene_column and miRNA_column	-0.987389725	-0.894268041	LOC127358710	100	2961	0	0	301	3261	1	2961	0	5469	ENSDLAG00005022870
ENSDLAG00005022871	ENSDLAT00005056428	miR-724-5p	7mer-1a	-7.8E-2	49	..CAGAGAGAGGAUGAACUUUAAAG	.................|E||E|..	..UUGUCAGCGUUUAAGGGAAAUU.	miR-724-5p	-2.290256361	14	0.038046369	-0.522061956	0	two.sided	Pearson's product-moment correlation	gene_column and miRNA_column	-0.808528968	-0.035558866	rtkn2	99.952	2101	0	1	966	3066	1	2100	0	3873	rtkn2
ENSDLAG00005022912	ENSDLAT00005056539	miR-724-5p	7mer-m8	-0.20899999999999999	90	GUUAUCUGUAAUAGACCUUUAAU	...............||E||E|.	.UUGUCAGCGUUUAAGGGAAAUU	miR-724-5p	-11.37725945	14	1.85E-08	-0.949947156	0	two.sided	Pearson's product-moment correlation	gene_column and miRNA_column	-0.982839426	-0.858507959	si:ch211-266o15.1	99.318	3081	0	1	1968	5027	1	3081	0	5553	si:ch211-266o15.1
ENSDLAG00005022958	ENSDLAT00005056786	miR-724-5p	7mer-m8	-0.19500000000000001	88	ACAAGUUCCUUAUCACCUUUAAG	...............||E||E|.	.UUGUCAGCGUUUAAGGGAAAUU	miR-724-5p	-16.22699019	14	1.79E-10	-0.974431081	0	two.sided	Pearson's product-moment correlation	gene_column and miRNA_column	-0.99130546	-0.926023524	LOC127362022	100	1728	0	0	451	2178	1	1728	0	3192	btbd2b	BTB (POZ) domain containing 2b [Source:ZFIN;Acc:ZDB-GENE-140106-73]
ENSDLAG00005022964	ENSDLAT00005056724	miR-724-5p	7mer-m8	-0.158	83	.CUUGGAUAGGAUUUCCCUUUAAU	................||E||E|.	..UUGUCAGCGUUUAAGGGAAAUU	miR-724-5p	-2.615793308	14	0.02034202	-0.572967285	0	two.sided	Pearson's product-moment correlation	gene_column and miRNA_column	-0.832284677	-0.107911215	cbfa2t3	100	2226	0	0	1254	3479	1	2226	0	4111	cbfa2t3	CBFA2/RUNX1 partner transcriptional co-repressor 3 [Source:ZFIN;Acc:ZDB-GENE-070209-2]
ENSDLAG00005022972	ENSDLAT00005056760	miR-724-5p	8mer-1a	-0.37	98	.UUAAGGAAAAAUCAACCUUUAAA	................||E||E|.	..UUGUCAGCGUUUAAGGGAAAUU	miR-724-5p	-22.987415	14	1.62E-12	-0.987010538	0	two.sided	Pearson's product-moment correlation	gene_column and miRNA_column	-0.995601515	-0.961959802	ppef1	100	2174	0	0	1434	3607	98	2271	0	4015	ppef1	protein phosphatase, EF-hand calcium binding domain 1 [Source:ZFIN;Acc:ZDB-GENE-080303-27]
ENSDLAG00005023002	ENSDLAT00005056825	miR-724-5p	7mer-1a	-0.10199999999999999	61	..GGAUCAGUGUCUUUACUUUAAAA	.................|E||E|..	..UUGUCAGCGUUUAAGGGAAAUU.	miR-724-5p	-11.93845121	14	9.99E-09	-0.954231808	0	two.sided	Pearson's product-moment correlation	gene_column and miRNA_column	-0.984331041	-0.870098595	traf6	100	1710	0	0	178	1887	1	1710	0	3158	traf6	TNF receptor-associated factor 6 [Source:NCBI gene;Acc:554561]
ENSDLAG00005023003	ENSDLAT00005057283	miR-724-5p	7mer-1a	-0.16900000000000001	85	.GGCAAUGUACAUUUUCUUUAAAA	................|E||E|..	.UUGUCAGCGUUUAAGGGAAAUU.	miR-724-5p	-9.978186257	14	9.60E-08	-0.93633419	0	two.sided	Pearson's product-moment correlation	gene_column and miRNA_column	-0.978071632	-0.822292518	klhl2	100	1818	0	0	641	2458	1	1818	0	3358	klhl2	kelch-like family member 2 [Source:ZFIN;Acc:ZDB-GENE-090312-193]
ENSDLAG00005023020	ENSDLAT00005056946	miR-724-5p	7mer-1a	-0.122	71	.AUUCAAUUGUUUUAUCUUUAAAU	................|E||E|..	.UUGUCAGCGUUUAAGGGAAAUU.	miR-724-5p	-12.58326342	14	5.07E-09	-0.958522057	0	two.sided	Pearson's product-moment correlation	gene_column and miRNA_column	-0.9858203	-0.881798362	cttnbp2	100	5037	0	0	1626	6662	1	5037	0	9302	cttnbp2	cortactin binding protein 2 [Source:ZFIN;Acc:ZDB-GENE-030131-8134]
ENSDLAG00005023034	ENSDLAT00005057336	miR-724-5p	8mer-1a	-0.27800000000000002	94	AUCCUUCACAUCCGGCCUUUAAA	...............||E||E|.	.UUGUCAGCGUUUAAGGGAAAUU	miR-724-5p	-9.906317934	14	1.05E-07	-0.935494863	0	two.sided	Pearson's product-moment correlation	gene_column and miRNA_column	-0.977776228	-0.820089434	LOC127374959	99.911	1118	1	0	816	1933	14	1131	0	2060	ENSDLAG00005023034
ENSDLAG00005023045	ENSDLAT00005056991	miR-724-5p	7mer-1a	-9.7000000000000003E-2	59	UUAAAUAAUGUUUUACUUUAAAG	...............|E||E|..	UUGUCAGCGUUUAAGGGAAAUU.	miR-724-5p	-9.702043748	14	1.36E-07	-0.933019723	0	two.sided	Pearson's product-moment correlation	gene_column and miRNA_column	-0.976904116	-0.813612486	LOC127369536.3	78.341	868	141	31	251	1092	92	938	2.29e-145	518	ENSDLAG00005023045
ENSDLAG00005023048	ENSDLAT00005057114	miR-724-5p	7mer-1a	-6.6000000000000003E-2	44	.UUGUAUGCGACAGGACUUUAAAA	................|E||E|..	.UUGUCAGCGUUUAAGGGAAAUU.	miR-724-5p	-2.930179808	14	0.010967703	-0.616559586	0	two.sided	Pearson's product-moment correlation	gene_column and miRNA_column	-0.851897797	-0.174049257	rpf1	100	1065	0	0	28	1092	1	1065	0	1967	rpf1	ribosome production factor 1 homolog [Source:NCBI gene;Acc:415250]
ENSDLAG00005023076	ENSDLAT00005059882	miR-724-5p	7mer-1a	-7.1999999999999995E-2	46	UUCAGGCAGCACAAG-CUUUAAAG	........|||.....|E||E|..	.UUGUCAGCGUUUAAGGGAAAUU.	miR-724-5p	-3.966752401	14	0.00140477	-0.727445082	0	two.sided	Pearson's product-moment correlation	gene_column and miRNA_column	-0.898979749	-0.362432239	brwd3	100	5520	0	0	1666	7185	1	5520	0	10194	brwd3	bromodomain and WD repeat domain containing 3 [Source:ZFIN;Acc:ZDB-GENE-100921-43]
ENSDLAG00005023084	ENSDLAT00005060577	miR-724-5p	8mer-1a	-0.152	81	.UGUAAAACAGGCCACCCUUUAAA	................||E||E|.	..UUGUCAGCGUUUAAGGGAAAUU	miR-724-5p	-3.632861501	14	0.002715578	-0.696599069	0	two.sided	Pearson's product-moment correlation	gene_column and miRNA_column	-0.886268805	-0.30685223	LOC127365733	98.622	3121	1	3	9	3099	15	3123	0	5487	FARP1	FERM, ARH/RhoGEF and pleckstrin domain protein 1 [Source:HGNC Symbol;Acc:HGNC:3591]
ENSDLAG00005023087	ENSDLAT00005057108	miR-724-5p	7mer-1a	-5.1999999999999998E-2	38	...GUCCGCACAAGCUGUCUUUAAAC	......||||........|E||E|..	UUGUCAGCGUUUAAG---GGAAAUU.	miR-724-5p	-11.84596943	14	1.10E-08	-0.953563595	0	two.sided	Pearson's product-moment correlation	gene_column and miRNA_column	-0.984098699	-0.868284832	LOC127351110	100	1860	0	0	536	2395	1	1860	0	3435	ENSDLAG00005023087
ENSDLAG00005023146	ENSDLAT00005061284	miR-724-5p	8mer-1a	-0.216	90	..AAAAUCCAAUCUCAUCCUUUAAA	.................||E||E|.	...UUGUCAGCGUUUAAGGGAAAUU	miR-724-5p	-8.750371492	14	4.75E-07	-0.919468175	0	two.sided	Pearson's product-moment correlation	gene_column and miRNA_column	-0.972103187	-0.778668466	slc4a4a	100	3339	0	0	82	3420	1	3339	0	6167	slc4a4a	solute carrier family 4 member 4a [Source:ZFIN;Acc:ZDB-GENE-060526-274]
ENSDLAG00005023165	ENSDLAT00005057324	miR-724-5p	7mer-1a	-7.1999999999999995E-2	46	.CUAUAUUUACAAUUGCUUUAAAA	................|E||E|..	.UUGUCAGCGUUUAAGGGAAAUU.	miR-724-5p	-8.227735615	14	9.86E-07	-0.910292377	0	two.sided	Pearson's product-moment correlation	gene_column and miRNA_column	-0.968827226	-0.755493507	LOC127352321	99.04	1250	0	1	350	1587	650	1899	0	2231	FSD2	fibronectin type III and SPRY domain containing 2 [Source:HGNC Symbol;Acc:HGNC:18024]
ENSDLAG00005023286	ENSDLAT00005058120	miR-724-5p	7mer-1a	-4.8000000000000001E-2	36	UUUUAUUGCAGUUUUCUUUAAAU	.......|||.....|E||E|..	UUGUCAGCGUUUAAGGGAAAUU.	miR-724-5p	-10.16468452	14	7.63E-08	-0.938439707	0	two.sided	Pearson's product-moment correlation	gene_column and miRNA_column	-0.978811938	-0.827834214	rngtt	100	1806	0	0	463	2268	1	1806	0	3336	RNGTT	RNA guanylyltransferase and 5'-phosphatase [Source:HGNC Symbol;Acc:HGNC:10073]
ENSDLAG00005023373	ENSDLAT00005079149	miR-724-5p	7mer-1a	-8.4000000000000005E-2	53	CAAGCUUGCUGUGUGCUUUAAAA	...............|E||E|..	UUGUCAGCGUUUAAGGGAAAUU.	miR-724-5p	-5.923084551	14	3.72E-05	-0.845439801	0	two.sided	Pearson's product-moment correlation	gene_column and miRNA_column	-0.945074704	-0.602044859	ccnb1	100	1209	0	0	391	1599	1	1209	0	2233	ccnb1	cyclin B1 [Source:ZFIN;Acc:ZDB-GENE-000406-10]
ENSDLAG00005023378	ENSDLAT00005068312	miR-724-5p	7mer-1a	-0.111	66	.UUAAUUACAUUUAAUCUUUAAAA	................|E||E|..	.UUGUCAGCGUUUAAGGGAAAUU.	miR-724-5p	-16.75267031	14	1.17E-10	-0.975954055	0	two.sided	Pearson's product-moment correlation	gene_column and miRNA_column	-0.991827497	-0.930328076	mta3	99.105	2122	0	2	680	2792	1	2112	0	3795	MTA3	metastasis associated 1 family, member 3 [Source:ZFIN;Acc:ZDB-GENE-030131-6485]
ENSDLAG00005023401	ENSDLAT00005058215	miR-724-5p	7mer-1a	-0.157	82	.CUGCCAACAUUUGUACUUUAAAA	................|E||E|..	.UUGUCAGCGUUUAAGGGAAAUU.	miR-724-5p	-4.813251118	14	0.000275618	-0.789509771	0	two.sided	Pearson's product-moment correlation	gene_column and miRNA_column	-0.923708616	-0.482726193	nup188	98.573	5256	3	9	1518	6716	1	5241	0	9225	nup188	nucleoporin 188 [Source:ZFIN;Acc:ZDB-GENE-030131-7184]
ENSDLAG00005023443	ENSDLAT00005072348	miR-724-5p	7mer-1a	-8.8999999999999996E-2	55	GCACAAAAACCAAAG--CUUUAAAA	..........||||...|E||E|..	..UUGUCAGCGUUUAAGGGAAAUU.	miR-724-5p	-5.907964358	14	3.82E-05	-0.844822525	0	two.sided	Pearson's product-moment correlation	gene_column and miRNA_column	-0.944843453	-0.600665866	atrip	100	2421	0	0	373	2793	1	2421	0	4471	atrip
ENSDLAG00005023448	ENSDLAT00005058341	miR-724-5p	7mer-m8	-5.6000000000000001E-2	39	.UAUAUAUUAAGUUUACCUUUAAG	................||E||E|.	..UUGUCAGCGUUUAAGGGAAAUU	miR-724-5p	-11.80571771	14	1.15E-08	-0.953268293	0	two.sided	Pearson's product-moment correlation	gene_column and miRNA_column	-0.983995988	-0.867484007	dolk	100	1572	0	0	3427	4998	1572	1	0	2904	phyhd1	phytanoyl-CoA dioxygenase domain containing 1 [Source:NCBI gene;Acc:492804]
ENSDLAG00005023475	ENSDLAT00005058376	miR-724-5p	7mer-1a	-0.12	70	..GAGUAUGAUAUUUUUCUUUAAAG	.................|E||E|..	..UUGUCAGCGUUUAAGGGAAAUU.	miR-724-5p	-3.994080835	14	0.001331416	-0.729791825	0	two.sided	Pearson's product-moment correlation	gene_column and miRNA_column	-0.899935104	-0.366769739	LOC127370750	96.756	1048	20	10	130	1170	1	1041	0	1735	ENSDLAG00005023475
ENSDLAG00005023480	ENSDLAT00005071981	miR-724-5p	7mer-1a	1.3010426069826099E-17	NA	.AAUUUGCCAUUUUCUCUUUAAAU	................|E||E|..	.UUGUCAGCGUUUAAGGGAAAUU.	miR-724-5p	-15.82599195	14	2.50E-10	-0.973171281	0	two.sided	Pearson's product-moment correlation	gene_column and miRNA_column	-0.99087323	-0.922472299	gys1	99.163	2151	0	1	1122	3272	1	2133	0	3856	gys1	glycogen synthase 1 (muscle) [Source:ZFIN;Acc:ZDB-GENE-040426-1243]
ENSDLAG00005023485	ENSDLAT00005058429	miR-724-5p	8mer-1a	-0.39	99	.CUGUAUAUUAUUUGUCCUUUAAA	................||E||E|.	..UUGUCAGCGUUUAAGGGAAAUU	miR-724-5p	-15.35874781	14	3.72E-10	-0.971584069	0	two.sided	Pearson's product-moment correlation	gene_column and miRNA_column	-0.990328149	-0.91801032	tiam1b	99.937	4797	0	1	2293	7089	1	4794	0	8839	tiam1b	TIAM Rac1 associated GEF 1b [Source:ZFIN;Acc:ZDB-GENE-120221-1]
ENSDLAG00005023486	ENSDLAT00005058380	miR-724-5p	7mer-1a	-0.13900000000000001	78	....UGUGCAUCUUUGUUGCUUUAAAU	...................|E||E|..	....UUGUCAGCGUUUAAGGGAAAUU.	miR-724-5p	-15.94689734	14	2.26E-10	-0.973560626	0	two.sided	Pearson's product-moment correlation	gene_column and miRNA_column	-0.991006851	-0.923568901	uck1	100	822	0	0	1097	1918	1	822	0	1519	uck1	uridine-cytidine kinase 1 [Source:NCBI gene;Acc:447928]
ENSDLAG00005023492	ENSDLAT00005058511	miR-724-5p	7mer-1a	-7.6999999999999999E-2	49	..ACUUCAAAAUCAAGACUUUAAAC	.................|E||E|..	..UUGUCAGCGUUUAAGGGAAAUU.	miR-724-5p	-6.939214695	14	6.88E-06	-0.880197889	0	two.sided	Pearson's product-moment correlation	gene_column and miRNA_column	-0.957937216	-0.682109939	sec23b	100	2301	0	0	429	2729	1	2301	0	4250	sec23b	SEC23 homolog B, coat complex II component [Source:ZFIN;Acc:ZDB-GENE-030131-5479]
ENSDLAG00005023495	ENSDLAT00005083753	miR-724-5p	7mer-1a	-4.9000000000000002E-2	36	AGAGGUGAGGUAGUGCUUUAAAA	...............|E||E|..	UUGUCAGCGUUUAAGGGAAAUU.	miR-724-5p	-11.15738537	14	2.37E-08	-0.948107409	0	two.sided	Pearson's product-moment correlation	gene_column and miRNA_column	-0.982197633	-0.853559673	rapgef1b	100	3615	0	0	433	4047	1	3615	0	6676	rapgef1b	Rap guanine nucleotide exchange factor (GEF) 1b [Source:ZFIN;Acc:ZDB-GENE-040426-1001]
ENSDLAG00005023498	ENSDLAT00005058927	miR-724-5p	7mer-1a	-0.13200000000000001	75	.UACCAGAUUAUCUUUCUUUAAAA	................|E||E|..	.UUGUCAGCGUUUAAGGGAAAUU.	miR-724-5p	-12.57046653	14	5.14E-09	-0.958442758	0	two.sided	Pearson's product-moment correlation	gene_column and miRNA_column	-0.985792813	-0.881581248	unm_sa1614	99.406	3030	0	2	1070	4081	1	3030	0	5480	unm_sa1614	un-named sa1614 [Source:ZFIN;Acc:ZDB-GENE-120411-1]
ENSDLAG00005023503	ENSDLAT00005058695	miR-724-5p	7mer-1a	-0.129	74	AUUAGGUCUACAAAU--CUUUAAAA	..........|||||..|E||E|..	..UUGUCAGCGUUUAAGGGAAAUU.	miR-724-5p	-8.06116304	14	1.25E-06	-0.907053034	0	two.sided	Pearson's product-moment correlation	gene_column and miRNA_column	-0.9676658	-0.74740351	LOC127356621	100	2298	0	0	868	3165	1	2298	0	4244	ENSDLAG00005023503
ENSDLAG00005023553	ENSDLAT00005058588	miR-724-5p	8mer-1a	-0.30099999999999999	96	..UAUAAACAUUGGUCUCCUUUAAA	.................||E||E|.	...UUGUCAGCGUUUAAGGGAAAUU	miR-724-5p	-3.308626591	14	0.005172732	-0.662427733	0	two.sided	Pearson's product-moment correlation	gene_column and miRNA_column	-0.871845925	-0.248235106	cramp1	98.897	2447	0	2	879	3298	50	2496	0	4344	cramp1	cramped chromatin regulator homolog 1 [Source:ZFIN;Acc:ZDB-GENE-030131-8255]
ENSDLAG00005023573	ENSDLAT00005078141	miR-724-5p	7mer-1a	1.2999999999999999E-2	17	..CAAAAAUAGGCUUUGCUUUAAAA	.................|E||E|..	..UUGUCAGCGUUUAAGGGAAAUU.	miR-724-5p	-7.176601117	14	4.73E-06	-0.886719404	0	two.sided	Pearson's product-moment correlation	gene_column and miRNA_column	-0.960316252	-0.697680693	ptdss2	100	1506	0	0	2339	3844	1	1506	0	2782	ptdss2	phosphatidylserine synthase 2 [Source:NCBI gene;Acc:100004136]
ENSDLAG00005023591	ENSDLAT00005058662	miR-724-5p	7mer-1a	-0.11	65	.UAUACACCAUUAAGGCUUUAAAG	................|E||E|..	.UUGUCAGCGUUUAAGGGAAAUU.	miR-724-5p	-7.656396881	14	2.27E-06	-0.898452414	0	two.sided	Pearson's product-moment correlation	gene_column and miRNA_column	-0.964569633	-0.726151448	LOC127378976	100	1605	0	0	567	2171	1	1605	0	2964	ENSDLAG00005023591
ENSDLAG00005023626	ENSDLAT00005058748	miR-724-5p	7mer-1a	-0.13	74	...UUAAUCAAUUGUUGUCUUUAAAA	..................|E||E|..	...UUGUCAGCGUUUAAGGGAAAUU.	miR-724-5p	-3.333030128	14	0.004927564	-0.665156369	0	two.sided	Pearson's product-moment correlation	gene_column and miRNA_column	-0.873011115	-0.252806936	LOC127356663	100	909	0	0	1159	2067	1	909	0	1679	ENSDLAG00005023626
ENSDLAG00005023649	ENSDLAT00005058972	miR-724-5p	7mer-1a	-8.1000000000000003E-2	51	.....UACUGUACUUCCGCUCUUUAAAA	....................|E||E|..	.....UUGUCAGCGUUUAAGGGAAAUU.	miR-724-5p	-16.14937551	14	1.91E-10	-0.974194174	0	two.sided	Pearson's product-moment correlation	gene_column and miRNA_column	-0.991224207	-0.925355058	gclc	98.366	1897	11	8	1093	2973	1	1893	0	3314	gclc	glutamate-cysteine ligase, catalytic subunit [Source:ZFIN;Acc:ZDB-GENE-030131-5056]
ENSDLAG00005023670	ENSDLAT00005058921	miR-724-5p	7mer-1a	-0.11700000000000001	69	.AUAUGUUCAUAUGUUCUUUAAAA	................|E||E|..	.UUGUCAGCGUUUAAGGGAAAUU.	miR-724-5p	-7.900473411	14	1.58E-06	-0.903767583	0	two.sided	Pearson's product-moment correlation	gene_column and miRNA_column	-0.966485211	-0.739246436	mvk	100	1185	0	0	394	1578	1	1185	0	2189	mvk	mevalonate kinase [Source:ZFIN;Acc:ZDB-GENE-041114-37]
ENSDLAG00005023678	ENSDLAT00005059824	miR-724-5p	8mer-1a	-0.27900000000000003	94	...CGUUGCAAACAUUAGCCUUUAAA	.......|||||......||E||E|.	UUGUCAGCGUUUAA----GGGAAAUU	miR-724-5p	-4.785355728	14	0.000290453	-0.787776869	0	two.sided	Pearson's product-moment correlation	gene_column and miRNA_column	-0.923033014	-0.479202671	pkn1a	100	2862	0	0	219	3080	1	2862	0	5286	pkn1a	protein kinase N1a [Source:ZFIN;Acc:ZDB-GENE-061207-17]
ENSDLAG00005023680	ENSDLAT00005068016	miR-724-5p	7mer-m8	-0.112	66	.UUCCACUGAACAACCCCUUUAAC	................||E||E|.	..UUGUCAGCGUUUAAGGGAAAUU	miR-724-5p	-8.800874503	14	4.43E-07	-0.920282514	0	two.sided	Pearson's product-moment correlation	gene_column and miRNA_column	-0.972392935	-0.780743941	elapor2a	100	3003	0	0	812	3814	1	3003	0	5546	elapor2a	endosome-lysosome associated apoptosis and autophagy regulator family member 2 [Source:HGNC Symbol;Acc:HGNC:21945]
ENSDLAG00005023695	ENSDLAT00005071661	miR-724-5p	7mer-1a	-0.14199999999999999	78	..UCCUCACUGACAUUUCUUUAAAA	.................|E||E|..	..UUGUCAGCGUUUAAGGGAAAUU.	miR-724-5p	-3.498734765	14	0.003544108	-0.682998312	0	two.sided	Pearson's product-moment correlation	gene_column and miRNA_column	-0.88057199	-0.28316197	idh3b	100	1119	0	0	13	1131	43	1161	0	2067	idh3b	isocitrate dehydrogenase (NAD(+)) 3 non-catalytic subunit beta [Source:ZFIN;Acc:ZDB-GENE-040625-174]
ENSDLAG00005023714	ENSDLAT00005059116	miR-724-5p	7mer-1a	3.7999999999999999E-2	9	..AUGUUUAUUCUUCUUCUUUAAAA	.................|E||E|..	..UUGUCAGCGUUUAAGGGAAAUU.	miR-724-5p	-6.220075442	14	2.24E-05	-0.856908161	0	two.sided	Pearson's product-moment correlation	gene_column and miRNA_column	-0.949353052	-0.62793197	ppm1bb	98.178	1482	0	1	551	2005	1	1482	0	2562	ppm1bb	protein phosphatase, Mg2+/Mn2+ dependent, 1Bb [Source:ZFIN;Acc:ZDB-GENE-041114-185]
ENSDLAG00005023719	ENSDLAT00005059128	miR-724-5p	7mer-1a	-9.6000000000000002E-2	58	UGAAAUACGCACAUU-CUUUAAAC	.......||||.....|E||E|..	.UUGUCAGCGUUUAAGGGAAAUU.	miR-724-5p	-7.771088586	14	1.92E-06	-0.901000666	0	two.sided	Pearson's product-moment correlation	gene_column and miRNA_column	-0.96548889	-0.73241402	LOC127352788	100	1086	0	0	394	1479	1	1086	0	2006	ENSDLAG00005023719
ENSDLAG00005023768	ENSDLAT00005060930	miR-724-5p	7mer-1a	-0.13300000000000001	75	.UGUUUGUUGCCUGAUCUUUAAAU	................|E||E|..	.UUGUCAGCGUUUAAGGGAAAUU.	miR-724-5p	-14.58649733	14	7.36E-10	-0.968639419	0	two.sided	Pearson's product-moment correlation	gene_column and miRNA_column	-0.98931536	-0.909768076	drosha	100	4059	0	0	812	4870	1	4059	0	7496	DROSHA	drosha ribonuclease III [Source:HGNC Symbol;Acc:HGNC:17904]
ENSDLAG00005023776	ENSDLAT00005059304	miR-724-5p	8mer-1a	-0.222	91	..AUCCUACAGACUGGUCCUUUAAA	.................||E||E|.	...UUGUCAGCGUUUAAGGGAAAUU	miR-724-5p	-6.942919396	14	6.84E-06	-0.880303673	0	two.sided	Pearson's product-moment correlation	gene_column and miRNA_column	-0.957975892	-0.682361084	arsb	100	1542	0	0	359	1900	1	1542	0	2848	ARSB	arylsulfatase B [Source:HGNC Symbol;Acc:HGNC:714]
ENSDLAG00005023805	ENSDLAT00005059476	miR-724-5p	7mer-1a	-0.16	83	UAAAAAGGCUAAAAGCUUUAAAA	...............|E||E|..	UUGUCAGCGUUUAAGGGAAAUU.	miR-724-5p	-15.19041259	14	4.31E-10	-0.970978092	0	two.sided	Pearson's product-moment correlation	gene_column and miRNA_column	-0.990119891	-0.916310365	polr3b	100	3399	0	0	82	3480	1	3399	0	6277	polr3b	polymerase (RNA) III (DNA directed) polypeptide B [Source:ZFIN;Acc:ZDB-GENE-030131-2887]
ENSDLAG00005023812	ENSDLAT00005059455	miR-724-5p	7mer-1a	-0.123	71	...GGUUAGGGUGGCUUACUUUAAAA	..................|E||E|..	...UUGUCAGCGUUUAAGGGAAAUU.	miR-724-5p	-4.159156617	14	0.000964212	-0.743434877	0	two.sided	Pearson's product-moment correlation	gene_column and miRNA_column	-0.905457	-0.392302786	LOC127378692	100	1401	0	0	758	2158	1	1401	0	2588	ENSDLAG00005023812
ENSDLAG00005023832	ENSDLAT00005059693	miR-724-5p	7mer-1a	-3.5000000000000003E-2	31	..UUUAACCUCCUCCGUCUUUAAAG	.................|E||E|..	..UUGUCAGCGUUUAAGGGAAAUU.	miR-724-5p	-5.45763378	14	8.44E-05	-0.824779602	0	two.sided	Pearson's product-moment correlation	gene_column and miRNA_column	-0.93728015	-0.556665756	hm13	100	1164	0	0	1625	2788	1	1164	0	2150	hm13
ENSDLAG00005023849	ENSDLAT00005059530	miR-724-5p	8mer-1a	-0.34599999999999997	98	UAAUUGUUGCUUUUUCCUUUAAA	...............||E||E|.	.UUGUCAGCGUUUAAGGGAAAUU	miR-724-5p	-12.46558301	14	5.73E-09	-0.957784351	0	two.sided	Pearson's product-moment correlation	gene_column and miRNA_column	-0.985564529	-0.87977985	si:dkey-103i16.6	100	1587	0	0	26	1612	1	1587	0	2931	si:dkey-103i16.6	si:dkey-103i16.6 [Source:ZFIN;Acc:ZDB-GENE-061207-46]
ENSDLAG00005023885	ENSDLAT00005060267	miR-724-5p	7mer-1a	5.0000000000000096E-3	20	..AUGUGUAAAAUUCCACUUUAAAA	.........||||||..|E||E|..	UUGUCAGCGUUUAAG--GGAAAUU.	miR-724-5p	-14.23684075	14	1.01E-09	-0.967156072	0	two.sided	Pearson's product-moment correlation	gene_column and miRNA_column	-0.988804418	-0.905633611	pnkp	100	1836	0	0	4546	6381	1	1836	0	3391	pnkp
ENSDLAG00005023889	ENSDLAT00005069363	miR-724-5p	7mer-1a	-8.9999999999999906E-3	24	.CGACAAAUAAAUAAUCUUUAAAA	................|E||E|..	.UUGUCAGCGUUUAAGGGAAAUU.	miR-724-5p	-8.702506949	14	5.07E-07	-0.9186853	0	two.sided	Pearson's product-moment correlation	gene_column and miRNA_column	-0.971824482	-0.776676084	fbxo22	100	1035	0	0	4464	5498	130	1164	0	1912	tpma	alpha-tropomyosin [Source:NCBI gene;Acc:30324]
ENSDLAG00005023916	ENSDLAT00005059667	miR-724-5p	7mer-1a	-0.14399999999999999	79	...AAUUACAGUUGUGAACUUUAAAA	..................|E||E|..	...UUGUCAGCGUUUAAGGGAAAUU.	miR-724-5p	-12.80850696	14	4.03E-09	-0.959882216	0	two.sided	Pearson's product-moment correlation	gene_column and miRNA_column	-0.986291552	-0.885527418	smyd4	100	2364	0	0	344	2707	1	2364	0	4366	smyd4	SET and MYND domain containing 4 [Source:ZFIN;Acc:ZDB-GENE-060929-248]
ENSDLAG00005023957	ENSDLAT00005059799	miR-724-5p	7mer-1a	-0.127	73	AUAAUUUAAAAAUGACUUUAAAA	...............|E||E|..	UUGUCAGCGUUUAAGGGAAAUU.	miR-724-5p	-2.619368004	14	0.020200823	-0.573492883	0	two.sided	Pearson's product-moment correlation	gene_column and miRNA_column	-0.832525086	-0.108684865	myoz1b	100	732	0	0	199	930	1	732	0	1352	myoz1b	myozenin 1b [Source:ZFIN;Acc:ZDB-GENE-040718-146]
ENSDLAG00005024007	ENSDLAT00005078858	miR-724-5p	8mer-1a	-0.22700000000000001	91	AACAUUGUUGUUUAGCCUUUAAA	...............||E||E|.	.UUGUCAGCGUUUAAGGGAAAUU	miR-724-5p	-4.107009862	14	0.001067422	-0.739221869	0	two.sided	Pearson's product-moment correlation	gene_column and miRNA_column	-0.903757658	-0.384359944	dclre1c	100	1992	0	0	507	2498	1	1992	0	3679	dclre1c
ENSDLAG00005024021	ENSDLAT00005060360	miR-724-5p	8mer-1a	-0.45200000000000001	99	..UUACCAUAAAUUCUACCUUUAAA	.................||E||E|.	...UUGUCAGCGUUUAAGGGAAAUU	miR-724-5p	-2.185479823	14	0.046343508	-0.504361048	0	two.sided	Pearson's product-moment correlation	gene_column and miRNA_column	-0.800043848	-0.01154118	cog6	100	1940	0	0	360	2299	1	1940	0	3583	cog6	component of oligomeric golgi complex 6 [Source:ZFIN;Acc:ZDB-GENE-040426-909]
ENSDLAG00005024029	ENSDLAT00005060033	miR-724-5p	8mer-1a	-0.28199999999999997	95	.CUCAUGGUUACAUUCCCUUUAAA	................||E||E|.	..UUGUCAGCGUUUAAGGGAAAUU	miR-724-5p	-11.29158828	14	2.03E-08	-0.949241827	0	two.sided	Pearson's product-moment correlation	gene_column and miRNA_column	-0.982593468	-0.856608854	mtx3	97.444	939	3	8	1	939	1	918	0	1581	mtx3	metaxin 3 [Source:NCBI gene;Acc:402916]
ENSDLAG00005024039	ENSDLAT00005071953	miR-724-5p	8mer-1a	-0.159	83	AAGAGAGGGAUUGUACCUUUAAA	...............||E||E|.	.UUGUCAGCGUUUAAGGGAAAUU	miR-724-5p	-5.163128994	14	0.000143985	-0.809730501	0	two.sided	Pearson's product-moment correlation	gene_column and miRNA_column	-0.931530801	-0.524588592	zbtb24	99.953	2123	1	0	3886	6008	44	2166	0	3916	zbtb24	zinc finger and BTB domain containing 24 [Source:NCBI gene;Acc:553955]
ENSDLAG00005024062	ENSDLAT00005060238	miR-724-5p	8mer-1a	-0.151	81	CAUUAAUUUAAUCAGCCUUUAAA	...............||E||E|.	.UUGUCAGCGUUUAAGGGAAAUU	miR-724-5p	-7.679081745	14	2.20E-06	-0.898963766	0	two.sided	Pearson's product-moment correlation	gene_column and miRNA_column	-0.964754227	-0.727405855	afg1la	99.922	1285	0	1	96	1380	139	1422	0	2366	afg1la	AFG1 like ATPase a [Source:ZFIN;Acc:ZDB-GENE-091006-2]
[truncated: 720 more rows]

## Sheet: miR-191-3p
Dataset 5. Proposed targets of the DEMs in M inf vs M ctrl identified by Targetscan and negative Pearson’s correlation.
[truncated: 80 more rows]

## Sheet: miR-451-5p
Dataset 5. Proposed targets of the DEMs in M inf vs M ctrl identified by Targetscan and negative Pearson’s correlation.
[truncated: 29 more rows]

[truncated: 1 more sheets: miR-183-5p]
