# Supplementary material for: Gonadal miRNomes and transcriptomes in infected fish reveal sexually dimorphic patterns of the immune response
Source: Funct Integr Genomics. 2025 Jan 30;25(1):29. doi: 10.1007/s10142-025-01537-w (PMC11782434; doi:10.1007/s10142-025-01537-w)
Supplement: Supplementary file 7 — Supplementary Material 7 [file 10142_2025_1537_MOESM7_ESM.xlsx]

## Sheet: Dataset 6
Dataset 6. Goslim terms of the potential target genes of the four DEMs in M inf vs M ctrl
Goslim term	miR-724	miR-191	miR-451	miR-183
carbohydrate metabolic process	21	2	0	0
catalytic activity	490	21	30	0
transferase activity	199	10	10	0
lyase activity	13	0	1	0
organelle	409	23	31	1
peroxisome	6	0	0	0
transmembrane transport	74	3	13	1
intracellular protein transport	36	3	1	0
peroxisome organization	3	0	0	0
nucleus	201	11	15	0
RNA binding	90	3	6	0
cytoskeletal protein binding	49	2	4	1
ATP-dependent activity	69	4	3	0
cytoskeletal motor activity	15	0	0	0
microtubule-based movement	15	1	0	0
DNA-templated transcription	103	9	15	1
regulation of DNA-templated transcription	92	8	14	1
transcription regulator activity	65	6	11	1
chromosome	39	1	1	0
nucleoplasm	27	1	0	0
nuclear chromosome	9	0	0	0
anatomical structure development	174	11	27	2
hydrolase activity	200	10	16	0
cytosol	38	1	5	0
endoplasmic reticulum	39	5	3	0
catalytic activity, acting on a protein	169	9	17	0
Golgi apparatus	40	2	2	0
protein catabolic process	38	0	2	0
protein localization to plasma membrane	3	0	1	0
nervous system process	11	0	0	1
transporter activity	69	3	14	2
plasma membrane	78	4	16	1
ribosome biogenesis	21	0	1	0
translation regulator activity	17	1	0	0
signaling	150	13	30	2
molecular transducer activity	31	4	13	2
DNA replication	12	0	0	0
DNA binding	90	9	11	1
vesicle-mediated transport	48	2	3	0
cytoplasmic vesicle	38	2	7	0
molecular function regulator activity	60	3	15	1
receptor ligand activity	8	0	8	1
extracellular region	19	0	10	0
extracellular space	11	0	6	0
reproductive process	15	1	0	0
cell differentiation	86	7	14	1
protein modification process	144	9	14	0
catalytic activity, acting on DNA	21	1	0	0
DNA repair	28	3	0	0
DNA recombination	7	0	0	0
telomere organization	3	1	0	0
programmed cell death	19	2	4	0
cytoskeleton organization	37	1	3	1
cell motility	27	1	9	0
nucleobase-containing small molecule metabolic process	35	0	1	0
carbohydrate derivative metabolic process	57	2	2	0
sulfur compound metabolic process	17	1	1	0
cilium organization	10	1	0	0
GTPase activity	30	0	1	0
amino acid metabolic process	24	1	0	0
immune system process	27	2	11	0
cyclase activity	1	0	0	0
cytoskeleton	44	2	1	1
lipid binding	29	1	3	0
oxidoreductase activity	45	1	3	0
molecular adaptor activity	9	3	1	0
protein maturation	7	0	1	0
mitochondrion organization	13	0	0	0
mitochondrion	49	2	2	0
catalytic activity, acting on RNA	45	2	1	0
isomerase activity	19	0	2	0
tRNA metabolic process	23	1	0	0
nucleolus	14	0	0	0
protein glycosylation	15	1	0	0
endosome	19	0	2	0
inflammatory response	3	0	2	0
cilium	10	0	0	0
wound healing	5	0	0	0
lipid metabolic process	40	5	4	0
mitotic cell cycle	33	2	0	0
structural molecule activity	13	0	4	0
protein-containing complex assembly	36	1	6	0
chromatin organization	20	1	1	0
mRNA metabolic process	41	0	1	0
circulatory system process	8	0	2	1
generation of precursor metabolites and energy	15	1	0	0
autophagy	3	0	2	0
ligase activity	23	2	0	0
cellular modified amino acid metabolic process	11	0	1	0
molecular carrier activity	4	1	1	0
nucleocytoplasmic transport	11	1	2	0
membrane organization	15	1	2	0
vacuole	9	0	1	0
lysosome	9	0	1	0
vitamin metabolic process	2	1	0	0
cell adhesion	16	1	8	0
protein folding	15	0	1	0
general transcription initiation factor activity	1	0	0	0
nuclear envelope	5	1	1	0
mitochondrial gene expression	1	0	0	0
protein folding chaperone	8	0	0	0
cytokinesis	8	0	0	0
ribosome	6	0	3	0
detoxification	3	0	0	0
extracellular matrix	5	0	2	0
external encapsulating structure	5	0	2	0
microtubule organizing center	7	0	0	0
chromosome segregation	9	0	0	0
mitotic nuclear division	13	0	0	0
RNA-mediated gene silencing	6	0	0	0
cytoplasmic translation	3	0	0	0
cell junction organization	8	0	3	0
muscle system process	2	0	0	0
cargo receptor activity	2	0	0	0
defense response to other organism	11	1	5	0
molecular sequestering activity	1	0	0	0
histone binding	2	0	0	0
lysosome organization	1	0	0	0
metal ion homeostasis	7	0	2	0
small molecule sensor activity	1	0	0	0
meiotic nuclear division	2	0	0	0
snRNA metabolic process	2	0	0	0
renal system process	1	0	0	0
extracellular matrix organization	4	0	2	0
antioxidant activity	2	0	0	0
lipid droplet	1	0	0	0
cell adhesion mediator activity	1	0	1	0
establishment or maintenance of cell polarity	1	0	0	0
