# Supplementary material for: Gonadal miRNomes and transcriptomes in infected fish reveal sexually dimorphic patterns of the immune response
Source: Funct Integr Genomics. 2025 Jan 30;25(1):29. doi: 10.1007/s10142-025-01537-w (PMC11782434; doi:10.1007/s10142-025-01537-w)
Supplement: Supplementary file 8 — Supplementary Material 8 [file 10142_2025_1537_MOESM8_ESM.xlsx]

## Sheet: GOslim_cat_mfinf
Dataset 7. Goslim terms of the potential target genes of the sex-skewed DEMs
Goslim term	F ctrl	M ctrl	F inf	M inf
anatomical structure development	1253	613	3866	1873
ATP-dependent activity	292	294	746	720
autophagy	76	19	212	61
carbohydrate derivative metabolic process	233	245	691	557
carbohydrate metabolic process	123	94	483	228
catalytic activity	3011	2142	8703	5961
catalytic activity, acting on a protein	1313	719	3669	2351
catalytic activity, acting on DNA	68	93	203	187
cell differentiation	635	306	1926	959
cell junction organization	89	29	212	65
cell motility	181	85	548	205
chromosome	102	118	271	406
chromosome segregation	19	29	50	110
circulatory system process	99	31	202	71
cytokinesis	16	13	65	63
cytoplasmic vesicle	204	113	607	268
cytoskeletal protein binding	314	180	947	501
cytoskeleton	378	152	974	435
cytoskeleton organization	342	169	901	459
cytosol	165	109	458	290
DNA-templated transcription	916	424	2688	1515
DNA binding	802	343	2320	1140
DNA replication	4	38	14	109
endoplasmic reticulum	124	116	395	329
endosome	92	41	291	110
external encapsulating structure	68	11	204	28
extracellular matrix	68	11	204	28
extracellular region	313	90	900	201
extracellular space	165	42	434	67
generation of precursor metabolites and energy	48	62	177	175
Golgi apparatus	115	132	397	315
GTPase activity	232	115	544	315
histone binding	12	12	44	40
hydrolase activity	1273	723	3584	2072
immune system process	231	110	666	226
intracellular protein transport	138	165	478	336
isomerase activity	47	54	77	160
ligase activity	33	115	85	279
lipid binding	231	100	842	293
lipid droplet	2	4	27	7
lipid metabolic process	319	168	999	505
lysosome	39	19	115	65
lysosome organization	18	7	40	17
membrane organization	95	81	296	187
microtubule organizing center	35	17	94	75
mitochondrion	109	194	360	420
mitotic cell cycle	53	74	162	260
molecular adaptor activity	59	67	153	150
molecular function regulator activity	630	277	1825	769
molecular transducer activity	659	147	2038	439
mRNA metabolic process	79	143	215	431
muscle system process	54	14	150	20
nervous system process	57	26	205	109
nucleolus	13	43	26	74
nucleoplasm	60	85	153	283
nucleus	819	671	2378	2236
organelle	1849	1418	5289	4109
oxidoreductase activity	266	233	924	605
peroxisome	13	14	71	41
peroxisome organization	0	8	0	16
plasma membrane	851	261	2345	657
programmed cell death	169	55	482	178
protein-containing complex assembly	195	114	542	318
protein catabolic process	84	85	296	274
protein folding	42	50	86	150
protein folding chaperone	4	23	22	65
protein glycosylation	91	78	206	168
protein maturation	15	36	62	80
protein modification process	1071	663	2945	1985
regulation of DNA-templated transcription	906	358	2617	1347
renal system process	1	11	10	33
RNA binding	227	380	736	1067
signaling	1957	707	5706	2013
structural molecule activity	105	91	389	173
transcription regulator activity	621	235	1765	873
transferase activity	1273	902	3679	2684
transmembrane transport	620	315	1900	770
transporter activity	726	316	2138	800
vacuole	69	26	164	82
vesicle-mediated transport	266	197	762	519
wound healing	38	17	135	32
aging	0	2	0	2
amino acid metabolic process	72	110	217	237
cargo receptor activity	39	10	93	31
catalytic activity, acting on RNA	73	196	215	427
cell adhesion	298	70	810	180
cellular modified amino acid metabolic process	26	37	81	55
chromatin organization	81	82	220	215
cilium	43	11	80	59
cilium organization	47	23	129	84
cytoplasmic translation	0	4	2	17
cytoskeletal motor activity	97	53	245	146
defense response to other organism	53	21	172	58
detoxification	1	7	14	11
DNA recombination	22	22	76	83
DNA repair	53	100	133	327
extracellular matrix organization	55	13	141	27
general transcription initiation factor activity	0	1	2	20
inflammatory response	24	11	84	26
lyase activity	65	52	229	84
metal ion homeostasis	70	23	183	70
microtubule-based movement	82	48	191	163
mitochondrion organization	35	63	89	145
mitotic nuclear division	9	36	31	105
molecular carrier activity	7	27	30	90
nuclear envelope	2	13	21	55
nucleobase-containing small molecule metabolic process	128	147	413	329
nucleocytoplasmic transport	26	53	93	142
protein localization to plasma membrane	12	17	38	46
receptor ligand activity	126	33	375	83
reproductive process	54	33	129	100
ribosome	13	46	47	49
ribosome biogenesis	5	74	15	135
RNA-mediated gene silencing	13	15	49	57
snRNA metabolic process	3	24	10	68
sulfur compound metabolic process	37	68	148	141
telomere organization	7	8	18	23
translation regulator activity	29	51	79	157
tRNA metabolic process	11	121	42	250
antioxidant activity	18	4	62	9
digestive system process	6	2	11	4
meiotic nuclear division	6	1	11	6
nuclear chromosome	16	24	12	54
small molecule sensor activity	14	0	39	3
vitamin metabolic process	23	13	76	39
establishment or maintenance of cell polarity	41	4	74	5
cell adhesion mediator activity	5	0	16	1
cyclase activity	31	7	70	4
nitrogen cycle metabolic process	1	0	5	0
protein tag	3	1	7	0
mitochondrial gene expression	0	24	4	15
endocrine process	2	0	3	0
virus receptor activity	1	0	3	0
molecular sequestering activity	0	0	1	0
